# Supplementary material for: Soil quality index: Exploring options for a comprehensive assessment of land use impacts in LCA
Source: J Clean Prod. 2019 Apr 1;215:63–74. doi: 10.1016/j.jclepro.2018.12.238 (PMC6472660; doi:10.1016/j.jclepro.2018.12.238)
Supplement: Multimedia component 2 [file mmc2.xlsx]

## Sheet: Table of Contents
Soil quality index: exploring options for a comprehensive assessment of land use impacts in LCA
This file contains:
Part 1 - LANCA CFs
Sheet: Occupation_LANCA	Occupation CFs for 5 indicators, at country level
Sheet: Units	Units used in the LANCA CFs
Part 2 -SQI CFs
Sheet: Occupation_SQI	Occupation CFs for the SQI, at country level
Sheet: Transformation to_SQI	Transformation to CFs for the SQI, at country level
Sheet: Transformation from_SQI	Transformation from CFs for the SQI, at country level
Sheet: Histograms_SQI	Histograms showing the contribution of each indicator to the total SQI, for the global set of occupation CFs and for two selected countries

## Sheet: Occupation_LANCA
		World averaged Data (based on area)
Indicator	Land Use Type	Average Value	Min	Max	Afghanistan	Albania	Algeria	Andorra	Angola	Anguilla	Antigua and Barbuda	Argentina	Armenia	Aruba	Australia	Austria	Azerbaijan	Bahamas	Bahrain	Bangladesh	Barbados	Belarus	Belgium	Belize	Benin	Bhutan	Bolivia	Bonaire	Bosnia and Herzegovina	Botswana	Brazil	British Virgin Islands	Brunei Darussalam	Bulgaria	Burkina Faso	Burundi	Cambodia	Cameroon	Canada	Canarias	Cayman Islands	Central African Republic	Chad	Chile	China	Colombia	Comoros	Congo	Congo DRC
Biotic Production Loss Potential	unspecified	0.743163	0.0036	1.6816	0.451433	1.26415	0.150344	1.3216	1.29856	1.3216	1.36292	0.922146	0.643208	0.4316	0.339051	1.33115	0.627015	1.34804	0.0036	1.43832	1.3216	1.3516	1.35055	1.46471	1.36432	0.669208	1.16981	0.4316	1.33213	0.729395	1.48413	1.39345	1.6816	1.34168	1.07889	0.677106	1.36082	1.44273	0.438077	0.9266	1.3216	1.39886	0.513104	0.857031	0.92532	1.37999	1.3216	1.67584	1.57346
	unspecified, used	0.226563	-0.513	1.165	-0.0651668	0.747549	-0.366256	0.805	0.78196	0.805	0.846318	0.405546	0.126608	-0.085	-0.177549	0.814549	0.110415	0.831443	-0.513	0.921718	0.805	0.835	0.833947	0.948111	0.847724	0.152608	0.653214	-0.085	0.815529	0.212795	0.967531	0.876851	1.165	0.825076	0.562287	0.160506	0.844223	0.926126	-0.0785228	0.41	0.805	0.882259	-0.00349631	0.340431	0.40872	0.863386	0.805	1.15924	1.05686
	unspecified, natural	0.311563	-0.428	1.25	0.0198332	0.832549	-0.281256	0.89	0.86696	0.89	0.931318	0.490546	0.211608	0	-0.0925494	0.899549	0.195415	0.916443	-0.428	1.00672	0.89	0.92	0.918947	1.03311	0.932724	0.237608	0.738214	0	0.900529	0.297795	1.05253	0.961851	1.25	0.910076	0.647287	0.245506	0.929223	1.01113	0.00647721	0.495	0.89	0.967259	0.0815037	0.425431	0.49372	0.948386	0.89	1.24424	1.14186
	forest	0.347667	-0.578	1.1	0.00647423	0.682549	0.126702	0.74	0.759978	0.74	0.781318	0.340546	0.0619158	-0.15	0.150909	0.749549	0.549338	0.766443	-0.578	0.856718	0.74	0.77	0.768947	0.883111	0.782724	0.0876079	0.588214	-0.15	0.750529	0.147795	0.902531	0.811851	1.1	0.760076	0.497287	0.0955058	0.779223	0.861126	0.271384	0.345	0.74	0.817259	0.184353	0.385659	0.52398	0.798386	0.74	1.09424	0.99186
	forest, natural	0.197667	-0.728	0.95	-0.143526	0.532549	-0.0232977	0.59	0.609978	0.59	0.631318	0.190546	-0.0880842	-0.3	0.000909362	0.599549	0.399338	0.616443	-0.728	0.706718	0.59	0.62	0.618947	0.733111	0.632724	-0.0623921	0.438214	-0.3	0.600529	-0.00220458	0.752531	0.661851	0.95	0.610076	0.347287	-0.0544942	0.629223	0.711126	0.121384	0.195	0.59	0.667259	0.0343532	0.235659	0.37398	0.648386	0.59	0.944235	0.84186
	forest, primary	0.197667	-0.728	0.95	-0.143526	0.532549	-0.0232977	0.59	0.609978	0.59	0.631318	0.190546	-0.0880842	-0.3	0.000909362	0.599549	0.399338	0.616443	-0.728	0.706718	0.59	0.62	0.618947	0.733111	0.632724	-0.0623921	0.438214	-0.3	0.600529	-0.00220458	0.752531	0.661851	0.95	0.610076	0.347287	-0.0544942	0.629223	0.711126	0.121384	0.195	0.59	0.667259	0.0343532	0.235659	0.37398	0.648386	0.59	0.944235	0.84186
	forest, secondary	0.197667	-0.728	0.95	-0.143526	0.532549	-0.0232977	0.59	0.609978	0.59	0.631318	0.190546	-0.0880842	-0.3	0.000909362	0.599549	0.399338	0.616443	-0.728	0.706718	0.59	0.62	0.618947	0.733111	0.632724	-0.0623921	0.438214	-0.3	0.600529	-0.00220458	0.752531	0.661851	0.95	0.610076	0.347287	-0.0544942	0.629223	0.711126	0.121384	0.195	0.59	0.667259	0.0343532	0.235659	0.37398	0.648386	0.59	0.944235	0.84186
	forest, used	0.380167	-0.5455	1.1325	0.0389742	0.715049	0.159202	0.7725	0.792478	0.7725	0.813818	0.373046	0.0944158	-0.1175	0.183409	0.782049	0.581838	0.798943	-0.5455	0.889218	0.7725	0.8025	0.801447	0.915611	0.815224	0.120108	0.620714	-0.1175	0.783029	0.180295	0.935031	0.844351	1.1325	0.792576	0.529787	0.128006	0.811723	0.893626	0.303884	0.3775	0.7725	0.849759	0.216853	0.418159	0.55648	0.830886	0.7725	1.12674	1.02436
	forest, extensive	0.297667	-0.628	1.05	-0.0435258	0.632549	0.0767023	0.69	0.709978	0.69	0.731318	0.290546	0.0119158	-0.2	0.100909	0.699549	0.499338	0.716443	-0.628	0.806718	0.69	0.72	0.718947	0.833111	0.732724	0.0376079	0.538214	-0.2	0.700529	0.0977954	0.852531	0.761851	1.05	0.710076	0.447287	0.0455058	0.729223	0.811126	0.221384	0.295	0.69	0.767259	0.134353	0.335659	0.47398	0.748386	0.69	1.04424	0.94186
	forest, intensive	0.380167	-0.5455	1.1325	0.0389742	0.715049	0.159202	0.7725	0.792478	0.7725	0.813818	0.373046	0.0944158	-0.1175	0.183409	0.782049	0.581838	0.798943	-0.5455	0.889218	0.7725	0.8025	0.801447	0.915611	0.815224	0.120108	0.620714	-0.1175	0.783029	0.180295	0.935031	0.844351	1.1325	0.792576	0.529787	0.128006	0.811723	0.893626	0.303884	0.3775	0.7725	0.849759	0.216853	0.418159	0.55648	0.830886	0.7725	1.12674	1.02436
	wetlands	-1.18844	-1.928	-0.25	-1.48017	-0.667451	-1.78126	-0.61	-0.63304	-0.61	-0.568682	-1.00945	-1.28839	-1.5	-1.59255	-0.600451	-1.30459	-0.583557	-1.928	-0.493282	-0.61	-0.58	-0.581053	-0.466889	-0.567276	-1.26239	-0.761786	-1.5	-0.599471	-1.2022	-0.447469	-0.538149	-0.25	-0.589924	-0.852713	-1.25449	-0.570777	-0.488874	-1.49352	-1.005	-0.61	-0.532741	-1.4185	-1.07457	-1.00628	-0.551614	-0.61	-0.255765	-0.35814
	wetlands, coastal	-1.18844	-1.928	-0.25	-1.48017	-0.667451	-1.78126	-0.61	-0.63304	-0.61	-0.568682	-1.00945	-1.28839	-1.5	-1.59255	-0.600451	-1.30459	-0.583557	-1.928	-0.493282	-0.61	-0.58	-0.581053	-0.466889	-0.567276	-1.26239	-0.761786	-1.5	-0.599471	-1.2022	-0.447469	-0.538149	-0.25	-0.589924	-0.852713	-1.25449	-0.570777	-0.488874	-1.49352	-1.005	-0.61	-0.532741	-1.4185	-1.07457	-1.00628	-0.551614	-0.61	-0.255765	-0.35814
	wetlands, inland	-1.18844	-1.928	-0.25	-1.48017	-0.667451	-1.78126	-0.61	-0.63304	-0.61	-0.568682	-1.00945	-1.28839	-1.5	-1.59255	-0.600451	-1.30459	-0.583557	-1.928	-0.493282	-0.61	-0.58	-0.581053	-0.466889	-0.567276	-1.26239	-0.761786	-1.5	-0.599471	-1.2022	-0.447469	-0.538149	-0.25	-0.589924	-0.852713	-1.25449	-0.570777	-0.488874	-1.49352	-1.005	-0.61	-0.532741	-1.4185	-1.07457	-1.00628	-0.551614	-0.61	-0.255765	-0.35814
	shrub land	0.311563	-0.428	1.25	0.0198332	0.832549	-0.281256	0.89	0.86696	0.89	0.931318	0.490546	0.211608	0	-0.0925494	0.899549	0.195415	0.916443	-0.428	1.00672	0.89	0.92	0.918947	1.03311	0.932724	0.237608	0.738214	0	0.900529	0.297795	1.05253	0.961851	1.25	0.910076	0.647287	0.245506	0.929223	1.01113	0.00647721	0.495	0.89	0.967259	0.0815037	0.425431	0.49372	0.948386	0.89	1.24424	1.14186
	grassland/pasture/meadow	0.397667	-0.528	1.15	0.0564742	0.732549	0.176702	0.79	0.809978	0.79	0.831318	0.390546	0.111916	-0.1	0.200909	0.799549	0.599338	0.816443	-0.528	0.906718	0.79	0.82	0.818947	0.933111	0.832724	0.137608	0.638214	-0.1	0.800529	0.197795	0.952531	0.861851	1.15	0.810076	0.547287	0.145506	0.829223	0.911126	0.321384	0.395	0.79	0.867259	0.234353	0.435659	0.57398	0.848386	0.79	1.14424	1.04186
	grassland	0.397667	-0.528	1.15	0.0564742	0.732549	0.176702	0.79	0.809978	0.79	0.831318	0.390546	0.111916	-0.1	0.200909	0.799549	0.599338	0.816443	-0.528	0.906718	0.79	0.82	0.818947	0.933111	0.832724	0.137608	0.638214	-0.1	0.800529	0.197795	0.952531	0.861851	1.15	0.810076	0.547287	0.145506	0.829223	0.911126	0.321384	0.395	0.79	0.867259	0.234353	0.435659	0.57398	0.848386	0.79	1.14424	1.04186
	grassland, not used	0.397667	-0.528	1.15	0.0564742	0.732549	0.176702	0.79	0.809978	0.79	0.831318	0.390546	0.111916	-0.1	0.200909	0.799549	0.599338	0.816443	-0.528	0.906718	0.79	0.82	0.818947	0.933111	0.832724	0.137608	0.638214	-0.1	0.800529	0.197795	0.952531	0.861851	1.15	0.810076	0.547287	0.145506	0.829223	0.911126	0.321384	0.395	0.79	0.867259	0.234353	0.435659	0.57398	0.848386	0.79	1.14424	1.04186
	grassland, for livestock grazing	0.475167	-0.4505	1.2275	0.133974	0.810049	0.254202	0.8675	0.887478	0.8675	0.908818	0.468046	0.189416	-0.0225	0.278409	0.877049	0.676838	0.893943	-0.4505	0.984218	0.8675	0.8975	0.896447	1.01061	0.910224	0.215108	0.715714	-0.0225	0.878029	0.275295	1.03003	0.939351	1.2275	0.887576	0.624787	0.223006	0.906723	0.988626	0.398884	0.4725	0.8675	0.944759	0.311853	0.513159	0.65148	0.925886	0.8675	1.22174	1.11936
	pasture/meadow	0.475167	-0.4505	1.2275	0.133974	0.810049	0.254202	0.8675	0.887478	0.8675	0.908818	0.468046	0.189416	-0.0225	0.278409	0.877049	0.676838	0.893943	-0.4505	0.984218	0.8675	0.8975	0.896447	1.01061	0.910224	0.215108	0.715714	-0.0225	0.878029	0.275295	1.03003	0.939351	1.2275	0.887576	0.624787	0.223006	0.906723	0.988626	0.398884	0.4725	0.8675	0.944759	0.311853	0.513159	0.65148	0.925886	0.8675	1.22174	1.11936
	pasture/meadow, extensive	0.447667	-0.478	1.2	0.106474	0.782549	0.226702	0.84	0.859978	0.84	0.881318	0.440546	0.161916	-0.05	0.250909	0.849549	0.649338	0.866443	-0.478	0.956718	0.84	0.87	0.868947	0.983111	0.882724	0.187608	0.688214	-0.05	0.850529	0.247795	1.00253	0.911851	1.2	0.860076	0.597287	0.195506	0.879223	0.961126	0.371384	0.445	0.84	0.917259	0.284353	0.485659	0.62398	0.898386	0.84	1.19424	1.09186
	pasture/meadow, intensive	0.522667	-0.403	1.275	0.181474	0.857549	0.301702	0.915	0.934978	0.915	0.956318	0.515546	0.236916	0.025	0.325909	0.924549	0.724338	0.941443	-0.403	1.03172	0.915	0.945	0.943947	1.05811	0.957724	0.262608	0.763214	0.025	0.925529	0.322795	1.07753	0.986851	1.275	0.935076	0.672287	0.270506	0.954223	1.03613	0.446384	0.52	0.915	0.992259	0.359353	0.560659	0.69898	0.973386	0.915	1.26924	1.16686
	agriculture	0.380167	-0.5455	1.1325	0.0389742	0.715049	0.159202	0.7725	0.792478	0.7725	0.813818	0.373046	0.0944158	-0.1175	0.183409	0.782049	0.581838	0.798943	-0.5455	0.889218	0.7725	0.8025	0.801447	0.915611	0.815224	0.120108	0.620714	-0.1175	0.783029	0.180295	0.935031	0.844351	1.1325	0.792576	0.529787	0.128006	0.811723	0.893626	0.303884	0.3775	0.7725	0.849759	0.216853	0.418159	0.55648	0.830886	0.7725	1.12674	1.02436
	arable	0.380167	-0.5455	1.1325	0.0389742	0.715049	0.159202	0.7725	0.792478	0.7725	0.813818	0.373046	0.0944158	-0.1175	0.183409	0.782049	0.581838	0.798943	-0.5455	0.889218	0.7725	0.8025	0.801447	0.915611	0.815224	0.120108	0.620714	-0.1175	0.783029	0.180295	0.935031	0.844351	1.1325	0.792576	0.529787	0.128006	0.811723	0.893626	0.303884	0.3775	0.7725	0.849759	0.216853	0.418159	0.55648	0.830886	0.7725	1.12674	1.02436
	arable, fallow	0.380167	-0.5455	1.1325	0.0389742	0.715049	0.159202	0.7725	0.792478	0.7725	0.813818	0.373046	0.0944158	-0.1175	0.183409	0.782049	0.581838	0.798943	-0.5455	0.889218	0.7725	0.8025	0.801447	0.915611	0.815224	0.120108	0.620714	-0.1175	0.783029	0.180295	0.935031	0.844351	1.1325	0.792576	0.529787	0.128006	0.811723	0.893626	0.303884	0.3775	0.7725	0.849759	0.216853	0.418159	0.55648	0.830886	0.7725	1.12674	1.02436
	arable, non-irrigated	0.380167	-0.5455	1.1325	0.0389742	0.715049	0.159202	0.7725	0.792478	0.7725	0.813818	0.373046	0.0944158	-0.1175	0.183409	0.782049	0.581838	0.798943	-0.5455	0.889218	0.7725	0.8025	0.801447	0.915611	0.815224	0.120108	0.620714	-0.1175	0.783029	0.180295	0.935031	0.844351	1.1325	0.792576	0.529787	0.128006	0.811723	0.893626	0.303884	0.3775	0.7725	0.849759	0.216853	0.418159	0.55648	0.830886	0.7725	1.12674	1.02436
	arable, non-irrigated, extensive	0.332667	-0.593	1.085	-0.00852577	0.667549	0.111702	0.725	0.744978	0.725	0.766318	0.325546	0.0469158	-0.165	0.135909	0.734549	0.534338	0.751443	-0.593	0.841718	0.725	0.755	0.753947	0.868111	0.767724	0.0726079	0.573214	-0.165	0.735529	0.132795	0.887531	0.796851	1.085	0.745076	0.482287	0.0805058	0.764223	0.846126	0.256384	0.33	0.725	0.802259	0.169353	0.370659	0.50898	0.783386	0.725	1.07924	0.97686
	arable, non-irrigated, intensive	0.380167	-0.5455	1.1325	0.0389742	0.715049	0.159202	0.7725	0.792478	0.7725	0.813818	0.373046	0.0944158	-0.1175	0.183409	0.782049	0.581838	0.798943	-0.5455	0.889218	0.7725	0.8025	0.801447	0.915611	0.815224	0.120108	0.620714	-0.1175	0.783029	0.180295	0.935031	0.844351	1.1325	0.792576	0.529787	0.128006	0.811723	0.893626	0.303884	0.3775	0.7725	0.849759	0.216853	0.418159	0.55648	0.830886	0.7725	1.12674	1.02436
	arable, irrigated	0.380167	-0.5455	1.1325	0.0389742	0.715049	0.159202	0.7725	0.792478	0.7725	0.813818	0.373046	0.0944158	-0.1175	0.183409	0.782049	0.581838	0.798943	-0.5455	0.889218	0.7725	0.8025	0.801447	0.915611	0.815224	0.120108	0.620714	-0.1175	0.783029	0.180295	0.935031	0.844351	1.1325	0.792576	0.529787	0.128006	0.811723	0.893626	0.303884	0.3775	0.7725	0.849759	0.216853	0.418159	0.55648	0.830886	0.7725	1.12674	1.02436
	arable, irrigated, extensive	0.332667	-0.593	1.085	-0.00852577	0.667549	0.111702	0.725	0.744978	0.725	0.766318	0.325546	0.0469158	-0.165	0.135909	0.734549	0.534338	0.751443	-0.593	0.841718	0.725	0.755	0.753947	0.868111	0.767724	0.0726079	0.573214	-0.165	0.735529	0.132795	0.887531	0.796851	1.085	0.745076	0.482287	0.0805058	0.764223	0.846126	0.256384	0.33	0.725	0.802259	0.169353	0.370659	0.50898	0.783386	0.725	1.07924	0.97686
	arable, irrigated, intensive	0.380167	-0.5455	1.1325	0.0389742	0.715049	0.159202	0.7725	0.792478	0.7725	0.813818	0.373046	0.0944158	-0.1175	0.183409	0.782049	0.581838	0.798943	-0.5455	0.889218	0.7725	0.8025	0.801447	0.915611	0.815224	0.120108	0.620714	-0.1175	0.783029	0.180295	0.935031	0.844351	1.1325	0.792576	0.529787	0.128006	0.811723	0.893626	0.303884	0.3775	0.7725	0.849759	0.216853	0.418159	0.55648	0.830886	0.7725	1.12674	1.02436
	arable, flooded crops	0.380167	-0.5455	1.1325	0.0389742	0.715049	0.159202	0.7725	0.792478	0.7725	0.813818	0.373046	0.0944158	-0.1175	0.183409	0.782049	0.581838	0.798943	-0.5455	0.889218	0.7725	0.8025	0.801447	0.915611	0.815224	0.120108	0.620714	-0.1175	0.783029	0.180295	0.935031	0.844351	1.1325	0.792576	0.529787	0.128006	0.811723	0.893626	0.303884	0.3775	0.7725	0.849759	0.216853	0.418159	0.55648	0.830886	0.7725	1.12674	1.02436
	arable, greenhouse	0.332667	-0.593	1.085	-0.00852577	0.667549	0.111702	0.725	0.744978	0.725	0.766318	0.325546	0.0469158	-0.165	0.135909	0.734549	0.534338	0.751443	-0.593	0.841718	0.725	0.755	0.753947	0.868111	0.767724	0.0726079	0.573214	-0.165	0.735529	0.132795	0.887531	0.796851	1.085	0.745076	0.482287	0.0805058	0.764223	0.846126	0.256384	0.33	0.725	0.802259	0.169353	0.370659	0.50898	0.783386	0.725	1.07924	0.97686
	field margins/hedgerows	0.397667	-0.528	1.15	0.0564742	0.732549	0.176702	0.79	0.809978	0.79	0.831318	0.390546	0.111916	-0.1	0.200909	0.799549	0.599338	0.816443	-0.528	0.906718	0.79	0.82	0.818947	0.933111	0.832724	0.137608	0.638214	-0.1	0.800529	0.197795	0.952531	0.861851	1.15	0.810076	0.547287	0.145506	0.829223	0.911126	0.321384	0.395	0.79	0.867259	0.234353	0.435659	0.57398	0.848386	0.79	1.14424	1.04186
	permanent crops	0.380167	-0.5455	1.1325	0.0389742	0.715049	0.159202	0.7725	0.792478	0.7725	0.813818	0.373046	0.0944158	-0.1175	0.183409	0.782049	0.581838	0.798943	-0.5455	0.889218	0.7725	0.8025	0.801447	0.915611	0.815224	0.120108	0.620714	-0.1175	0.783029	0.180295	0.935031	0.844351	1.1325	0.792576	0.529787	0.128006	0.811723	0.893626	0.303884	0.3775	0.7725	0.849759	0.216853	0.418159	0.55648	0.830886	0.7725	1.12674	1.02436
	permanent crops, non-irrigated	0.380167	-0.5455	1.1325	0.0389742	0.715049	0.159202	0.7725	0.792478	0.7725	0.813818	0.373046	0.0944158	-0.1175	0.183409	0.782049	0.581838	0.798943	-0.5455	0.889218	0.7725	0.8025	0.801447	0.915611	0.815224	0.120108	0.620714	-0.1175	0.783029	0.180295	0.935031	0.844351	1.1325	0.792576	0.529787	0.128006	0.811723	0.893626	0.303884	0.3775	0.7725	0.849759	0.216853	0.418159	0.55648	0.830886	0.7725	1.12674	1.02436
	permanent crops, non-irrigated, extensive	0.332667	-0.593	1.085	-0.00852577	0.667549	0.111702	0.725	0.744978	0.725	0.766318	0.325546	0.0469158	-0.165	0.135909	0.734549	0.534338	0.751443	-0.593	0.841718	0.725	0.755	0.753947	0.868111	0.767724	0.0726079	0.573214	-0.165	0.735529	0.132795	0.887531	0.796851	1.085	0.745076	0.482287	0.0805058	0.764223	0.846126	0.256384	0.33	0.725	0.802259	0.169353	0.370659	0.50898	0.783386	0.725	1.07924	0.97686
	permanent crops, non-irrigated, intensive	0.380167	-0.5455	1.1325	0.0389742	0.715049	0.159202	0.7725	0.792478	0.7725	0.813818	0.373046	0.0944158	-0.1175	0.183409	0.782049	0.581838	0.798943	-0.5455	0.889218	0.7725	0.8025	0.801447	0.915611	0.815224	0.120108	0.620714	-0.1175	0.783029	0.180295	0.935031	0.844351	1.1325	0.792576	0.529787	0.128006	0.811723	0.893626	0.303884	0.3775	0.7725	0.849759	0.216853	0.418159	0.55648	0.830886	0.7725	1.12674	1.02436
	permanent crops, irrigated	0.380167	-0.5455	1.1325	0.0389742	0.715049	0.159202	0.7725	0.792478	0.7725	0.813818	0.373046	0.0944158	-0.1175	0.183409	0.782049	0.581838	0.798943	-0.5455	0.889218	0.7725	0.8025	0.801447	0.915611	0.815224	0.120108	0.620714	-0.1175	0.783029	0.180295	0.935031	0.844351	1.1325	0.792576	0.529787	0.128006	0.811723	0.893626	0.303884	0.3775	0.7725	0.849759	0.216853	0.418159	0.55648	0.830886	0.7725	1.12674	1.02436
	permanent crops, irrigated, extensive	0.332667	-0.593	1.085	-0.00852577	0.667549	0.111702	0.725	0.744978	0.725	0.766318	0.325546	0.0469158	-0.165	0.135909	0.734549	0.534338	0.751443	-0.593	0.841718	0.725	0.755	0.753947	0.868111	0.767724	0.0726079	0.573214	-0.165	0.735529	0.132795	0.887531	0.796851	1.085	0.745076	0.482287	0.0805058	0.764223	0.846126	0.256384	0.33	0.725	0.802259	0.169353	0.370659	0.50898	0.783386	0.725	1.07924	0.97686
	permanent crops, irrigated, intensive	0.380167	-0.5455	1.1325	0.0389742	0.715049	0.159202	0.7725	0.792478	0.7725	0.813818	0.373046	0.0944158	-0.1175	0.183409	0.782049	0.581838	0.798943	-0.5455	0.889218	0.7725	0.8025	0.801447	0.915611	0.815224	0.120108	0.620714	-0.1175	0.783029	0.180295	0.935031	0.844351	1.1325	0.792576	0.529787	0.128006	0.811723	0.893626	0.303884	0.3775	0.7725	0.849759	0.216853	0.418159	0.55648	0.830886	0.7725	1.12674	1.02436
	agriculture, mosaic	0.380167	-0.5455	1.1325	0.0389742	0.715049	0.159202	0.7725	0.792478	0.7725	0.813818	0.373046	0.0944158	-0.1175	0.183409	0.782049	0.581838	0.798943	-0.5455	0.889218	0.7725	0.8025	0.801447	0.915611	0.815224	0.120108	0.620714	-0.1175	0.783029	0.180295	0.935031	0.844351	1.1325	0.792576	0.529787	0.128006	0.811723	0.893626	0.303884	0.3775	0.7725	0.849759	0.216853	0.418159	0.55648	0.830886	0.7725	1.12674	1.02436
	artificial areas	0.801563	0.062	1.74	0.509833	1.32255	0.208744	1.38	1.35696	1.38	1.42132	0.980546	0.701608	0.49	0.397451	1.38955	0.685415	1.40644	0.062	1.49672	1.38	1.41	1.40895	1.52311	1.42272	0.727608	1.22821	0.49	1.39053	0.787795	1.54253	1.45185	1.74	1.40008	1.13729	0.735506	1.41922	1.50113	0.496477	0.985	1.38	1.45726	0.571504	0.915431	0.98372	1.43839	1.38	1.73424	1.63186
	urban	0.811563	0.072	1.75	0.519833	1.33255	0.218744	1.39	1.36696	1.39	1.43132	0.990546	0.711608	0.5	0.407451	1.39955	0.695415	1.41644	0.072	1.50672	1.39	1.42	1.41895	1.53311	1.43272	0.737608	1.23821	0.5	1.40053	0.797795	1.55253	1.46185	1.75	1.41008	1.14729	0.745506	1.42922	1.51113	0.506477	0.995	1.39	1.46726	0.581504	0.925431	0.99372	1.44839	1.39	1.74424	1.64186
	urban/industrial fallow	0.791563	0.052	1.73	0.499833	1.31255	0.198744	1.37	1.34696	1.37	1.41132	0.970546	0.691608	0.48	0.387451	1.37955	0.675415	1.39644	0.052	1.48672	1.37	1.4	1.39895	1.51311	1.41272	0.717608	1.21821	0.48	1.38053	0.777795	1.53253	1.44185	1.73	1.39008	1.12729	0.725506	1.40922	1.49113	0.486477	0.975	1.37	1.44726	0.561504	0.905431	0.97372	1.42839	1.37	1.72424	1.62186
	urban, continuously built	0.811563	0.072	1.75	0.519833	1.33255	0.218744	1.39	1.36696	1.39	1.43132	0.990546	0.711608	0.5	0.407451	1.39955	0.695415	1.41644	0.072	1.50672	1.39	1.42	1.41895	1.53311	1.43272	0.737608	1.23821	0.5	1.40053	0.797795	1.55253	1.46185	1.75	1.41008	1.14729	0.745506	1.42922	1.51113	0.506477	0.995	1.39	1.46726	0.581504	0.925431	0.99372	1.44839	1.39	1.74424	1.64186
	urban, discontinuously built	0.736563	-0.003	1.675	0.444833	1.25755	0.143744	1.315	1.29196	1.315	1.35632	0.915546	0.636608	0.425	0.332451	1.32455	0.620415	1.34144	-0.003	1.43172	1.315	1.345	1.34395	1.45811	1.35772	0.662608	1.16321	0.425	1.32553	0.722795	1.47753	1.38685	1.675	1.33508	1.07229	0.670506	1.35422	1.43613	0.431477	0.92	1.315	1.39226	0.506504	0.850431	0.91872	1.37339	1.315	1.66924	1.56686
	urban, green areas	0.253563	-0.486	1.192	-0.0381668	0.774549	-0.339256	0.832	0.80896	0.832	0.873318	0.432546	0.153608	-0.058	-0.150549	0.841549	0.137415	0.858443	-0.486	0.948718	0.832	0.862	0.860947	0.975111	0.874724	0.179608	0.680214	-0.058	0.842529	0.239795	0.994531	0.903851	1.192	0.852076	0.589287	0.187506	0.871223	0.953126	-0.0515228	0.437	0.832	0.909259	0.0235037	0.367431	0.43572	0.890386	0.832	1.18624	1.08386
	industrial area	0.791563	0.052	1.73	0.499833	1.31255	0.198744	1.37	1.34696	1.37	1.41132	0.970546	0.691608	0.48	0.387451	1.37955	0.675415	1.39644	0.052	1.48672	1.37	1.4	1.39895	1.51311	1.41272	0.717608	1.21821	0.48	1.38053	0.777795	1.53253	1.44185	1.73	1.39008	1.12729	0.725506	1.40922	1.49113	0.486477	0.975	1.37	1.44726	0.561504	0.905431	0.97372	1.42839	1.37	1.72424	1.62186
	mineral extraction site	0.795563	0.056	1.734	0.503833	1.31655	0.202744	1.374	1.35096	1.374	1.41532	0.974546	0.695608	0.484	0.391451	1.38355	0.679415	1.40044	0.056	1.49072	1.374	1.404	1.40295	1.51711	1.41672	0.721608	1.22221	0.484	1.38453	0.781795	1.53653	1.44585	1.734	1.39408	1.13129	0.729506	1.41322	1.49513	0.490477	0.979	1.374	1.45126	0.565504	0.909431	0.97772	1.43239	1.374	1.72824	1.62586
	dump site	0.795563	0.056	1.734	0.503833	1.31655	0.202744	1.374	1.35096	1.374	1.41532	0.974546	0.695608	0.484	0.391451	1.38355	0.679415	1.40044	0.056	1.49072	1.374	1.404	1.40295	1.51711	1.41672	0.721608	1.22221	0.484	1.38453	0.781795	1.53653	1.44585	1.734	1.39408	1.13129	0.729506	1.41322	1.49513	0.490477	0.979	1.374	1.45126	0.565504	0.909431	0.97772	1.43239	1.374	1.72824	1.62586
	construction site	0.795563	0.056	1.734	0.503833	1.31655	0.202744	1.374	1.35096	1.374	1.41532	0.974546	0.695608	0.484	0.391451	1.38355	0.679415	1.40044	0.056	1.49072	1.374	1.404	1.40295	1.51711	1.41672	0.721608	1.22221	0.484	1.38453	0.781795	1.53653	1.44585	1.734	1.39408	1.13129	0.729506	1.41322	1.49513	0.490477	0.979	1.374	1.45126	0.565504	0.909431	0.97772	1.43239	1.374	1.72824	1.62586
	traffic area	0.791563	0.052	1.73	0.499833	1.31255	0.198744	1.37	1.34696	1.37	1.41132	0.970546	0.691608	0.48	0.387451	1.37955	0.675415	1.39644	0.052	1.48672	1.37	1.4	1.39895	1.51311	1.41272	0.717608	1.21821	0.48	1.38053	0.777795	1.53253	1.44185	1.73	1.39008	1.12729	0.725506	1.40922	1.49113	0.486477	0.975	1.37	1.44726	0.561504	0.905431	0.97372	1.42839	1.37	1.72424	1.62186
	traffic area, road network	0.807563	0.068	1.746	0.515833	1.32855	0.214744	1.386	1.36296	1.386	1.42732	0.986546	0.707608	0.496	0.403451	1.39555	0.691415	1.41244	0.068	1.50272	1.386	1.416	1.41495	1.52911	1.42872	0.733608	1.23421	0.496	1.39653	0.793795	1.54853	1.45785	1.746	1.40608	1.14329	0.741506	1.42522	1.50713	0.502477	0.991	1.386	1.46326	0.577504	0.921431	0.98972	1.44439	1.386	1.74024	1.63786
	traffic area, rail network	0.791563	0.052	1.73	0.499833	1.31255	0.198744	1.37	1.34696	1.37	1.41132	0.970546	0.691608	0.48	0.387451	1.37955	0.675415	1.39644	0.052	1.48672	1.37	1.4	1.39895	1.51311	1.41272	0.717608	1.21821	0.48	1.38053	0.777795	1.53253	1.44185	1.73	1.39008	1.12729	0.725506	1.40922	1.49113	0.486477	0.975	1.37	1.44726	0.561504	0.905431	0.97372	1.42839	1.37	1.72424	1.62186
	traffic area, rail/road embankment	0.791563	0.052	1.73	0.499833	1.31255	0.198744	1.37	1.34696	1.37	1.41132	0.970546	0.691608	0.48	0.387451	1.37955	0.675415	1.39644	0.052	1.48672	1.37	1.4	1.39895	1.51311	1.41272	0.717608	1.21821	0.48	1.38053	0.777795	1.53253	1.44185	1.73	1.39008	1.12729	0.725506	1.40922	1.49113	0.486477	0.975	1.37	1.44726	0.561504	0.905431	0.97372	1.42839	1.37	1.72424	1.62186
	bare area	0.739563	0	1.678	0.447833	1.26055	0.146744	1.318	1.29496	1.318	1.35932	0.918546	0.639608	0.428	0.335451	1.32755	0.623415	1.34444	0	1.43472	1.318	1.348	1.34695	1.46111	1.36072	0.665608	1.16621	0.428	1.32853	0.725795	1.48053	1.38985	1.678	1.33808	1.07529	0.673506	1.35722	1.43913	0.434477	0.923	1.318	1.39526	0.509504	0.853431	0.92172	1.37639	1.318	1.67224	1.56986
	snow and ice	0.739563	0	1.678	0.447833	1.26055	0.146744	1.318	1.29496	1.318	1.35932	0.918546	0.639608	0.428	0.335451	1.32755	0.623415	1.34444	0	1.43472	1.318	1.348	1.34695	1.46111	1.36072	0.665608	1.16621	0.428	1.32853	0.725795	1.48053	1.38985	1.678	1.33808	1.07529	0.673506	1.35722	1.43913	0.434477	0.923	1.318	1.39526	0.509504	0.853431	0.92172	1.37639	1.318	1.67224	1.56986
Erosion potential	unspecified	-0.708309	-8.01548	-5.82654e-10	-2.68939	-0.0264329	-0.210901	-0.0939113	-1.08076	-0.0145811	-0.0134032	-0.0221812	-0.000697369	-0.0113564	-1.79345	-0.0427147	-0.700608	-0.0114277	-0.0745059	-0.0370472	-0.026945	-1.20482e-05	-0.00516466	-0.0750187	-0.0206837	-2.47424	-0.152436	-0.00399138	-0.017114	-8.93388e-08	-0.0571986	-0.106	-0.143925	-0.0146533	-6.20635e-09	-0.2152	-0.0613761	-0.112215	-1.1439e-07	-0.0286036	-0.0147803	-0.0452172	-0.581051	-2.07297	-1.0645	-0.357082	-0.443703	-0.0423022	-0.0504174
Erosion potential	unspecified, used	-0.708309	-8.01548	-5.82654e-10	-2.68939	-0.0264329	-0.210901	-0.0939113	-1.08076	-0.0145811	-0.0134032	-0.0221812	-0.000697369	-0.0113564	-1.79345	-0.0427147	-0.700608	-0.0114277	-0.0745059	-0.0370472	-0.026945	-1.20482e-05	-0.00516466	-0.0750187	-0.0206837	-2.47424	-0.152436	-0.00399138	-0.017114	-8.93388e-08	-0.0571986	-0.106	-0.143925	-0.0146533	-6.20635e-09	-0.2152	-0.0613761	-0.112215	-1.1439e-07	-0.0286036	-0.0147803	-0.0452172	-0.581051	-2.07297	-1.0645	-0.357082	-0.443703	-0.0423022	-0.0504174
Erosion potential	unspecified, natural	-0.660867	-7.5674	0.405444	-2.66326	0.0133489	-0.210288	0.0722394	-1.00641	0.0112162	0.0103101	-0.00415985	-0.000330215	-0.00344134	-1.78582	0.0328574	-0.69701	0.0021278	-0.0743344	0.0284979	0.0207269	9.26788e-06	0.00397281	0.0577067	0.0159106	-1.03026	-0.00279778	-0.00120951	0.0131646	-1.12335e-08	0.0396508	0.0815386	0.110712	0.0110027	1.52879e-09	-0.0831205	0.0472124	0.0535017	-1.13392e-07	-0.00510779	0.0113695	0.0347825	-0.577041	-2.0321	-1.04968	0.0844835	0.34131	0.0325402	0.0307088
Erosion potential	forest	-0.0134463	-1.65808	0	-0.0316425	-0.0039475	-0.000619841	0	-0.00146883	0	0	-0.0119952	-0.000413535	-0.00688269	-0.00609465	0	-0.00123055	-0.00376589	-0.074409	0	0	0	0	0	0	-1.65808	-0.0678581	-0.00241902	0	-4.51923e-08	-0.00245762	0	0	-0.00015208	-1.83432e-09	-0.140546	0	-0.018549	-4.26605e-10	-0.0153234	0	0	-0.00236431	-0.0240364	-0.00514907	-0.107501	0	0	-0.00456344
Erosion potential	forest, natural	-0.0134463	-1.65808	0	-0.0316425	-0.0039475	-0.000619841	0	-0.00146883	0	0	-0.0119952	-0.000413535	-0.00688269	-0.00609465	0	-0.00123055	-0.00376589	-0.074409	0	0	0	0	0	0	-1.65808	-0.0678581	-0.00241902	0	-4.51923e-08	-0.00245762	0	0	-0.00015208	-1.83432e-09	-0.140546	0	-0.018549	-4.26605e-10	-0.0153234	0	0	-0.00236431	-0.0240364	-0.00514907	-0.107501	0	0	-0.00456344
Erosion potential	forest, primary	-0.0134463	-1.65808	0	-0.0316425	-0.0039475	-0.000619841	0	-0.00146883	0	0	-0.0119952	-0.000413535	-0.00688269	-0.00609465	0	-0.00123055	-0.00376589	-0.074409	0	0	0	0	0	0	-1.65808	-0.0678581	-0.00241902	0	-4.51923e-08	-0.00245762	0	0	-0.00015208	-1.83432e-09	-0.140546	0	-0.018549	-4.26605e-10	-0.0153234	0	0	-0.00236431	-0.0240364	-0.00514907	-0.107501	0	0	-0.00456344
Erosion potential	forest, secondary	0.00718068	-1.03026	0.405444	-0.0202829	0.0133489	-0.000353541	0.0722394	0.0308595	0.0112162	0.0103101	-0.00415985	-0.000253903	-0.00344134	-0.00277872	0.0328574	0.000333854	0.0021278	-0.0743344	0.0284979	0.0207269	9.26788e-06	0.00397281	0.0577067	0.0159106	-1.03026	-0.00279778	-0.00120951	0.0131646	-1.12335e-08	0.0396508	0.0815386	0.110712	0.0110027	1.52879e-09	-0.0831205	0.0472124	0.0535017	7.1804e-12	-0.00510779	0.0113695	0.0347825	-0.000620521	-0.00626618	0.00129387	0.0844835	0.34131	0.0325402	0.0307088
Erosion potential	forest, used	0.00718068	-1.03026	0.405444	-0.0202829	0.0133489	-0.000353541	0.0722394	0.0308595	0.0112162	0.0103101	-0.00415985	-0.000253903	-0.00344134	-0.00277872	0.0328574	0.000333854	0.0021278	-0.0743344	0.0284979	0.0207269	9.26788e-06	0.00397281	0.0577067	0.0159106	-1.03026	-0.00279778	-0.00120951	0.0131646	-1.12335e-08	0.0396508	0.0815386	0.110712	0.0110027	1.52879e-09	-0.0831205	0.0472124	0.0535017	7.1804e-12	-0.00510779	0.0113695	0.0347825	-0.000620521	-0.00626618	0.00129387	0.0844835	0.34131	0.0325402	0.0307088
Erosion potential	forest, extensive	-0.0134463	-1.65808	0	-0.0316425	-0.0039475	-0.000619841	0	-0.00146883	0	0	-0.0119952	-0.000413535	-0.00688269	-0.00609465	0	-0.00123055	-0.00376589	-0.074409	0	0	0	0	0	0	-1.65808	-0.0678581	-0.00241902	0	-4.51923e-08	-0.00245762	0	0	-0.00015208	-1.83432e-09	-0.140546	0	-0.018549	-4.26605e-10	-0.0153234	0	0	-0.00236431	-0.0240364	-0.00514907	-0.107501	0	0	-0.00456344
Erosion potential	forest, intensive	0.00718068	-1.03026	0.405444	-0.0202829	0.0133489	-0.000353541	0.0722394	0.0308595	0.0112162	0.0103101	-0.00415985	-0.000253903	-0.00344134	-0.00277872	0.0328574	0.000333854	0.0021278	-0.0743344	0.0284979	0.0207269	9.26788e-06	0.00397281	0.0577067	0.0159106	-1.03026	-0.00279778	-0.00120951	0.0131646	-1.12335e-08	0.0396508	0.0815386	0.110712	0.0110027	1.52879e-09	-0.0831205	0.0472124	0.0535017	7.1804e-12	-0.00510779	0.0113695	0.0347825	-0.000620521	-0.00626618	0.00129387	0.0844835	0.34131	0.0325402	0.0307088
Erosion potential	wetlands	-0.722748	-8.15185	-8.9639e-10	-2.69734	-0.0385404	-0.211087	-0.144479	-1.10339	-0.0224325	-0.0206203	-0.0276659	-0.000809111	-0.0137654	-1.79577	-0.0657149	-0.701703	-0.0155533	-0.0745581	-0.0569957	-0.0414539	-1.85358e-05	-0.00794563	-0.115413	-0.0318211	-2.91372	-0.197979	-0.00483803	-0.0263293	-1.1311e-07	-0.0866745	-0.163077	-0.221424	-0.0224617	-8.56052e-09	-0.255397	-0.0944248	-0.16265	-1.14694e-07	-0.0357545	-0.0227389	-0.0695649	-0.582272	-2.08541	-1.06901	-0.491471	-0.682621	-0.0650803	-0.075108
Erosion potential	wetlands, coastal	-0.722748	-8.15185	-8.9639e-10	-2.69734	-0.0385404	-0.211087	-0.144479	-1.10339	-0.0224325	-0.0206203	-0.0276659	-0.000809111	-0.0137654	-1.79577	-0.0657149	-0.701703	-0.0155533	-0.0745581	-0.0569957	-0.0414539	-1.85358e-05	-0.00794563	-0.115413	-0.0318211	-2.91372	-0.197979	-0.00483803	-0.0263293	-1.1311e-07	-0.0866745	-0.163077	-0.221424	-0.0224617	-8.56052e-09	-0.255397	-0.0944248	-0.16265	-1.14694e-07	-0.0357545	-0.0227389	-0.0695649	-0.582272	-2.08541	-1.06901	-0.491471	-0.682621	-0.0650803	-0.075108
Erosion potential	wetlands, inland	-0.722748	-8.15185	-8.9639e-10	-2.69734	-0.0385404	-0.211087	-0.144479	-1.10339	-0.0224325	-0.0206203	-0.0276659	-0.000809111	-0.0137654	-1.79577	-0.0657149	-0.701703	-0.0155533	-0.0745581	-0.0569957	-0.0414539	-1.85358e-05	-0.00794563	-0.115413	-0.0318211	-2.91372	-0.197979	-0.00483803	-0.0263293	-1.1311e-07	-0.0866745	-0.163077	-0.221424	-0.0224617	-8.56052e-09	-0.255397	-0.0944248	-0.16265	-1.14694e-07	-0.0357545	-0.0227389	-0.0695649	-0.582272	-2.08541	-1.06901	-0.491471	-0.682621	-0.0650803	-0.075108
Erosion potential	shrub land	-0.64024	-7.37259	0.810889	-2.6519	0.0306454	-0.210022	0.144479	-0.974077	0.0224325	0.0206203	0.00367551	-0.000170584	0	-1.7825	0.0657149	-0.695445	0.00802148	-0.0742598	0.0569957	0.0414539	1.85358e-05	0.00794563	0.115413	0.0318211	-0.402445	0.0622625	0	0.0263293	2.27254e-08	0.0817592	0.163077	0.221424	0.0221576	4.89189e-09	-0.0256949	0.0944248	0.125552	-1.12959e-07	0.00510779	0.0227389	0.0695649	-0.575297	-2.01433	-1.04324	0.276468	0.682621	0.0650803	0.0659811
Erosion potential	grassland/pasture/meadow	0.0484347	-0.268749	1.21633	0.00243616	0.0479418	0.00017906	0.216718	0.0955162	0.0336487	0.0309304	0.0115109	6.5361e-05	0.00344134	0.00385314	0.0985723	0.00346266	0.0139152	-0.0741853	0.0854936	0.0621808	2.78036e-05	0.0119184	0.17312	0.0477317	0.225372	0.127323	0.00120951	0.0394939	5.66842e-08	0.123868	0.244616	0.332135	0.0333124	8.255e-09	0.0317308	0.141637	0.197603	8.74751e-10	0.0153234	0.0341084	0.104347	0.00286705	0.0292743	0.0141798	0.468453	1.02393	0.0976205	0.101253
Erosion potential	grassland	0.0484347	-0.268749	1.21633	0.00243616	0.0479418	0.00017906	0.216718	0.0955162	0.0336487	0.0309304	0.0115109	6.5361e-05	0.00344134	0.00385314	0.0985723	0.00346266	0.0139152	-0.0741853	0.0854936	0.0621808	2.78036e-05	0.0119184	0.17312	0.0477317	0.225372	0.127323	0.00120951	0.0394939	5.66842e-08	0.123868	0.244616	0.332135	0.0333124	8.255e-09	0.0317308	0.141637	0.197603	8.74751e-10	0.0153234	0.0341084	0.104347	0.00286705	0.0292743	0.0141798	0.468453	1.02393	0.0976205	0.101253
Erosion potential	grassland, not used	0.0484347	-0.268749	1.21633	0.00243616	0.0479418	0.00017906	0.216718	0.0955162	0.0336487	0.0309304	0.0115109	6.5361e-05	0.00344134	0.00385314	0.0985723	0.00346266	0.0139152	-0.0741853	0.0854936	0.0621808	2.78036e-05	0.0119184	0.17312	0.0477317	0.225372	0.127323	0.00120951	0.0394939	5.66842e-08	0.123868	0.244616	0.332135	0.0333124	8.255e-09	0.0317308	0.141637	0.197603	8.74751e-10	0.0153234	0.0341084	0.104347	0.00286705	0.0292743	0.0141798	0.468453	1.02393	0.0976205	0.101253
Erosion potential	grassland, for livestock grazing	0.0484347	-0.268749	1.21633	0.00243616	0.0479418	0.00017906	0.216718	0.0955162	0.0336487	0.0309304	0.0115109	6.5361e-05	0.00344134	0.00385314	0.0985723	0.00346266	0.0139152	-0.0741853	0.0854936	0.0621808	2.78036e-05	0.0119184	0.17312	0.0477317	0.225372	0.127323	0.00120951	0.0394939	5.66842e-08	0.123868	0.244616	0.332135	0.0333124	8.255e-09	0.0317308	0.141637	0.197603	8.74751e-10	0.0153234	0.0341084	0.104347	0.00286705	0.0292743	0.0141798	0.468453	1.02393	0.0976205	0.101253
Erosion potential	pasture/meadow	0.0484347	-0.268749	1.21633	0.00243616	0.0479418	0.00017906	0.216718	0.0955162	0.0336487	0.0309304	0.0115109	6.5361e-05	0.00344134	0.00385314	0.0985723	0.00346266	0.0139152	-0.0741853	0.0854936	0.0621808	2.78036e-05	0.0119184	0.17312	0.0477317	0.225372	0.127323	0.00120951	0.0394939	5.66842e-08	0.123868	0.244616	0.332135	0.0333124	8.255e-09	0.0317308	0.141637	0.197603	8.74751e-10	0.0153234	0.0341084	0.104347	0.00286705	0.0292743	0.0141798	0.468453	1.02393	0.0976205	0.101253
Erosion potential	pasture/meadow, extensive	0.0278077	-0.402445	0.810889	-0.00892339	0.0306454	-8.72402e-05	0.144479	0.0631879	0.0224325	0.0206203	0.00367551	-9.42709e-05	0	0.000537213	0.0657149	0.00189826	0.00802148	-0.0742598	0.0569957	0.0414539	1.85358e-05	0.00794563	0.115413	0.0318211	-0.402445	0.0622625	0	0.0263293	2.27254e-08	0.0817592	0.163077	0.221424	0.0221576	4.89189e-09	-0.0256949	0.0944248	0.125552	4.40966e-10	0.00510779	0.0227389	0.0695649	0.00112326	0.0115041	0.00773681	0.276468	0.682621	0.0650803	0.0659811
Erosion potential	pasture/meadow, intensive	0.0484347	-0.268749	1.21633	0.00243616	0.0479418	0.00017906	0.216718	0.0955162	0.0336487	0.0309304	0.0115109	6.5361e-05	0.00344134	0.00385314	0.0985723	0.00346266	0.0139152	-0.0741853	0.0854936	0.0621808	2.78036e-05	0.0119184	0.17312	0.0477317	0.225372	0.127323	0.00120951	0.0394939	5.66842e-08	0.123868	0.244616	0.332135	0.0333124	8.255e-09	0.0317308	0.141637	0.197603	8.74751e-10	0.0153234	0.0341084	0.104347	0.00286705	0.0292743	0.0141798	0.468453	1.02393	0.0976205	0.101253
Erosion potential	agriculture	6.13341	-0.18907	185.432	3.3535	5.15039	0.0787377	21.5273	9.63238	3.34244	3.07242	2.32294	0.0471568	1.01864	0.982053	9.79151	0.464961	1.75255	-0.0521907	8.49236	6.17663	0.00276183	1.1839	17.1966	4.74135	185.432	19.3201	0.358014	3.92306	1.00745e-05	12.5459	24.2985	32.9921	3.32398	1.00037e-06	16.9723	14.0693	21.4525	1.28841e-07	3.02892	3.3881	10.3652	0.517284	5.2715	1.91485	57.104	101.71	9.69697	10.5066
Erosion potential	arable	8.19611	-0.16206	248.213	4.48946	6.88003	0.105368	28.7513	12.8652	4.46406	4.10343	3.10648	0.06312	1.36277	1.31365	13.0773	0.621402	2.34192	-0.0447348	11.3422	8.24932	0.00368862	1.58118	22.9673	6.3324	248.213	25.8261	0.478965	5.23952	1.34704e-05	16.7567	32.4524	44.0633	4.43947	1.33668e-06	22.7149	18.7905	28.6576	1.7222e-07	4.05047	4.52504	13.8434	0.691662	7.04852	2.55914	76.3025	135.841	12.951	14.0338
Erosion potential	arable, fallow	10.2588	-0.13505	310.995	5.62541	8.60968	0.131998	35.9752	16.0981	5.58568	5.13445	3.89001	0.0790831	1.70691	1.64524	16.363	0.777842	2.93129	-0.037279	14.1919	10.322	0.00461541	1.97846	28.7379	7.92346	310.995	32.3322	0.599916	6.55599	1.68663e-05	20.9675	40.6062	55.1345	5.55495	1.67299e-06	28.4574	23.5118	35.8627	2.15598e-07	5.07203	5.66199	17.3217	0.866041	8.82555	3.20344	95.501	169.973	16.205	17.561
Erosion potential	arable, non-irrigated	8.19611	-0.16206	248.213	4.48946	6.88003	0.105368	28.7513	12.8652	4.46406	4.10343	3.10648	0.06312	1.36277	1.31365	13.0773	0.621402	2.34192	-0.0447348	11.3422	8.24932	0.00368862	1.58118	22.9673	6.3324	248.213	25.8261	0.478965	5.23952	1.34704e-05	16.7567	32.4524	44.0633	4.43947	1.33668e-06	22.7149	18.7905	28.6576	1.7222e-07	4.05047	4.52504	13.8434	0.691662	7.04852	2.55914	76.3025	135.841	12.951	14.0338
Erosion potential	arable, non-irrigated, extensive	7.16476	-0.175565	216.822	3.92148	6.01521	0.0920527	25.1393	11.2488	3.90325	3.58793	2.71471	0.0551384	1.19071	1.14785	11.4344	0.543182	2.04724	-0.0484627	9.91726	7.21297	0.00322522	1.38254	20.0819	5.53687	216.822	22.5731	0.41849	4.58129	1.17725e-05	14.6513	28.3754	38.5277	3.88173	1.16853e-06	19.8436	16.4299	25.0551	1.50531e-07	3.5397	3.95657	12.1043	0.604473	6.16001	2.23699	66.7032	118.776	11.324	12.2702
Erosion potential	arable, non-irrigated, intensive	9.22746	-0.148555	279.604	5.05744	7.74485	0.118683	32.3633	14.4816	5.02487	4.61894	3.49824	0.0711016	1.53484	1.47944	14.7201	0.699622	2.63661	-0.0410069	12.767	9.28567	0.00415201	1.77982	25.8526	7.12793	279.604	29.0792	0.539441	5.89776	1.51684e-05	18.8621	36.5293	49.5989	4.99721	1.50484e-06	25.5861	21.1512	32.2601	1.93909e-07	4.56125	5.09351	15.5825	0.778852	7.93704	2.88129	85.9017	152.907	14.578	15.7974
Erosion potential	arable, irrigated	8.19611	-0.16206	248.213	4.48946	6.88003	0.105368	28.7513	12.8652	4.46406	4.10343	3.10648	0.06312	1.36277	1.31365	13.0773	0.621402	2.34192	-0.0447348	11.3422	8.24932	0.00368862	1.58118	22.9673	6.3324	248.213	25.8261	0.478965	5.23952	1.34704e-05	16.7567	32.4524	44.0633	4.43947	1.33668e-06	22.7149	18.7905	28.6576	1.7222e-07	4.05047	4.52504	13.8434	0.691662	7.04852	2.55914	76.3025	135.841	12.951	14.0338
Erosion potential	arable, irrigated, extensive	7.16476	-0.175565	216.822	3.92148	6.01521	0.0920527	25.1393	11.2488	3.90325	3.58793	2.71471	0.0551384	1.19071	1.14785	11.4344	0.543182	2.04724	-0.0484627	9.91726	7.21297	0.00322522	1.38254	20.0819	5.53687	216.822	22.5731	0.41849	4.58129	1.17725e-05	14.6513	28.3754	38.5277	3.88173	1.16853e-06	19.8436	16.4299	25.0551	1.50531e-07	3.5397	3.95657	12.1043	0.604473	6.16001	2.23699	66.7032	118.776	11.324	12.2702
Erosion potential	arable, irrigated, intensive	9.22746	-0.148555	279.604	5.05744	7.74485	0.118683	32.3633	14.4816	5.02487	4.61894	3.49824	0.0711016	1.53484	1.47944	14.7201	0.699622	2.63661	-0.0410069	12.767	9.28567	0.00415201	1.77982	25.8526	7.12793	279.604	29.0792	0.539441	5.89776	1.51684e-05	18.8621	36.5293	49.5989	4.99721	1.50484e-06	25.5861	21.1512	32.2601	1.93909e-07	4.56125	5.09351	15.5825	0.778852	7.93704	2.88129	85.9017	152.907	14.578	15.7974
Erosion potential	arable, flooded crops	-0.0340734	-2.2859	-4.48195e-10	-0.043002	-0.0212439	-0.000886141	-0.0722394	-0.0337972	-0.0112162	-0.0103101	-0.0198306	-0.000573167	-0.010324	-0.00941058	-0.0328574	-0.00279495	-0.00965958	-0.0744835	-0.0284979	-0.0207269	-9.26788e-06	-0.00397281	-0.0577067	-0.0159106	-2.2859	-0.132918	-0.00362853	-0.0131646	-7.91512e-08	-0.0445661	-0.0815386	-0.110712	-0.0113069	-5.19742e-09	-0.197972	-0.0472124	-0.0905996	-8.6039e-10	-0.0255389	-0.0113695	-0.0347825	-0.00410809	-0.0418067	-0.011592	-0.299486	-0.34131	-0.0325402	-0.0398357
Erosion potential	arable, greenhouse	-0.0402615	-2.47424	-5.82654e-10	-0.0464099	-0.0264329	-0.000966031	-0.0939113	-0.0434957	-0.0145811	-0.0134032	-0.0221812	-0.000621056	-0.0113564	-0.0104054	-0.0427147	-0.00326427	-0.0114277	-0.0745059	-0.0370472	-0.026945	-1.20482e-05	-0.00516466	-0.0750187	-0.0206837	-2.47424	-0.152436	-0.00399138	-0.017114	-8.93388e-08	-0.0571986	-0.106	-0.143925	-0.0146533	-6.20635e-09	-0.2152	-0.0613761	-0.112215	-9.90525e-10	-0.0286036	-0.0147803	-0.0452172	-0.00463123	-0.0471378	-0.0135249	-0.357082	-0.443703	-0.0423022	-0.0504174
Erosion potential	field margins/hedgerows	0.0484347	-0.268749	1.21633	0.00243616	0.0479418	0.00017906	0.216718	0.0955162	0.0336487	0.0309304	0.0115109	6.5361e-05	0.00344134	0.00385314	0.0985723	0.00346266	0.0139152	-0.0741853	0.0854936	0.0621808	2.78036e-05	0.0119184	0.17312	0.0477317	0.225372	0.127323	0.00120951	0.0394939	5.66842e-08	0.123868	0.244616	0.332135	0.0333124	8.255e-09	0.0317308	0.141637	0.197603	8.74751e-10	0.0153234	0.0341084	0.104347	0.00286705	0.0292743	0.0141798	0.468453	1.02393	0.0976205	0.101253
Erosion potential	permanent crops	8.19611	-0.16206	248.213	4.48946	6.88003	0.105368	28.7513	12.8652	4.46406	4.10343	3.10648	0.06312	1.36277	1.31365	13.0773	0.621402	2.34192	-0.0447348	11.3422	8.24932	0.00368862	1.58118	22.9673	6.3324	248.213	25.8261	0.478965	5.23952	1.34704e-05	16.7567	32.4524	44.0633	4.43947	1.33668e-06	22.7149	18.7905	28.6576	1.7222e-07	4.05047	4.52504	13.8434	0.691662	7.04852	2.55914	76.3025	135.841	12.951	14.0338
Erosion potential	permanent crops, non-irrigated	8.19611	-0.16206	248.213	4.48946	6.88003	0.105368	28.7513	12.8652	4.46406	4.10343	3.10648	0.06312	1.36277	1.31365	13.0773	0.621402	2.34192	-0.0447348	11.3422	8.24932	0.00368862	1.58118	22.9673	6.3324	248.213	25.8261	0.478965	5.23952	1.34704e-05	16.7567	32.4524	44.0633	4.43947	1.33668e-06	22.7149	18.7905	28.6576	1.7222e-07	4.05047	4.52504	13.8434	0.691662	7.04852	2.55914	76.3025	135.841	12.951	14.0338
Erosion potential	permanent crops, non-irrigated, extensive	7.16476	-0.175565	216.822	3.92148	6.01521	0.0920527	25.1393	11.2488	3.90325	3.58793	2.71471	0.0551384	1.19071	1.14785	11.4344	0.543182	2.04724	-0.0484627	9.91726	7.21297	0.00322522	1.38254	20.0819	5.53687	216.822	22.5731	0.41849	4.58129	1.17725e-05	14.6513	28.3754	38.5277	3.88173	1.16853e-06	19.8436	16.4299	25.0551	1.50531e-07	3.5397	3.95657	12.1043	0.604473	6.16001	2.23699	66.7032	118.776	11.324	12.2702
Erosion potential	permanent crops, non-irrigated, intensive	8.19611	-0.16206	248.213	4.48946	6.88003	0.105368	28.7513	12.8652	4.46406	4.10343	3.10648	0.06312	1.36277	1.31365	13.0773	0.621402	2.34192	-0.0447348	11.3422	8.24932	0.00368862	1.58118	22.9673	6.3324	248.213	25.8261	0.478965	5.23952	1.34704e-05	16.7567	32.4524	44.0633	4.43947	1.33668e-06	22.7149	18.7905	28.6576	1.7222e-07	4.05047	4.52504	13.8434	0.691662	7.04852	2.55914	76.3025	135.841	12.951	14.0338
Erosion potential	permanent crops, irrigated	8.19611	-0.16206	248.213	4.48946	6.88003	0.105368	28.7513	12.8652	4.46406	4.10343	3.10648	0.06312	1.36277	1.31365	13.0773	0.621402	2.34192	-0.0447348	11.3422	8.24932	0.00368862	1.58118	22.9673	6.3324	248.213	25.8261	0.478965	5.23952	1.34704e-05	16.7567	32.4524	44.0633	4.43947	1.33668e-06	22.7149	18.7905	28.6576	1.7222e-07	4.05047	4.52504	13.8434	0.691662	7.04852	2.55914	76.3025	135.841	12.951	14.0338
Erosion potential	permanent crops, irrigated, extensive	7.16476	-0.175565	216.822	3.92148	6.01521	0.0920527	25.1393	11.2488	3.90325	3.58793	2.71471	0.0551384	1.19071	1.14785	11.4344	0.543182	2.04724	-0.0484627	9.91726	7.21297	0.00322522	1.38254	20.0819	5.53687	216.822	22.5731	0.41849	4.58129	1.17725e-05	14.6513	28.3754	38.5277	3.88173	1.16853e-06	19.8436	16.4299	25.0551	1.50531e-07	3.5397	3.95657	12.1043	0.604473	6.16001	2.23699	66.7032	118.776	11.324	12.2702
Erosion potential	permanent crops, irrigated, intensive	8.19611	-0.16206	248.213	4.48946	6.88003	0.105368	28.7513	12.8652	4.46406	4.10343	3.10648	0.06312	1.36277	1.31365	13.0773	0.621402	2.34192	-0.0447348	11.3422	8.24932	0.00368862	1.58118	22.9673	6.3324	248.213	25.8261	0.478965	5.23952	1.34704e-05	16.7567	32.4524	44.0633	4.43947	1.33668e-06	22.7149	18.7905	28.6576	1.7222e-07	4.05047	4.52504	13.8434	0.691662	7.04852	2.55914	76.3025	135.841	12.951	14.0338
Erosion potential	agriculture, mosaic	6.13341	-0.18907	185.432	3.3535	5.15039	0.0787377	21.5273	9.63238	3.34244	3.07242	2.32294	0.0471568	1.01864	0.982053	9.79151	0.464961	1.75255	-0.0521907	8.49236	6.17663	0.00276183	1.1839	17.1966	4.74135	185.432	19.3201	0.358014	3.92306	1.00745e-05	12.5459	24.2985	32.9921	3.32398	1.00037e-06	16.9723	14.0693	21.4525	1.28841e-07	3.02892	3.3881	10.3652	0.517284	5.2715	1.91485	57.104	101.71	9.69697	10.5066
Erosion potential	artificial areas	-0.708309	-8.01548	-5.82654e-10	-2.68939	-0.0264329	-0.210901	-0.0939113	-1.08076	-0.0145811	-0.0134032	-0.0221812	-0.000697369	-0.0113564	-1.79345	-0.0427147	-0.700608	-0.0114277	-0.0745059	-0.0370472	-0.026945	-1.20482e-05	-0.00516466	-0.0750187	-0.0206837	-2.47424	-0.152436	-0.00399138	-0.017114	-8.93388e-08	-0.0571986	-0.106	-0.143925	-0.0146533	-6.20635e-09	-0.2152	-0.0613761	-0.112215	-1.1439e-07	-0.0286036	-0.0147803	-0.0452172	-0.581051	-2.07297	-1.0645	-0.357082	-0.443703	-0.0423022	-0.0504174
Erosion potential	urban	-0.708309	-8.01548	-5.82654e-10	-2.68939	-0.0264329	-0.210901	-0.0939113	-1.08076	-0.0145811	-0.0134032	-0.0221812	-0.000697369	-0.0113564	-1.79345	-0.0427147	-0.700608	-0.0114277	-0.0745059	-0.0370472	-0.026945	-1.20482e-05	-0.00516466	-0.0750187	-0.0206837	-2.47424	-0.152436	-0.00399138	-0.017114	-8.93388e-08	-0.0571986	-0.106	-0.143925	-0.0146533	-6.20635e-09	-0.2152	-0.0613761	-0.112215	-1.1439e-07	-0.0286036	-0.0147803	-0.0452172	-0.581051	-2.07297	-1.0645	-0.357082	-0.443703	-0.0423022	-0.0504174
Erosion potential	urban/industrial fallow	-0.660867	-7.5674	0.405444	-2.66326	0.0133489	-0.210288	0.0722394	-1.00641	0.0112162	0.0103101	-0.00415985	-0.000330215	-0.00344134	-1.78582	0.0328574	-0.69701	0.0021278	-0.0743344	0.0284979	0.0207269	9.26788e-06	0.00397281	0.0577067	0.0159106	-1.03026	-0.00279778	-0.00120951	0.0131646	-1.12335e-08	0.0396508	0.0815386	0.110712	0.0110027	1.52879e-09	-0.0831205	0.0472124	0.0535017	-1.13392e-07	-0.00510779	0.0113695	0.0347825	-0.577041	-2.0321	-1.04968	0.0844835	0.34131	0.0325402	0.0307088
Erosion potential	urban, continuously built	-0.708309	-8.01548	-5.82654e-10	-2.68939	-0.0264329	-0.210901	-0.0939113	-1.08076	-0.0145811	-0.0134032	-0.0221812	-0.000697369	-0.0113564	-1.79345	-0.0427147	-0.700608	-0.0114277	-0.0745059	-0.0370472	-0.026945	-1.20482e-05	-0.00516466	-0.0750187	-0.0206837	-2.47424	-0.152436	-0.00399138	-0.017114	-8.93388e-08	-0.0571986	-0.106	-0.143925	-0.0146533	-6.20635e-09	-0.2152	-0.0613761	-0.112215	-1.1439e-07	-0.0286036	-0.0147803	-0.0452172	-0.581051	-2.07297	-1.0645	-0.357082	-0.443703	-0.0423022	-0.0504174
Erosion potential	urban, discontinuously built	-0.708309	-8.01548	-5.82654e-10	-2.68939	-0.0264329	-0.210901	-0.0939113	-1.08076	-0.0145811	-0.0134032	-0.0221812	-0.000697369	-0.0113564	-1.79345	-0.0427147	-0.700608	-0.0114277	-0.0745059	-0.0370472	-0.026945	-1.20482e-05	-0.00516466	-0.0750187	-0.0206837	-2.47424	-0.152436	-0.00399138	-0.017114	-8.93388e-08	-0.0571986	-0.106	-0.143925	-0.0146533	-6.20635e-09	-0.2152	-0.0613761	-0.112215	-1.1439e-07	-0.0286036	-0.0147803	-0.0452172	-0.581051	-2.07297	-1.0645	-0.357082	-0.443703	-0.0423022	-0.0504174
Erosion potential	urban, green areas	-0.660867	-7.5674	0.405444	-2.66326	0.0133489	-0.210288	0.0722394	-1.00641	0.0112162	0.0103101	-0.00415985	-0.000330215	-0.00344134	-1.78582	0.0328574	-0.69701	0.0021278	-0.0743344	0.0284979	0.0207269	9.26788e-06	0.00397281	0.0577067	0.0159106	-1.03026	-0.00279778	-0.00120951	0.0131646	-1.12335e-08	0.0396508	0.0815386	0.110712	0.0110027	1.52879e-09	-0.0831205	0.0472124	0.0535017	-1.13392e-07	-0.00510779	0.0113695	0.0347825	-0.577041	-2.0321	-1.04968	0.0844835	0.34131	0.0325402	0.0307088
Erosion potential	industrial area	-0.712435	-8.05445	-6.72293e-10	-2.69166	-0.0298921	-0.210954	-0.108359	-1.08723	-0.0168243	-0.0154652	-0.0237482	-0.000729295	-0.0120447	-1.79411	-0.0492861	-0.700921	-0.0126064	-0.0745208	-0.0427468	-0.0310904	-1.39018e-05	-0.00595922	-0.08656	-0.0238658	-2.59981	-0.165449	-0.00423328	-0.0197469	-9.61306e-08	-0.0656203	-0.122308	-0.166068	-0.0168843	-6.87897e-09	-0.226685	-0.0708186	-0.126625	-1.14477e-07	-0.0306467	-0.0170542	-0.0521737	-0.5814	-2.07653	-1.06579	-0.395479	-0.511965	-0.0488103	-0.0574719
Erosion potential	mineral extraction site	13.7162	-0.649607	436.559	5.25434	12.069	-0.0246769	50.4231	21.5265	7.82893	7.19647	5.45708	0.110933	2.39518	0.525385	22.9345	0.393379	4.11003	-0.0223674	19.8915	14.4674	0.00646898	2.77302	40.2793	11.1056	436.559	45.3442	0.841818	9.18891	2.36581e-05	29.3892	56.9139	77.2768	7.78591	2.34561e-06	39.9426	32.9543	50.2728	1.88956e-07	7.11515	7.93588	24.2782	0.638378	10.3538	3.44105	133.898	238.235	22.713	24.6155
Erosion potential	dump site	-0.712435	-8.05445	-6.72293e-10	-2.69166	-0.0298921	-0.210954	-0.108359	-1.08723	-0.0168243	-0.0154652	-0.0237482	-0.000729295	-0.0120447	-1.79411	-0.0492861	-0.700921	-0.0126064	-0.0745208	-0.0427468	-0.0310904	-1.39018e-05	-0.00595922	-0.08656	-0.0238658	-2.59981	-0.165449	-0.00423328	-0.0197469	-9.61306e-08	-0.0656203	-0.122308	-0.166068	-0.0168843	-6.87897e-09	-0.226685	-0.0708186	-0.126625	-1.14477e-07	-0.0306467	-0.0170542	-0.0521737	-0.5814	-2.07653	-1.06579	-0.395479	-0.511965	-0.0488103	-0.0574719
Erosion potential	construction site	13.7162	-0.649607	436.559	5.25434	12.069	-0.0246769	50.4231	21.5265	7.82893	7.19647	5.45708	0.110933	2.39518	0.525385	22.9345	0.393379	4.11003	-0.0223674	19.8915	14.4674	0.00646898	2.77302	40.2793	11.1056	436.559	45.3442	0.841818	9.18891	2.36581e-05	29.3892	56.9139	77.2768	7.78591	2.34561e-06	39.9426	32.9543	50.2728	1.88956e-07	7.11515	7.93588	24.2782	0.638378	10.3538	3.44105	133.898	238.235	22.713	24.6155
Erosion potential	traffic area	-0.712435	-8.05445	-6.72293e-10	-2.69166	-0.0298921	-0.210954	-0.108359	-1.08723	-0.0168243	-0.0154652	-0.0237482	-0.000729295	-0.0120447	-1.79411	-0.0492861	-0.700921	-0.0126064	-0.0745208	-0.0427468	-0.0310904	-1.39018e-05	-0.00595922	-0.08656	-0.0238658	-2.59981	-0.165449	-0.00423328	-0.0197469	-9.61306e-08	-0.0656203	-0.122308	-0.166068	-0.0168843	-6.87897e-09	-0.226685	-0.0708186	-0.126625	-1.14477e-07	-0.0306467	-0.0170542	-0.0521737	-0.5814	-2.07653	-1.06579	-0.395479	-0.511965	-0.0488103	-0.0574719
Erosion potential	traffic area, road network	-0.712435	-8.05445	-6.72293e-10	-2.69166	-0.0298921	-0.210954	-0.108359	-1.08723	-0.0168243	-0.0154652	-0.0237482	-0.000729295	-0.0120447	-1.79411	-0.0492861	-0.700921	-0.0126064	-0.0745208	-0.0427468	-0.0310904	-1.39018e-05	-0.00595922	-0.08656	-0.0238658	-2.59981	-0.165449	-0.00423328	-0.0197469	-9.61306e-08	-0.0656203	-0.122308	-0.166068	-0.0168843	-6.87897e-09	-0.226685	-0.0708186	-0.126625	-1.14477e-07	-0.0306467	-0.0170542	-0.0521737	-0.5814	-2.07653	-1.06579	-0.395479	-0.511965	-0.0488103	-0.0574719
Erosion potential	traffic area, rail network	-0.578359	-6.78814	2.02722	-2.61782	0.0825347	-0.209223	0.361197	-0.877092	0.0560811	0.0515507	0.0271816	0.000308312	0.010324	-1.77256	0.164287	-0.690752	0.0257025	-0.0740362	0.142489	0.103635	4.63394e-05	0.0198641	0.288533	0.0795528	1.48101	0.257443	0.00362853	0.0658232	1.24602e-07	0.208085	0.407693	0.553559	0.055622	1.49812e-08	0.146582	0.236062	0.341704	-1.11657e-07	0.0357545	0.0568473	0.173912	-0.570066	-1.96102	-1.02391	0.852423	1.70655	0.162701	0.171798
Erosion potential	traffic area, rail/road embankment	-0.578359	-6.78814	2.02722	-2.61782	0.0825347	-0.209223	0.361197	-0.877092	0.0560811	0.0515507	0.0271816	0.000308312	0.010324	-1.77256	0.164287	-0.690752	0.0257025	-0.0740362	0.142489	0.103635	4.63394e-05	0.0198641	0.288533	0.0795528	1.48101	0.257443	0.00362853	0.0658232	1.24602e-07	0.208085	0.407693	0.553559	0.055622	1.49812e-08	0.146582	0.236062	0.341704	-1.11657e-07	0.0357545	0.0568473	0.173912	-0.570066	-1.96102	-1.02391	0.852423	1.70655	0.162701	0.171798
Erosion potential	bare area	19.9043	0	624.904	8.66221	17.2579	0.0552132	72.0949	31.225	11.1938	10.2895	7.80769	0.158823	3.42758	1.52016	32.7917	0.862699	5.87813	0	28.4409	20.6855	0.00924935	3.96487	57.5913	15.8787	624.904	64.8623	1.20467	13.1383	3.38457e-05	42.0218	81.3755	110.49	11.1324	3.35454e-06	57.1703	47.118	71.888	3.19091e-07	10.1798	11.3467	34.7129	1.16151	15.6848	5.37393	191.493	340.628	32.4751	35.1972
Erosion potential	snow and ice	19.9043	0	624.904	8.66221	17.2579	0.0552132	72.0949	31.225	11.1938	10.2895	7.80769	0.158823	3.42758	1.52016	32.7917	0.862699	5.87813	0	28.4409	20.6855	0.00924935	3.96487	57.5913	15.8787	624.904	64.8623	1.20467	13.1383	3.38457e-05	42.0218	81.3755	110.49	11.1324	3.35454e-06	57.1703	47.118	71.888	3.19091e-07	10.1798	11.3467	34.7129	1.16151	15.6848	5.37393	191.493	340.628	32.4751	35.1972
Groundwater Regeneration Reduction Potential	unspecified	0.0431047	-0.311778	0.556479	-0.00155197	0.155311	0.000701226	0.196685	0.037748	-0.151042	0.00730397	-0.00092213	0.00587884	-0.311778	-0.00109614	0.168319	0.00121062	-0.0593231	0.00159821	0.268667	0.0487455	0.0433382	0.0971095	0.174057	0.0419568	0.0362397	0.0603226	-0.195985	0.142694	-0.00427379	0.168482	-0.122126	0.419481	0.045379	0.0148418	0.00450046	0.21206	0.117375	0.0156482	-0.00201337	-0.076221	0.0879858	-0.000866775	0.0680593	0.0227094	0.320815	0.157032	0.100587	0.0853986
Groundwater Regeneration Reduction Potential	unspecified, used	0.0431047	-0.311778	0.556479	-0.00155197	0.155311	0.000701226	0.196685	0.037748	-0.151042	0.00730397	-0.00092213	0.00587884	-0.311778	-0.00109614	0.168319	0.00121062	-0.0593231	0.00159821	0.268667	0.0487455	0.0433382	0.0971095	0.174057	0.0419568	0.0362397	0.0603226	-0.195985	0.142694	-0.00427379	0.168482	-0.122126	0.419481	0.045379	0.0148418	0.00450046	0.21206	0.117375	0.0156482	-0.00201337	-0.076221	0.0879858	-0.000866775	0.0680593	0.0227094	0.320815	0.157032	0.100587	0.0853986
Groundwater Regeneration Reduction Potential	unspecified, natural	0.0341027	-0.276812	0.542907	-0.00195981	0.151219	0.000821534	0.191888	0.0202136	-0.134103	0.00730397	-0.000733044	0.0049663	-0.276812	-0.00336516	0.164213	0.000903599	-0.0261262	0.0024063	0.177422	0.0487455	0.0216691	0.0862187	0.174057	0.0277073	0.0299768	0.0580961	-0.174005	0.139214	-0.00213689	0.149255	-0.119148	0.372437	0.0442673	0.00980116	0.0049286	0.188278	0.103319	-0.00291643	-0.00191749	-0.0381105	0.0781182	4.44388e-05	0.0641748	0.0216156	0.3113	0.153202	0.0893061	0.0754399
Groundwater Regeneration Reduction Potential	forest	-0.0110684	-0.221492	0.0261578	-0.0151477	-0.0124513	0.000738329	0	-3.69093e-05	0	0	0.000763888	-0.0315196	0	-0.00181794	0	-0.00322	0.0070706	0.00321438	0	0	0	0	0	0	-0.220541	-0.0309629	0	0	0	-0.00296132	0	0	-0.000202092	0	-0.0218304	0	-0.00796056	-0.00590799	0.00191749	0	0	0.000155091	-0.0679014	-0.01151	-0.0693017	0	0	-0.00340004
Groundwater Regeneration Reduction Potential	forest, natural	-0.0110684	-0.221492	0.0261578	-0.0151477	-0.0124513	0.000738329	0	-3.69093e-05	0	0	0.000763888	-0.0315196	0	-0.00181794	0	-0.00322	0.0070706	0.00321438	0	0	0	0	0	0	-0.220541	-0.0309629	0	0	0	-0.00296132	0	0	-0.000202092	0	-0.0218304	0	-0.00796056	-0.00590799	0.00191749	0	0	0.000155091	-0.0679014	-0.01151	-0.0693017	0	0	-0.00340004
Groundwater Regeneration Reduction Potential	forest, primary	-0.0110684	-0.221492	0.0261578	-0.0151477	-0.0124513	0.000738329	0	-3.69093e-05	0	0	0.000763888	-0.0315196	0	-0.00181794	0	-0.00322	0.0070706	0.00321438	0	0	0	0	0	0	-0.220541	-0.0309629	0	0	0	-0.00296132	0	0	-0.000202092	0	-0.0218304	0	-0.00796056	-0.00590799	0.00191749	0	0	0.000155091	-0.0679014	-0.01151	-0.0693017	0	0	-0.00340004
Groundwater Regeneration Reduction Potential	forest, secondary	-0.0110684	-0.221492	0.0261578	-0.0151477	-0.0124513	0.000738329	0	-3.69093e-05	0	0	0.000763888	-0.0315196	0	-0.00181794	0	-0.00322	0.0070706	0.00321438	0	0	0	0	0	0	-0.220541	-0.0309629	0	0	0	-0.00296132	0	0	-0.000202092	0	-0.0218304	0	-0.00796056	-0.00590799	0.00191749	0	0	0.000155091	-0.0679014	-0.01151	-0.0693017	0	0	-0.00340004
Groundwater Regeneration Reduction Potential	forest, used	-0.0110684	-0.221492	0.0261578	-0.0151477	-0.0124513	0.000738329	0	-3.69093e-05	0	0	0.000763888	-0.0315196	0	-0.00181794	0	-0.00322	0.0070706	0.00321438	0	0	0	0	0	0	-0.220541	-0.0309629	0	0	0	-0.00296132	0	0	-0.000202092	0	-0.0218304	0	-0.00796056	-0.00590799	0.00191749	0	0	0.000155091	-0.0679014	-0.01151	-0.0693017	0	0	-0.00340004
Groundwater Regeneration Reduction Potential	forest, extensive	-0.0110684	-0.221492	0.0261578	-0.0151477	-0.0124513	0.000738329	0	-3.69093e-05	0	0	0.000763888	-0.0315196	0	-0.00181794	0	-0.00322	0.0070706	0.00321438	0	0	0	0	0	0	-0.220541	-0.0309629	0	0	0	-0.00296132	0	0	-0.000202092	0	-0.0218304	0	-0.00796056	-0.00590799	0.00191749	0	0	0.000155091	-0.0679014	-0.01151	-0.0693017	0	0	-0.00340004
Groundwater Regeneration Reduction Potential	forest, intensive	-0.0110684	-0.221492	0.0261578	-0.0151477	-0.0124513	0.000738329	0	-3.69093e-05	0	0	0.000763888	-0.0315196	0	-0.00181794	0	-0.00322	0.0070706	0.00321438	0	0	0	0	0	0	-0.220541	-0.0309629	0	0	0	-0.00296132	0	0	-0.000202092	0	-0.0218304	0	-0.00796056	-0.00590799	0.00191749	0	0	0.000155091	-0.0679014	-0.01151	-0.0693017	0	0	-0.00340004
Groundwater Regeneration Reduction Potential	wetlands	0.0885629	-0.594741	0.949082	0.0102454	0.273668	-0.000272375	0.335449	0.0621898	-0.288126	0.0146485	-0.00245233	0.0322748	-0.594741	0.00508062	0.287069	0.0100915	-0.124979	0	0.517057	0.0977619	0.0861948	0.185244	0.349082	0.0807471	0.217401	0.124725	-0.373857	0.243367	-0.00850009	0.32408	-0.208288	0.800194	0.0775369	0.0285634	0.0224825	0.404522	0.231128	0.0415262	-0.00478663	-0.151595	0.16784	-0.0033473	0.180421	0.0543507	0.596047	0.26782	0.191878	0.165991
Groundwater Regeneration Reduction Potential	wetlands, coastal	0.0885629	-0.594741	0.949082	0.0102454	0.273668	-0.000272375	0.335449	0.0621898	-0.288126	0.0146485	-0.00245233	0.0322748	-0.594741	0.00508062	0.287069	0.0100915	-0.124979	0	0.517057	0.0977619	0.0861948	0.185244	0.349082	0.0807471	0.217401	0.124725	-0.373857	0.243367	-0.00850009	0.32408	-0.208288	0.800194	0.0775369	0.0285634	0.0224825	0.404522	0.231128	0.0415262	-0.00478663	-0.151595	0.16784	-0.0033473	0.180421	0.0543507	0.596047	0.26782	0.191878	0.165991
Groundwater Regeneration Reduction Potential	wetlands, inland	0.0885629	-0.594741	0.949082	0.0102454	0.273668	-0.000272375	0.335449	0.0621898	-0.288126	0.0146485	-0.00245233	0.0322748	-0.594741	0.00508062	0.287069	0.0100915	-0.124979	0	0.517057	0.0977619	0.0861948	0.185244	0.349082	0.0807471	0.217401	0.124725	-0.373857	0.243367	-0.00850009	0.32408	-0.208288	0.800194	0.0775369	0.0285634	0.0224825	0.404522	0.231128	0.0415262	-0.00478663	-0.151595	0.16784	-0.0033473	0.180421	0.0543507	0.596047	0.26782	0.191878	0.165991
Groundwater Regeneration Reduction Potential	shrub land	-0.0169391	-0.221492	0.0389894	-0.0182737	-0.0124513	0.00177397	0	-0.0021028	0	0	0.000763888	-0.0315351	0	-0.00777713	0	-0.0113772	0.0070706	0.00321438	0	0	0	0	0	0	-0.220541	-0.0309629	0	0	0	-0.00296132	0	0	-0.000202092	0	-0.0218304	0	-0.00796056	-0.0265441	0.00191749	0	0	0.00181624	-0.0912044	-0.0221393	-0.0693017	0	0	-0.00340004
Groundwater Regeneration Reduction Potential	grassland/pasture/meadow	0.0399733	-0.276812	0.542907	0.00116622	0.151219	-0.000214106	0.191888	0.0222795	-0.134103	0.00730397	-0.000733044	0.00498181	-0.276812	0.00259404	0.164213	0.00906081	-0.0261262	0.0024063	0.177422	0.0487455	0.0216691	0.0862187	0.174057	0.0277073	0.0299768	0.0580961	-0.174005	0.139214	-0.00213689	0.149255	-0.119148	0.372437	0.0442673	0.00980116	0.0049286	0.188278	0.103319	0.0177197	-0.00191749	-0.0381105	0.0781182	-0.00161671	0.0874778	0.0322449	0.3113	0.153202	0.0893061	0.0754399
Groundwater Regeneration Reduction Potential	grassland	0.0399733	-0.276812	0.542907	0.00116622	0.151219	-0.000214106	0.191888	0.0222795	-0.134103	0.00730397	-0.000733044	0.00498181	-0.276812	0.00259404	0.164213	0.00906081	-0.0261262	0.0024063	0.177422	0.0487455	0.0216691	0.0862187	0.174057	0.0277073	0.0299768	0.0580961	-0.174005	0.139214	-0.00213689	0.149255	-0.119148	0.372437	0.0442673	0.00980116	0.0049286	0.188278	0.103319	0.0177197	-0.00191749	-0.0381105	0.0781182	-0.00161671	0.0874778	0.0322449	0.3113	0.153202	0.0893061	0.0754399
Groundwater Regeneration Reduction Potential	grassland, not used	0.0399733	-0.276812	0.542907	0.00116622	0.151219	-0.000214106	0.191888	0.0222795	-0.134103	0.00730397	-0.000733044	0.00498181	-0.276812	0.00259404	0.164213	0.00906081	-0.0261262	0.0024063	0.177422	0.0487455	0.0216691	0.0862187	0.174057	0.0277073	0.0299768	0.0580961	-0.174005	0.139214	-0.00213689	0.149255	-0.119148	0.372437	0.0442673	0.00980116	0.0049286	0.188278	0.103319	0.0177197	-0.00191749	-0.0381105	0.0781182	-0.00161671	0.0874778	0.0322449	0.3113	0.153202	0.0893061	0.0754399
Groundwater Regeneration Reduction Potential	grassland, for livestock grazing	0.0583369	-0.378795	0.723876	0.00660419	0.205776	-0.000565004	0.255851	0.0318437	-0.18351	0.010956	-0.00128454	0.017149	-0.378795	0.0038546	0.218951	0.0131544	-0.0360853	0.00216387	0.228114	0.0731183	0.0281698	0.117983	0.261086	0.0356237	0.113483	0.0877824	-0.238112	0.185619	-0.00277796	0.205334	-0.158864	0.50965	0.0590904	0.0126015	0.0177729	0.257643	0.144317	0.0278459	-0.00319582	-0.0495436	0.106899	-0.00212294	0.139271	0.0468299	0.438168	0.204269	0.122208	0.104486
Groundwater Regeneration Reduction Potential	pasture/meadow	0.0583369	-0.378795	0.723876	0.00660419	0.205776	-0.000565004	0.255851	0.0318437	-0.18351	0.010956	-0.00128454	0.017149	-0.378795	0.0038546	0.218951	0.0131544	-0.0360853	0.00216387	0.228114	0.0731183	0.0281698	0.117983	0.261086	0.0356237	0.113483	0.0877824	-0.238112	0.185619	-0.00277796	0.205334	-0.158864	0.50965	0.0590904	0.0126015	0.0177729	0.257643	0.144317	0.0278459	-0.00319582	-0.0495436	0.106899	-0.00212294	0.139271	0.0468299	0.438168	0.204269	0.122208	0.104486
Groundwater Regeneration Reduction Potential	pasture/meadow, extensive	0.0399733	-0.276812	0.542907	0.00116622	0.151219	-0.000214106	0.191888	0.0222795	-0.134103	0.00730397	-0.000733044	0.00498181	-0.276812	0.00259404	0.164213	0.00906081	-0.0261262	0.0024063	0.177422	0.0487455	0.0216691	0.0862187	0.174057	0.0277073	0.0299768	0.0580961	-0.174005	0.139214	-0.00213689	0.149255	-0.119148	0.372437	0.0442673	0.00980116	0.0049286	0.188278	0.103319	0.0177197	-0.00191749	-0.0381105	0.0781182	-0.00161671	0.0874778	0.0322449	0.3113	0.153202	0.0893061	0.0754399
Groundwater Regeneration Reduction Potential	pasture/meadow, intensive	0.0583369	-0.378795	0.723876	0.00660419	0.205776	-0.000565004	0.255851	0.0318437	-0.18351	0.010956	-0.00128454	0.017149	-0.378795	0.0038546	0.218951	0.0131544	-0.0360853	0.00216387	0.228114	0.0731183	0.0281698	0.117983	0.261086	0.0356237	0.113483	0.0877824	-0.238112	0.185619	-0.00277796	0.205334	-0.158864	0.50965	0.0590904	0.0126015	0.0177729	0.257643	0.144317	0.0278459	-0.00319582	-0.0495436	0.106899	-0.00212294	0.139271	0.0468299	0.438168	0.204269	0.122208	0.104486
Groundwater Regeneration Reduction Potential	agriculture	0.0162878	-0.177511	0.316696	-0.00563124	0.083023	0.000287176	0.111935	0.0111213	-0.0635225	0.00328679	5.48151e-05	-0.0102271	-0.131121	0.000703192	0.0957912	0.0039438	-0.0128475	0.00272953	0.101384	0.0219355	0.0130015	0.0408404	0.0783259	0.0158328	-0.0744058	0.0209882	-0.0824235	0.0812082	-0.00128214	0.0691409	-0.0695028	0.176417	0.0257384	0.00560066	-0.00470465	0.0891843	0.0447508	0.00590587	-0.000319582	-0.0228663	0.0370034	-0.00085737	0.0227365	0.0140137	0.152716	0.0893679	0.0423029	0.0339452
Groundwater Regeneration Reduction Potential	arable	0.0162878	-0.177511	0.316696	-0.00563124	0.083023	0.000287176	0.111935	0.0111213	-0.0635225	0.00328679	5.48151e-05	-0.0102271	-0.131121	0.000703192	0.0957912	0.0039438	-0.0128475	0.00272953	0.101384	0.0219355	0.0130015	0.0408404	0.0783259	0.0158328	-0.0744058	0.0209882	-0.0824235	0.0812082	-0.00128214	0.0691409	-0.0695028	0.176417	0.0257384	0.00560066	-0.00470465	0.0891843	0.0447508	0.00590587	-0.000319582	-0.0228663	0.0370034	-0.00085737	0.0227365	0.0140137	0.152716	0.0893679	0.0423029	0.0339452
Groundwater Regeneration Reduction Potential	arable, fallow	0.0162878	-0.177511	0.316696	-0.00563124	0.083023	0.000287176	0.111935	0.0111213	-0.0635225	0.00328679	5.48151e-05	-0.0102271	-0.131121	0.000703192	0.0957912	0.0039438	-0.0128475	0.00272953	0.101384	0.0219355	0.0130015	0.0408404	0.0783259	0.0158328	-0.0744058	0.0209882	-0.0824235	0.0812082	-0.00128214	0.0691409	-0.0695028	0.176417	0.0257384	0.00560066	-0.00470465	0.0891843	0.0447508	0.00590587	-0.000319582	-0.0228663	0.0370034	-0.00085737	0.0227365	0.0140137	0.152716	0.0893679	0.0423029	0.0339452
Groundwater Regeneration Reduction Potential	arable, non-irrigated	0.0162878	-0.177511	0.316696	-0.00563124	0.083023	0.000287176	0.111935	0.0111213	-0.0635225	0.00328679	5.48151e-05	-0.0102271	-0.131121	0.000703192	0.0957912	0.0039438	-0.0128475	0.00272953	0.101384	0.0219355	0.0130015	0.0408404	0.0783259	0.0158328	-0.0744058	0.0209882	-0.0824235	0.0812082	-0.00128214	0.0691409	-0.0695028	0.176417	0.0257384	0.00560066	-0.00470465	0.0891843	0.0447508	0.00590587	-0.000319582	-0.0228663	0.0370034	-0.00085737	0.0227365	0.0140137	0.152716	0.0893679	0.0423029	0.0339452
Groundwater Regeneration Reduction Potential	arable, non-irrigated, extensive	0.0162878	-0.177511	0.316696	-0.00563124	0.083023	0.000287176	0.111935	0.0111213	-0.0635225	0.00328679	5.48151e-05	-0.0102271	-0.131121	0.000703192	0.0957912	0.0039438	-0.0128475	0.00272953	0.101384	0.0219355	0.0130015	0.0408404	0.0783259	0.0158328	-0.0744058	0.0209882	-0.0824235	0.0812082	-0.00128214	0.0691409	-0.0695028	0.176417	0.0257384	0.00560066	-0.00470465	0.0891843	0.0447508	0.00590587	-0.000319582	-0.0228663	0.0370034	-0.00085737	0.0227365	0.0140137	0.152716	0.0893679	0.0423029	0.0339452
Groundwater Regeneration Reduction Potential	arable, non-irrigated, intensive	0.0162878	-0.177511	0.316696	-0.00563124	0.083023	0.000287176	0.111935	0.0111213	-0.0635225	0.00328679	5.48151e-05	-0.0102271	-0.131121	0.000703192	0.0957912	0.0039438	-0.0128475	0.00272953	0.101384	0.0219355	0.0130015	0.0408404	0.0783259	0.0158328	-0.0744058	0.0209882	-0.0824235	0.0812082	-0.00128214	0.0691409	-0.0695028	0.176417	0.0257384	0.00560066	-0.00470465	0.0891843	0.0447508	0.00590587	-0.000319582	-0.0228663	0.0370034	-0.00085737	0.0227365	0.0140137	0.152716	0.0893679	0.0423029	0.0339452
Groundwater Regeneration Reduction Potential	arable, irrigated	0.0162878	-0.177511	0.316696	-0.00563124	0.083023	0.000287176	0.111935	0.0111213	-0.0635225	0.00328679	5.48151e-05	-0.0102271	-0.131121	0.000703192	0.0957912	0.0039438	-0.0128475	0.00272953	0.101384	0.0219355	0.0130015	0.0408404	0.0783259	0.0158328	-0.0744058	0.0209882	-0.0824235	0.0812082	-0.00128214	0.0691409	-0.0695028	0.176417	0.0257384	0.00560066	-0.00470465	0.0891843	0.0447508	0.00590587	-0.000319582	-0.0228663	0.0370034	-0.00085737	0.0227365	0.0140137	0.152716	0.0893679	0.0423029	0.0339452
Groundwater Regeneration Reduction Potential	arable, irrigated, extensive	0.0162878	-0.177511	0.316696	-0.00563124	0.083023	0.000287176	0.111935	0.0111213	-0.0635225	0.00328679	5.48151e-05	-0.0102271	-0.131121	0.000703192	0.0957912	0.0039438	-0.0128475	0.00272953	0.101384	0.0219355	0.0130015	0.0408404	0.0783259	0.0158328	-0.0744058	0.0209882	-0.0824235	0.0812082	-0.00128214	0.0691409	-0.0695028	0.176417	0.0257384	0.00560066	-0.00470465	0.0891843	0.0447508	0.00590587	-0.000319582	-0.0228663	0.0370034	-0.00085737	0.0227365	0.0140137	0.152716	0.0893679	0.0423029	0.0339452
Groundwater Regeneration Reduction Potential	arable, irrigated, intensive	0.0162878	-0.177511	0.316696	-0.00563124	0.083023	0.000287176	0.111935	0.0111213	-0.0635225	0.00328679	5.48151e-05	-0.0102271	-0.131121	0.000703192	0.0957912	0.0039438	-0.0128475	0.00272953	0.101384	0.0219355	0.0130015	0.0408404	0.0783259	0.0158328	-0.0744058	0.0209882	-0.0824235	0.0812082	-0.00128214	0.0691409	-0.0695028	0.176417	0.0257384	0.00560066	-0.00470465	0.0891843	0.0447508	0.00590587	-0.000319582	-0.0228663	0.0370034	-0.00085737	0.0227365	0.0140137	0.152716	0.0893679	0.0423029	0.0339452
Groundwater Regeneration Reduction Potential	arable, flooded crops	0.0162878	-0.177511	0.316696	-0.00563124	0.083023	0.000287176	0.111935	0.0111213	-0.0635225	0.00328679	5.48151e-05	-0.0102271	-0.131121	0.000703192	0.0957912	0.0039438	-0.0128475	0.00272953	0.101384	0.0219355	0.0130015	0.0408404	0.0783259	0.0158328	-0.0744058	0.0209882	-0.0824235	0.0812082	-0.00128214	0.0691409	-0.0695028	0.176417	0.0257384	0.00560066	-0.00470465	0.0891843	0.0447508	0.00590587	-0.000319582	-0.0228663	0.0370034	-0.00085737	0.0227365	0.0140137	0.152716	0.0893679	0.0423029	0.0339452
Groundwater Regeneration Reduction Potential	arable, greenhouse	0.0162878	-0.177511	0.316696	-0.00563124	0.083023	0.000287176	0.111935	0.0111213	-0.0635225	0.00328679	5.48151e-05	-0.0102271	-0.131121	0.000703192	0.0957912	0.0039438	-0.0128475	0.00272953	0.101384	0.0219355	0.0130015	0.0408404	0.0783259	0.0158328	-0.0744058	0.0209882	-0.0824235	0.0812082	-0.00128214	0.0691409	-0.0695028	0.176417	0.0257384	0.00560066	-0.00470465	0.0891843	0.0447508	0.00590587	-0.000319582	-0.0228663	0.0370034	-0.00085737	0.0227365	0.0140137	0.152716	0.0893679	0.0423029	0.0339452
Groundwater Regeneration Reduction Potential	field margins/hedgerows	0.0399733	-0.276812	0.542907	0.00116622	0.151219	-0.000214106	0.191888	0.0222795	-0.134103	0.00730397	-0.000733044	0.00498181	-0.276812	0.00259404	0.164213	0.00906081	-0.0261262	0.0024063	0.177422	0.0487455	0.0216691	0.0862187	0.174057	0.0277073	0.0299768	0.0580961	-0.174005	0.139214	-0.00213689	0.149255	-0.119148	0.372437	0.0442673	0.00980116	0.0049286	0.188278	0.103319	0.0177197	-0.00191749	-0.0381105	0.0781182	-0.00161671	0.0874778	0.0322449	0.3113	0.153202	0.0893061	0.0754399
Groundwater Regeneration Reduction Potential	permanent crops	0.0162878	-0.177511	0.316696	-0.00563124	0.083023	0.000287176	0.111935	0.0111213	-0.0635225	0.00328679	5.48151e-05	-0.0102271	-0.131121	0.000703192	0.0957912	0.0039438	-0.0128475	0.00272953	0.101384	0.0219355	0.0130015	0.0408404	0.0783259	0.0158328	-0.0744058	0.0209882	-0.0824235	0.0812082	-0.00128214	0.0691409	-0.0695028	0.176417	0.0257384	0.00560066	-0.00470465	0.0891843	0.0447508	0.00590587	-0.000319582	-0.0228663	0.0370034	-0.00085737	0.0227365	0.0140137	0.152716	0.0893679	0.0423029	0.0339452
Groundwater Regeneration Reduction Potential	permanent crops, non-irrigated	0.0162878	-0.177511	0.316696	-0.00563124	0.083023	0.000287176	0.111935	0.0111213	-0.0635225	0.00328679	5.48151e-05	-0.0102271	-0.131121	0.000703192	0.0957912	0.0039438	-0.0128475	0.00272953	0.101384	0.0219355	0.0130015	0.0408404	0.0783259	0.0158328	-0.0744058	0.0209882	-0.0824235	0.0812082	-0.00128214	0.0691409	-0.0695028	0.176417	0.0257384	0.00560066	-0.00470465	0.0891843	0.0447508	0.00590587	-0.000319582	-0.0228663	0.0370034	-0.00085737	0.0227365	0.0140137	0.152716	0.0893679	0.0423029	0.0339452
Groundwater Regeneration Reduction Potential	permanent crops, non-irrigated, extensive	0.0162878	-0.177511	0.316696	-0.00563124	0.083023	0.000287176	0.111935	0.0111213	-0.0635225	0.00328679	5.48151e-05	-0.0102271	-0.131121	0.000703192	0.0957912	0.0039438	-0.0128475	0.00272953	0.101384	0.0219355	0.0130015	0.0408404	0.0783259	0.0158328	-0.0744058	0.0209882	-0.0824235	0.0812082	-0.00128214	0.0691409	-0.0695028	0.176417	0.0257384	0.00560066	-0.00470465	0.0891843	0.0447508	0.00590587	-0.000319582	-0.0228663	0.0370034	-0.00085737	0.0227365	0.0140137	0.152716	0.0893679	0.0423029	0.0339452
Groundwater Regeneration Reduction Potential	permanent crops, non-irrigated, intensive	0.0162878	-0.177511	0.316696	-0.00563124	0.083023	0.000287176	0.111935	0.0111213	-0.0635225	0.00328679	5.48151e-05	-0.0102271	-0.131121	0.000703192	0.0957912	0.0039438	-0.0128475	0.00272953	0.101384	0.0219355	0.0130015	0.0408404	0.0783259	0.0158328	-0.0744058	0.0209882	-0.0824235	0.0812082	-0.00128214	0.0691409	-0.0695028	0.176417	0.0257384	0.00560066	-0.00470465	0.0891843	0.0447508	0.00590587	-0.000319582	-0.0228663	0.0370034	-0.00085737	0.0227365	0.0140137	0.152716	0.0893679	0.0423029	0.0339452
Groundwater Regeneration Reduction Potential	permanent crops, irrigated	0.0162878	-0.177511	0.316696	-0.00563124	0.083023	0.000287176	0.111935	0.0111213	-0.0635225	0.00328679	5.48151e-05	-0.0102271	-0.131121	0.000703192	0.0957912	0.0039438	-0.0128475	0.00272953	0.101384	0.0219355	0.0130015	0.0408404	0.0783259	0.0158328	-0.0744058	0.0209882	-0.0824235	0.0812082	-0.00128214	0.0691409	-0.0695028	0.176417	0.0257384	0.00560066	-0.00470465	0.0891843	0.0447508	0.00590587	-0.000319582	-0.0228663	0.0370034	-0.00085737	0.0227365	0.0140137	0.152716	0.0893679	0.0423029	0.0339452
Groundwater Regeneration Reduction Potential	permanent crops, irrigated, extensive	0.0162878	-0.177511	0.316696	-0.00563124	0.083023	0.000287176	0.111935	0.0111213	-0.0635225	0.00328679	5.48151e-05	-0.0102271	-0.131121	0.000703192	0.0957912	0.0039438	-0.0128475	0.00272953	0.101384	0.0219355	0.0130015	0.0408404	0.0783259	0.0158328	-0.0744058	0.0209882	-0.0824235	0.0812082	-0.00128214	0.0691409	-0.0695028	0.176417	0.0257384	0.00560066	-0.00470465	0.0891843	0.0447508	0.00590587	-0.000319582	-0.0228663	0.0370034	-0.00085737	0.0227365	0.0140137	0.152716	0.0893679	0.0423029	0.0339452
Groundwater Regeneration Reduction Potential	permanent crops, irrigated, intensive	0.0162878	-0.177511	0.316696	-0.00563124	0.083023	0.000287176	0.111935	0.0111213	-0.0635225	0.00328679	5.48151e-05	-0.0102271	-0.131121	0.000703192	0.0957912	0.0039438	-0.0128475	0.00272953	0.101384	0.0219355	0.0130015	0.0408404	0.0783259	0.0158328	-0.0744058	0.0209882	-0.0824235	0.0812082	-0.00128214	0.0691409	-0.0695028	0.176417	0.0257384	0.00560066	-0.00470465	0.0891843	0.0447508	0.00590587	-0.000319582	-0.0228663	0.0370034	-0.00085737	0.0227365	0.0140137	0.152716	0.0893679	0.0423029	0.0339452
Groundwater Regeneration Reduction Potential	agriculture, mosaic	0.0162878	-0.177511	0.316696	-0.00563124	0.083023	0.000287176	0.111935	0.0111213	-0.0635225	0.00328679	5.48151e-05	-0.0102271	-0.131121	0.000703192	0.0957912	0.0039438	-0.0128475	0.00272953	0.101384	0.0219355	0.0130015	0.0408404	0.0783259	0.0158328	-0.0744058	0.0209882	-0.0824235	0.0812082	-0.00128214	0.0691409	-0.0695028	0.176417	0.0257384	0.00560066	-0.00470465	0.0891843	0.0447508	0.00590587	-0.000319582	-0.0228663	0.0370034	-0.00085737	0.0227365	0.0140137	0.152716	0.0893679	0.0423029	0.0339452
Groundwater Regeneration Reduction Potential	artificial areas	0.159179	-1.00526	1.56086	0.0286287	0.4581	-0.00168488	0.551679	0.106291	-0.487006	0.0259291	-0.00467234	0.0734065	-1.00526	0.014913	0.472114	0.0239301	-0.225307	-0.00244221	0.912454	0.173047	0.151684	0.31311	0.617904	0.142495	0.499698	0.225082	-0.631914	0.400241	-0.0149583	0.549823	-0.342549	1.35253	0.127647	0.050406	0.0530949	0.683746	0.39616	0.088219	-0.00910809	-0.266773	0.283692	-0.0072959	0.355511	0.103656	1.02493	0.440456	0.324322	0.282913
Groundwater Regeneration Reduction Potential	urban	0.159179	-1.00526	1.56086	0.0286287	0.4581	-0.00168488	0.551679	0.106291	-0.487006	0.0259291	-0.00467234	0.0734065	-1.00526	0.014913	0.472114	0.0239301	-0.225307	-0.00244221	0.912454	0.173047	0.151684	0.31311	0.617904	0.142495	0.499698	0.225082	-0.631914	0.400241	-0.0149583	0.549823	-0.342549	1.35253	0.127647	0.050406	0.0530949	0.683746	0.39616	0.088219	-0.00910809	-0.266773	0.283692	-0.0072959	0.355511	0.103656	1.02493	0.440456	0.324322	0.282913
Groundwater Regeneration Reduction Potential	urban/industrial fallow	0.159179	-1.00526	1.56086	0.0286287	0.4581	-0.00168488	0.551679	0.106291	-0.487006	0.0259291	-0.00467234	0.0734065	-1.00526	0.014913	0.472114	0.0239301	-0.225307	-0.00244221	0.912454	0.173047	0.151684	0.31311	0.617904	0.142495	0.499698	0.225082	-0.631914	0.400241	-0.0149583	0.549823	-0.342549	1.35253	0.127647	0.050406	0.0530949	0.683746	0.39616	0.088219	-0.00910809	-0.266773	0.283692	-0.0072959	0.355511	0.103656	1.02493	0.440456	0.324322	0.282913
Groundwater Regeneration Reduction Potential	urban, continuously built	0.186126	-1.16552	1.74183	0.0340667	0.512657	-0.00223629	0.615641	0.128608	-0.564645	0.0277551	-0.00553898	0.0855736	-1.16552	0.0183796	0.526852	0.0280237	-0.275102	-0.00365434	1.05186	0.185233	0.184187	0.363026	0.661418	0.164265	0.583204	0.254768	-0.732654	0.446645	-0.0181636	0.637948	-0.382265	1.56815	0.14247	0.0581069	0.0552356	0.792749	0.460584	0.111847	-0.0103864	-0.323939	0.328919	-0.00868803	0.407304	0.118241	1.1518	0.491523	0.376026	0.328558
Groundwater Regeneration Reduction Potential	urban, discontinuously built	0.0431047	-0.311778	0.556479	-0.00155197	0.155311	0.000701226	0.196685	0.037748	-0.151042	0.00730397	-0.00092213	0.00587884	-0.311778	-0.00109614	0.168319	0.00121062	-0.0593231	0.00159821	0.268667	0.0487455	0.0433382	0.0971095	0.174057	0.0419568	0.0362397	0.0603226	-0.195985	0.142694	-0.00427379	0.168482	-0.122126	0.419481	0.045379	0.0148418	0.00450046	0.21206	0.117375	0.0156482	-0.00201337	-0.076221	0.0879858	-0.000866775	0.0680593	0.0227094	0.320815	0.157032	0.100587	0.0853986
Groundwater Regeneration Reduction Potential	urban, green areas	0.0524663	-0.378795	0.723876	0.00347815	0.205776	0.000470636	0.255851	0.0297778	-0.18351	0.010956	-0.00128454	0.0171334	-0.378795	-0.00210459	0.218951	0.0049972	-0.0360853	0.00216387	0.228114	0.0731183	0.0281698	0.117983	0.261086	0.0356237	0.113483	0.0877824	-0.238112	0.185619	-0.00277796	0.205334	-0.158864	0.50965	0.0590904	0.0126015	0.0177729	0.257643	0.144317	0.00720973	-0.00319582	-0.0495436	0.106899	-0.000461791	0.115968	0.0362005	0.438168	0.204269	0.122208	0.104486
Groundwater Regeneration Reduction Potential	industrial area	0.160446	-1.01983	1.51561	0.0272693	0.444461	-0.00173501	0.535688	0.112667	-0.494064	0.0241031	-0.00475112	0.0703647	-1.01983	0.0155433	0.458429	0.0229067	-0.241906	-0.00284625	0.9378	0.16086	0.162518	0.317648	0.57439	0.146453	0.478822	0.21766	-0.641072	0.388639	-0.0160267	0.557834	-0.33262	1.37214	0.123942	0.0518061	0.0456023	0.693656	0.402016	0.0949698	-0.00878851	-0.285829	0.287804	-0.00754901	0.342562	0.10001	0.993212	0.427689	0.329023	0.287063
Groundwater Regeneration Reduction Potential	mineral extraction site	0.0104172	-0.177511	0.316696	-0.00875727	0.083023	0.00132282	0.111935	0.00905541	-0.0635225	0.00328679	5.48151e-05	-0.0102426	-0.131121	-0.005256	0.0957912	-0.0042134	-0.0128475	0.00272953	0.101384	0.0219355	0.0130015	0.0408404	0.0783259	0.0158328	-0.0744058	0.0209882	-0.0824235	0.0812082	-0.00128214	0.0691409	-0.0695028	0.176417	0.0257384	0.00560066	-0.00470465	0.0891843	0.0447508	-0.0147303	-0.000319582	-0.0228663	0.0370034	0.000803784	-0.00056651	0.00338436	0.152716	0.0893679	0.0423029	0.0339452
Groundwater Regeneration Reduction Potential	dump site	0.0524663	-0.378795	0.723876	0.00347815	0.205776	0.000470636	0.255851	0.0297778	-0.18351	0.010956	-0.00128454	0.0171334	-0.378795	-0.00210459	0.218951	0.0049972	-0.0360853	0.00216387	0.228114	0.0731183	0.0281698	0.117983	0.261086	0.0356237	0.113483	0.0877824	-0.238112	0.185619	-0.00277796	0.205334	-0.158864	0.50965	0.0590904	0.0126015	0.0177729	0.257643	0.144317	0.00720973	-0.00319582	-0.0495436	0.106899	-0.000461791	0.115968	0.0362005	0.438168	0.204269	0.122208	0.104486
Groundwater Regeneration Reduction Potential	construction site	0.0104172	-0.177511	0.316696	-0.00875727	0.083023	0.00132282	0.111935	0.00905541	-0.0635225	0.00328679	5.48151e-05	-0.0102426	-0.131121	-0.005256	0.0957912	-0.0042134	-0.0128475	0.00272953	0.101384	0.0219355	0.0130015	0.0408404	0.0783259	0.0158328	-0.0744058	0.0209882	-0.0824235	0.0812082	-0.00128214	0.0691409	-0.0695028	0.176417	0.0257384	0.00560066	-0.00470465	0.0891843	0.0447508	-0.0147303	-0.000319582	-0.0228663	0.0370034	0.000803784	-0.00056651	0.00338436	0.152716	0.0893679	0.0423029	0.0339452
Groundwater Regeneration Reduction Potential	traffic area	0.159179	-1.00526	1.56086	0.0286287	0.4581	-0.00168488	0.551679	0.106291	-0.487006	0.0259291	-0.00467234	0.0734065	-1.00526	0.014913	0.472114	0.0239301	-0.225307	-0.00244221	0.912454	0.173047	0.151684	0.31311	0.617904	0.142495	0.499698	0.225082	-0.631914	0.400241	-0.0149583	0.549823	-0.342549	1.35253	0.127647	0.050406	0.0530949	0.683746	0.39616	0.088219	-0.00910809	-0.266773	0.283692	-0.0072959	0.355511	0.103656	1.02493	0.440456	0.324322	0.282913
Groundwater Regeneration Reduction Potential	traffic area, road network	0.159179	-1.00526	1.56086	0.0286287	0.4581	-0.00168488	0.551679	0.106291	-0.487006	0.0259291	-0.00467234	0.0734065	-1.00526	0.014913	0.472114	0.0239301	-0.225307	-0.00244221	0.912454	0.173047	0.151684	0.31311	0.617904	0.142495	0.499698	0.225082	-0.631914	0.400241	-0.0149583	0.549823	-0.342549	1.35253	0.127647	0.050406	0.0530949	0.683746	0.39616	0.088219	-0.00910809	-0.266773	0.283692	-0.0072959	0.355511	0.103656	1.02493	0.440456	0.324322	0.282913
Groundwater Regeneration Reduction Potential	traffic area, rail network	0.159179	-1.00526	1.56086	0.0286287	0.4581	-0.00168488	0.551679	0.106291	-0.487006	0.0259291	-0.00467234	0.0734065	-1.00526	0.014913	0.472114	0.0239301	-0.225307	-0.00244221	0.912454	0.173047	0.151684	0.31311	0.617904	0.142495	0.499698	0.225082	-0.631914	0.400241	-0.0149583	0.549823	-0.342549	1.35253	0.127647	0.050406	0.0530949	0.683746	0.39616	0.088219	-0.00910809	-0.266773	0.283692	-0.0072959	0.355511	0.103656	1.02493	0.440456	0.324322	0.282913
Groundwater Regeneration Reduction Potential	traffic area, rail/road embankment	0.0524663	-0.378795	0.723876	0.00347815	0.205776	0.000470636	0.255851	0.0297778	-0.18351	0.010956	-0.00128454	0.0171334	-0.378795	-0.00210459	0.218951	0.0049972	-0.0360853	0.00216387	0.228114	0.0731183	0.0281698	0.117983	0.261086	0.0356237	0.113483	0.0877824	-0.238112	0.185619	-0.00277796	0.205334	-0.158864	0.50965	0.0590904	0.0126015	0.0177729	0.257643	0.144317	0.00720973	-0.00319582	-0.0495436	0.106899	-0.000461791	0.115968	0.0362005	0.438168	0.204269	0.122208	0.104486
Groundwater Regeneration Reduction Potential	bare area	0.0885629	-0.594741	0.949082	0.0102454	0.273668	-0.000272375	0.335449	0.0621898	-0.288126	0.0146485	-0.00245233	0.0322748	-0.594741	0.00508062	0.287069	0.0100915	-0.124979	0	0.517057	0.0977619	0.0861948	0.185244	0.349082	0.0807471	0.217401	0.124725	-0.373857	0.243367	-0.00850009	0.32408	-0.208288	0.800194	0.0775369	0.0285634	0.0224825	0.404522	0.231128	0.0415262	-0.00478663	-0.151595	0.16784	-0.0033473	0.180421	0.0543507	0.596047	0.26782	0.191878	0.165991
Groundwater Regeneration Reduction Potential	snow and ice	0.0885629	-0.594741	0.949082	0.0102454	0.273668	-0.000272375	0.335449	0.0621898	-0.288126	0.0146485	-0.00245233	0.0322748	-0.594741	0.00508062	0.287069	0.0100915	-0.124979	0	0.517057	0.0977619	0.0861948	0.185244	0.349082	0.0807471	0.217401	0.124725	-0.373857	0.243367	-0.00850009	0.32408	-0.208288	0.800194	0.0775369	0.0285634	0.0224825	0.404522	0.231128	0.0415262	-0.00478663	-0.151595	0.16784	-0.0033473	0.180421	0.0543507	0.596047	0.26782	0.191878	0.165991
Infiltration Reduction Potential	unspecified	26.3278	1.00375	63.875	63.875	12.775	63.875	63.875	12.775	12.775	1.00375	63.875	12.775	1.00375	12.775	63.875	12.775	4.5625	12.775	1.00375	1.00375	12.775	63.875	1.00375	4.5625	12.775	4.5625	1.00375	63.875	12.775	4.5625	12.775	4.5625	12.775	4.5625	4.5625	1.00375	4.5625	12.775	63.875	4.5625	4.5625	63.875	63.875	63.875	4.5625	63.875	12.775	1.00375
Infiltration Reduction Potential	unspecified, used	52.6557	2.0075	127.75	127.75	25.55	127.75	127.75	25.55	25.55	2.0075	127.75	25.55	2.0075	25.55	127.75	25.55	9.125	25.55	2.0075	2.0075	25.55	127.75	2.0075	9.125	25.55	9.125	2.0075	127.75	25.55	9.125	25.55	9.125	25.55	9.125	9.125	2.0075	9.125	25.55	127.75	9.125	9.125	127.75	127.75	127.75	9.125	127.75	25.55	2.0075
Infiltration Reduction Potential	unspecified, natural	0	0	0	0	0	0	0	0	0	0	0	0	0	0	0	0	0	0	0	0	0	0	0	0	0	0	0	0	0	0	0	0	0	0	0	0	0	0	0	0	0	0	0	0	0	0	0	0
Infiltration Reduction Potential	forest	0	0	0	0	0	0	0	0	0	0	0	0	0	0	0	0	0	0	0	0	0	0	0	0	0	0	0	0	0	0	0	0	0	0	0	0	0	0	0	0	0	0	0	0	0	0	0	0
Infiltration Reduction Potential	forest, natural	0	0	0	0	0	0	0	0	0	0	0	0	0	0	0	0	0	0	0	0	0	0	0	0	0	0	0	0	0	0	0	0	0	0	0	0	0	0	0	0	0	0	0	0	0	0	0	0
Infiltration Reduction Potential	forest, primary	0	0	0	0	0	0	0	0	0	0	0	0	0	0	0	0	0	0	0	0	0	0	0	0	0	0	0	0	0	0	0	0	0	0	0	0	0	0	0	0	0	0	0	0	0	0	0	0
Infiltration Reduction Potential	forest, secondary	0	0	0	0	0	0	0	0	0	0	0	0	0	0	0	0	0	0	0	0	0	0	0	0	0	0	0	0	0	0	0	0	0	0	0	0	0	0	0	0	0	0	0	0	0	0	0	0
Infiltration Reduction Potential	forest, used	26.3278	1.00375	63.875	63.875	12.775	63.875	63.875	12.775	12.775	1.00375	63.875	12.775	1.00375	12.775	63.875	12.775	4.5625	12.775	1.00375	1.00375	12.775	63.875	1.00375	4.5625	12.775	4.5625	1.00375	63.875	12.775	4.5625	12.775	4.5625	12.775	4.5625	4.5625	1.00375	4.5625	12.775	63.875	4.5625	4.5625	63.875	63.875	63.875	4.5625	63.875	12.775	1.00375
Infiltration Reduction Potential	forest, extensive	0	0	0	0	0	0	0	0	0	0	0	0	0	0	0	0	0	0	0	0	0	0	0	0	0	0	0	0	0	0	0	0	0	0	0	0	0	0	0	0	0	0	0	0	0	0	0	0
Infiltration Reduction Potential	forest, intensive	26.3278	1.00375	63.875	63.875	12.775	63.875	63.875	12.775	12.775	1.00375	63.875	12.775	1.00375	12.775	63.875	12.775	4.5625	12.775	1.00375	1.00375	12.775	63.875	1.00375	4.5625	12.775	4.5625	1.00375	63.875	12.775	4.5625	12.775	4.5625	12.775	4.5625	4.5625	1.00375	4.5625	12.775	63.875	4.5625	4.5625	63.875	63.875	63.875	4.5625	63.875	12.775	1.00375
Infiltration Reduction Potential	wetlands	0	0	0	0	0	0	0	0	0	0	0	0	0	0	0	0	0	0	0	0	0	0	0	0	0	0	0	0	0	0	0	0	0	0	0	0	0	0	0	0	0	0	0	0	0	0	0	0
Infiltration Reduction Potential	wetlands, coastal	0	0	0	0	0	0	0	0	0	0	0	0	0	0	0	0	0	0	0	0	0	0	0	0	0	0	0	0	0	0	0	0	0	0	0	0	0	0	0	0	0	0	0	0	0	0	0	0
Infiltration Reduction Potential	wetlands, inland	0	0	0	0	0	0	0	0	0	0	0	0	0	0	0	0	0	0	0	0	0	0	0	0	0	0	0	0	0	0	0	0	0	0	0	0	0	0	0	0	0	0	0	0	0	0	0	0
Infiltration Reduction Potential	shrub land	0	0	0	0	0	0	0	0	0	0	0	0	0	0	0	0	0	0	0	0	0	0	0	0	0	0	0	0	0	0	0	0	0	0	0	0	0	0	0	0	0	0	0	0	0	0	0	0
Infiltration Reduction Potential	grassland/pasture/meadow	0	0	0	0	0	0	0	0	0	0	0	0	0	0	0	0	0	0	0	0	0	0	0	0	0	0	0	0	0	0	0	0	0	0	0	0	0	0	0	0	0	0	0	0	0	0	0	0
Infiltration Reduction Potential	grassland	0	0	0	0	0	0	0	0	0	0	0	0	0	0	0	0	0	0	0	0	0	0	0	0	0	0	0	0	0	0	0	0	0	0	0	0	0	0	0	0	0	0	0	0	0	0	0	0
Infiltration Reduction Potential	grassland, not used	0	0	0	0	0	0	0	0	0	0	0	0	0	0	0	0	0	0	0	0	0	0	0	0	0	0	0	0	0	0	0	0	0	0	0	0	0	0	0	0	0	0	0	0	0	0	0	0
Infiltration Reduction Potential	grassland, for livestock grazing	26.3278	1.00375	63.875	63.875	12.775	63.875	63.875	12.775	12.775	1.00375	63.875	12.775	1.00375	12.775	63.875	12.775	4.5625	12.775	1.00375	1.00375	12.775	63.875	1.00375	4.5625	12.775	4.5625	1.00375	63.875	12.775	4.5625	12.775	4.5625	12.775	4.5625	4.5625	1.00375	4.5625	12.775	63.875	4.5625	4.5625	63.875	63.875	63.875	4.5625	63.875	12.775	1.00375
Infiltration Reduction Potential	pasture/meadow	26.3278	1.00375	63.875	63.875	12.775	63.875	63.875	12.775	12.775	1.00375	63.875	12.775	1.00375	12.775	63.875	12.775	4.5625	12.775	1.00375	1.00375	12.775	63.875	1.00375	4.5625	12.775	4.5625	1.00375	63.875	12.775	4.5625	12.775	4.5625	12.775	4.5625	4.5625	1.00375	4.5625	12.775	63.875	4.5625	4.5625	63.875	63.875	63.875	4.5625	63.875	12.775	1.00375
Infiltration Reduction Potential	pasture/meadow, extensive	0	0	0	0	0	0	0	0	0	0	0	0	0	0	0	0	0	0	0	0	0	0	0	0	0	0	0	0	0	0	0	0	0	0	0	0	0	0	0	0	0	0	0	0	0	0	0	0
Infiltration Reduction Potential	pasture/meadow, intensive	26.3278	1.00375	63.875	63.875	12.775	63.875	63.875	12.775	12.775	1.00375	63.875	12.775	1.00375	12.775	63.875	12.775	4.5625	12.775	1.00375	1.00375	12.775	63.875	1.00375	4.5625	12.775	4.5625	1.00375	63.875	12.775	4.5625	12.775	4.5625	12.775	4.5625	4.5625	1.00375	4.5625	12.775	63.875	4.5625	4.5625	63.875	63.875	63.875	4.5625	63.875	12.775	1.00375
Infiltration Reduction Potential	agriculture	26.3278	1.00375	63.875	63.875	12.775	63.875	63.875	12.775	12.775	1.00375	63.875	12.775	1.00375	12.775	63.875	12.775	4.5625	12.775	1.00375	1.00375	12.775	63.875	1.00375	4.5625	12.775	4.5625	1.00375	63.875	12.775	4.5625	12.775	4.5625	12.775	4.5625	4.5625	1.00375	4.5625	12.775	63.875	4.5625	4.5625	63.875	63.875	63.875	4.5625	63.875	12.775	1.00375
Infiltration Reduction Potential	arable	26.3278	1.00375	63.875	63.875	12.775	63.875	63.875	12.775	12.775	1.00375	63.875	12.775	1.00375	12.775	63.875	12.775	4.5625	12.775	1.00375	1.00375	12.775	63.875	1.00375	4.5625	12.775	4.5625	1.00375	63.875	12.775	4.5625	12.775	4.5625	12.775	4.5625	4.5625	1.00375	4.5625	12.775	63.875	4.5625	4.5625	63.875	63.875	63.875	4.5625	63.875	12.775	1.00375
Infiltration Reduction Potential	arable, fallow	26.3278	1.00375	63.875	63.875	12.775	63.875	63.875	12.775	12.775	1.00375	63.875	12.775	1.00375	12.775	63.875	12.775	4.5625	12.775	1.00375	1.00375	12.775	63.875	1.00375	4.5625	12.775	4.5625	1.00375	63.875	12.775	4.5625	12.775	4.5625	12.775	4.5625	4.5625	1.00375	4.5625	12.775	63.875	4.5625	4.5625	63.875	63.875	63.875	4.5625	63.875	12.775	1.00375
Infiltration Reduction Potential	arable, non-irrigated	26.3278	1.00375	63.875	63.875	12.775	63.875	63.875	12.775	12.775	1.00375	63.875	12.775	1.00375	12.775	63.875	12.775	4.5625	12.775	1.00375	1.00375	12.775	63.875	1.00375	4.5625	12.775	4.5625	1.00375	63.875	12.775	4.5625	12.775	4.5625	12.775	4.5625	4.5625	1.00375	4.5625	12.775	63.875	4.5625	4.5625	63.875	63.875	63.875	4.5625	63.875	12.775	1.00375
Infiltration Reduction Potential	arable, non-irrigated, extensive	26.3278	1.00375	63.875	63.875	12.775	63.875	63.875	12.775	12.775	1.00375	63.875	12.775	1.00375	12.775	63.875	12.775	4.5625	12.775	1.00375	1.00375	12.775	63.875	1.00375	4.5625	12.775	4.5625	1.00375	63.875	12.775	4.5625	12.775	4.5625	12.775	4.5625	4.5625	1.00375	4.5625	12.775	63.875	4.5625	4.5625	63.875	63.875	63.875	4.5625	63.875	12.775	1.00375
Infiltration Reduction Potential	arable, non-irrigated, intensive	26.3278	1.00375	63.875	63.875	12.775	63.875	63.875	12.775	12.775	1.00375	63.875	12.775	1.00375	12.775	63.875	12.775	4.5625	12.775	1.00375	1.00375	12.775	63.875	1.00375	4.5625	12.775	4.5625	1.00375	63.875	12.775	4.5625	12.775	4.5625	12.775	4.5625	4.5625	1.00375	4.5625	12.775	63.875	4.5625	4.5625	63.875	63.875	63.875	4.5625	63.875	12.775	1.00375
Infiltration Reduction Potential	arable, irrigated	26.3278	1.00375	63.875	63.875	12.775	63.875	63.875	12.775	12.775	1.00375	63.875	12.775	1.00375	12.775	63.875	12.775	4.5625	12.775	1.00375	1.00375	12.775	63.875	1.00375	4.5625	12.775	4.5625	1.00375	63.875	12.775	4.5625	12.775	4.5625	12.775	4.5625	4.5625	1.00375	4.5625	12.775	63.875	4.5625	4.5625	63.875	63.875	63.875	4.5625	63.875	12.775	1.00375
Infiltration Reduction Potential	arable, irrigated, extensive	26.3278	1.00375	63.875	63.875	12.775	63.875	63.875	12.775	12.775	1.00375	63.875	12.775	1.00375	12.775	63.875	12.775	4.5625	12.775	1.00375	1.00375	12.775	63.875	1.00375	4.5625	12.775	4.5625	1.00375	63.875	12.775	4.5625	12.775	4.5625	12.775	4.5625	4.5625	1.00375	4.5625	12.775	63.875	4.5625	4.5625	63.875	63.875	63.875	4.5625	63.875	12.775	1.00375
Infiltration Reduction Potential	arable, irrigated, intensive	26.3278	1.00375	63.875	63.875	12.775	63.875	63.875	12.775	12.775	1.00375	63.875	12.775	1.00375	12.775	63.875	12.775	4.5625	12.775	1.00375	1.00375	12.775	63.875	1.00375	4.5625	12.775	4.5625	1.00375	63.875	12.775	4.5625	12.775	4.5625	12.775	4.5625	4.5625	1.00375	4.5625	12.775	63.875	4.5625	4.5625	63.875	63.875	63.875	4.5625	63.875	12.775	1.00375
Infiltration Reduction Potential	arable, flooded crops	26.3278	1.00375	63.875	63.875	12.775	63.875	63.875	12.775	12.775	1.00375	63.875	12.775	1.00375	12.775	63.875	12.775	4.5625	12.775	1.00375	1.00375	12.775	63.875	1.00375	4.5625	12.775	4.5625	1.00375	63.875	12.775	4.5625	12.775	4.5625	12.775	4.5625	4.5625	1.00375	4.5625	12.775	63.875	4.5625	4.5625	63.875	63.875	63.875	4.5625	63.875	12.775	1.00375
Infiltration Reduction Potential	arable, greenhouse	26.3278	1.00375	63.875	63.875	12.775	63.875	63.875	12.775	12.775	1.00375	63.875	12.775	1.00375	12.775	63.875	12.775	4.5625	12.775	1.00375	1.00375	12.775	63.875	1.00375	4.5625	12.775	4.5625	1.00375	63.875	12.775	4.5625	12.775	4.5625	12.775	4.5625	4.5625	1.00375	4.5625	12.775	63.875	4.5625	4.5625	63.875	63.875	63.875	4.5625	63.875	12.775	1.00375
Infiltration Reduction Potential	field margins/hedgerows	0	0	0	0	0	0	0	0	0	0	0	0	0	0	0	0	0	0	0	0	0	0	0	0	0	0	0	0	0	0	0	0	0	0	0	0	0	0	0	0	0	0	0	0	0	0	0	0
Infiltration Reduction Potential	permanent crops	26.3278	1.00375	63.875	63.875	12.775	63.875	63.875	12.775	12.775	1.00375	63.875	12.775	1.00375	12.775	63.875	12.775	4.5625	12.775	1.00375	1.00375	12.775	63.875	1.00375	4.5625	12.775	4.5625	1.00375	63.875	12.775	4.5625	12.775	4.5625	12.775	4.5625	4.5625	1.00375	4.5625	12.775	63.875	4.5625	4.5625	63.875	63.875	63.875	4.5625	63.875	12.775	1.00375
Infiltration Reduction Potential	permanent crops, non-irrigated	26.3278	1.00375	63.875	63.875	12.775	63.875	63.875	12.775	12.775	1.00375	63.875	12.775	1.00375	12.775	63.875	12.775	4.5625	12.775	1.00375	1.00375	12.775	63.875	1.00375	4.5625	12.775	4.5625	1.00375	63.875	12.775	4.5625	12.775	4.5625	12.775	4.5625	4.5625	1.00375	4.5625	12.775	63.875	4.5625	4.5625	63.875	63.875	63.875	4.5625	63.875	12.775	1.00375
Infiltration Reduction Potential	permanent crops, non-irrigated, extensive	26.3278	1.00375	63.875	63.875	12.775	63.875	63.875	12.775	12.775	1.00375	63.875	12.775	1.00375	12.775	63.875	12.775	4.5625	12.775	1.00375	1.00375	12.775	63.875	1.00375	4.5625	12.775	4.5625	1.00375	63.875	12.775	4.5625	12.775	4.5625	12.775	4.5625	4.5625	1.00375	4.5625	12.775	63.875	4.5625	4.5625	63.875	63.875	63.875	4.5625	63.875	12.775	1.00375
Infiltration Reduction Potential	permanent crops, non-irrigated, intensive	26.3278	1.00375	63.875	63.875	12.775	63.875	63.875	12.775	12.775	1.00375	63.875	12.775	1.00375	12.775	63.875	12.775	4.5625	12.775	1.00375	1.00375	12.775	63.875	1.00375	4.5625	12.775	4.5625	1.00375	63.875	12.775	4.5625	12.775	4.5625	12.775	4.5625	4.5625	1.00375	4.5625	12.775	63.875	4.5625	4.5625	63.875	63.875	63.875	4.5625	63.875	12.775	1.00375
Infiltration Reduction Potential	permanent crops, irrigated	26.3278	1.00375	63.875	63.875	12.775	63.875	63.875	12.775	12.775	1.00375	63.875	12.775	1.00375	12.775	63.875	12.775	4.5625	12.775	1.00375	1.00375	12.775	63.875	1.00375	4.5625	12.775	4.5625	1.00375	63.875	12.775	4.5625	12.775	4.5625	12.775	4.5625	4.5625	1.00375	4.5625	12.775	63.875	4.5625	4.5625	63.875	63.875	63.875	4.5625	63.875	12.775	1.00375
Infiltration Reduction Potential	permanent crops, irrigated, extensive	26.3278	1.00375	63.875	63.875	12.775	63.875	63.875	12.775	12.775	1.00375	63.875	12.775	1.00375	12.775	63.875	12.775	4.5625	12.775	1.00375	1.00375	12.775	63.875	1.00375	4.5625	12.775	4.5625	1.00375	63.875	12.775	4.5625	12.775	4.5625	12.775	4.5625	4.5625	1.00375	4.5625	12.775	63.875	4.5625	4.5625	63.875	63.875	63.875	4.5625	63.875	12.775	1.00375
Infiltration Reduction Potential	permanent crops, irrigated, intensive	26.3278	1.00375	63.875	63.875	12.775	63.875	63.875	12.775	12.775	1.00375	63.875	12.775	1.00375	12.775	63.875	12.775	4.5625	12.775	1.00375	1.00375	12.775	63.875	1.00375	4.5625	12.775	4.5625	1.00375	63.875	12.775	4.5625	12.775	4.5625	12.775	4.5625	4.5625	1.00375	4.5625	12.775	63.875	4.5625	4.5625	63.875	63.875	63.875	4.5625	63.875	12.775	1.00375
Infiltration Reduction Potential	agriculture, mosaic	26.3278	1.00375	63.875	63.875	12.775	63.875	63.875	12.775	12.775	1.00375	63.875	12.775	1.00375	12.775	63.875	12.775	4.5625	12.775	1.00375	1.00375	12.775	63.875	1.00375	4.5625	12.775	4.5625	1.00375	63.875	12.775	4.5625	12.775	4.5625	12.775	4.5625	4.5625	1.00375	4.5625	12.775	63.875	4.5625	4.5625	63.875	63.875	63.875	4.5625	63.875	12.775	1.00375
Infiltration Reduction Potential	artificial areas	263.278	10.0375	638.75	638.75	127.75	638.75	638.75	127.75	127.75	10.0375	638.75	127.75	10.0375	127.75	638.75	127.75	45.625	127.75	10.0375	10.0375	127.75	638.75	10.0375	45.625	127.75	45.625	10.0375	638.75	127.75	45.625	127.75	45.625	127.75	45.625	45.625	10.0375	45.625	127.75	638.75	45.625	45.625	638.75	638.75	638.75	45.625	638.75	127.75	10.0375
Infiltration Reduction Potential	urban	263.278	10.0375	638.75	638.75	127.75	638.75	638.75	127.75	127.75	10.0375	638.75	127.75	10.0375	127.75	638.75	127.75	45.625	127.75	10.0375	10.0375	127.75	638.75	10.0375	45.625	127.75	45.625	10.0375	638.75	127.75	45.625	127.75	45.625	127.75	45.625	45.625	10.0375	45.625	127.75	638.75	45.625	45.625	638.75	638.75	638.75	45.625	638.75	127.75	10.0375
Infiltration Reduction Potential	urban/industrial fallow	263.278	10.0375	638.75	638.75	127.75	638.75	638.75	127.75	127.75	10.0375	638.75	127.75	10.0375	127.75	638.75	127.75	45.625	127.75	10.0375	10.0375	127.75	638.75	10.0375	45.625	127.75	45.625	10.0375	638.75	127.75	45.625	127.75	45.625	127.75	45.625	45.625	10.0375	45.625	127.75	638.75	45.625	45.625	638.75	638.75	638.75	45.625	638.75	127.75	10.0375
Infiltration Reduction Potential	urban, continuously built	473.901	18.0675	1149.75	1149.75	229.95	1149.75	1149.75	229.95	229.95	18.0675	1149.75	229.95	18.0675	229.95	1149.75	229.95	82.125	229.95	18.0675	18.0675	229.95	1149.75	18.0675	82.125	229.95	82.125	18.0675	1149.75	229.95	82.125	229.95	82.125	229.95	82.125	82.125	18.0675	82.125	229.95	1149.75	82.125	82.125	1149.75	1149.75	1149.75	82.125	1149.75	229.95	18.0675
Infiltration Reduction Potential	urban, discontinuously built	263.278	10.0375	638.75	638.75	127.75	638.75	638.75	127.75	127.75	10.0375	638.75	127.75	10.0375	127.75	638.75	127.75	45.625	127.75	10.0375	10.0375	127.75	638.75	10.0375	45.625	127.75	45.625	10.0375	638.75	127.75	45.625	127.75	45.625	127.75	45.625	45.625	10.0375	45.625	127.75	638.75	45.625	45.625	638.75	638.75	638.75	45.625	638.75	127.75	10.0375
Infiltration Reduction Potential	urban, green areas	52.6557	2.0075	127.75	127.75	25.55	127.75	127.75	25.55	25.55	2.0075	127.75	25.55	2.0075	25.55	127.75	25.55	9.125	25.55	2.0075	2.0075	25.55	127.75	2.0075	9.125	25.55	9.125	2.0075	127.75	25.55	9.125	25.55	9.125	25.55	9.125	9.125	2.0075	9.125	25.55	127.75	9.125	9.125	127.75	127.75	127.75	9.125	127.75	25.55	2.0075
Infiltration Reduction Potential	industrial area	263.278	10.0375	638.75	638.75	127.75	638.75	638.75	127.75	127.75	10.0375	638.75	127.75	10.0375	127.75	638.75	127.75	45.625	127.75	10.0375	10.0375	127.75	638.75	10.0375	45.625	127.75	45.625	10.0375	638.75	127.75	45.625	127.75	45.625	127.75	45.625	45.625	10.0375	45.625	127.75	638.75	45.625	45.625	638.75	638.75	638.75	45.625	638.75	127.75	10.0375
Infiltration Reduction Potential	mineral extraction site	105.311	4.015	255.5	255.5	51.1	255.5	255.5	51.1	51.1	4.015	255.5	51.1	4.015	51.1	255.5	51.1	18.25	51.1	4.015	4.015	51.1	255.5	4.015	18.25	51.1	18.25	4.015	255.5	51.1	18.25	51.1	18.25	51.1	18.25	18.25	4.015	18.25	51.1	255.5	18.25	18.25	255.5	255.5	255.5	18.25	255.5	51.1	4.015
Infiltration Reduction Potential	dump site	105.311	4.015	255.5	255.5	51.1	255.5	255.5	51.1	51.1	4.015	255.5	51.1	4.015	51.1	255.5	51.1	18.25	51.1	4.015	4.015	51.1	255.5	4.015	18.25	51.1	18.25	4.015	255.5	51.1	18.25	51.1	18.25	51.1	18.25	18.25	4.015	18.25	51.1	255.5	18.25	18.25	255.5	255.5	255.5	18.25	255.5	51.1	4.015
Infiltration Reduction Potential	construction site	105.311	4.015	255.5	255.5	51.1	255.5	255.5	51.1	51.1	4.015	255.5	51.1	4.015	51.1	255.5	51.1	18.25	51.1	4.015	4.015	51.1	255.5	4.015	18.25	51.1	18.25	4.015	255.5	51.1	18.25	51.1	18.25	51.1	18.25	18.25	4.015	18.25	51.1	255.5	18.25	18.25	255.5	255.5	255.5	18.25	255.5	51.1	4.015
Infiltration Reduction Potential	traffic area	263.278	10.0375	638.75	638.75	127.75	638.75	638.75	127.75	127.75	10.0375	638.75	127.75	10.0375	127.75	638.75	127.75	45.625	127.75	10.0375	10.0375	127.75	638.75	10.0375	45.625	127.75	45.625	10.0375	638.75	127.75	45.625	127.75	45.625	127.75	45.625	45.625	10.0375	45.625	127.75	638.75	45.625	45.625	638.75	638.75	638.75	45.625	638.75	127.75	10.0375
Infiltration Reduction Potential	traffic area, road network	473.901	18.0675	1149.75	1149.75	229.95	1149.75	1149.75	229.95	229.95	18.0675	1149.75	229.95	18.0675	229.95	1149.75	229.95	82.125	229.95	18.0675	18.0675	229.95	1149.75	18.0675	82.125	229.95	82.125	18.0675	1149.75	229.95	82.125	229.95	82.125	229.95	82.125	82.125	18.0675	82.125	229.95	1149.75	82.125	82.125	1149.75	1149.75	1149.75	82.125	1149.75	229.95	18.0675
Infiltration Reduction Potential	traffic area, rail network	263.278	10.0375	638.75	638.75	127.75	638.75	638.75	127.75	127.75	10.0375	638.75	127.75	10.0375	127.75	638.75	127.75	45.625	127.75	10.0375	10.0375	127.75	638.75	10.0375	45.625	127.75	45.625	10.0375	638.75	127.75	45.625	127.75	45.625	127.75	45.625	45.625	10.0375	45.625	127.75	638.75	45.625	45.625	638.75	638.75	638.75	45.625	638.75	127.75	10.0375
Infiltration Reduction Potential	traffic area, rail/road embankment	263.278	10.0375	638.75	638.75	127.75	638.75	638.75	127.75	127.75	10.0375	638.75	127.75	10.0375	127.75	638.75	127.75	45.625	127.75	10.0375	10.0375	127.75	638.75	10.0375	45.625	127.75	45.625	10.0375	638.75	127.75	45.625	127.75	45.625	127.75	45.625	45.625	10.0375	45.625	127.75	638.75	45.625	45.625	638.75	638.75	638.75	45.625	638.75	127.75	10.0375
Infiltration Reduction Potential	bare area	0	0	0	0	0	0	0	0	0	0	0	0	0	0	0	0	0	0	0	0	0	0	0	0	0	0	0	0	0	0	0	0	0	0	0	0	0	0	0	0	0	0	0	0	0	0	0	0
Infiltration Reduction Potential	snow and ice	0	0	0	0	0	0	0	0	0	0	0	0	0	0	0	0	0	0	0	0	0	0	0	0	0	0	0	0	0	0	0	0	0	0	0	0	0	0	0	0	0	0	0	0	0	0	0	0
Physicochemical Filtration Reduction Potential	unspecified	10.1609	1.01231	25.0907	7.48897	13.5533	5.70751	10.3215	8.97202	8.50578	23.6514	9.41195	11.9681	10.5313	9.16224	9.29742	13.6568	9.04915	9.16128	12.9522	18.5637	12.0069	9.56013	19.0606	13.5279	11.1828	13.5469	10.5256	9.4092	5.17753	13.3474	12.4926	15.4498	12.7075	13.9844	17.5425	13.0422	13.364	9.72076	9.38231	6.7709	13.7218	7.71132	9.19361	9.38318	14.5435	9.52326	9.95539	13.6376
Physicochemical Filtration Reduction Potential	unspecified, used	20.3219	2.02462	50.1813	14.9779	27.1065	11.415	20.6429	17.944	17.0116	47.3029	18.8239	23.9362	21.0626	18.3245	18.5948	27.3135	18.0983	18.3226	25.9043	37.1275	24.0138	19.1203	38.1211	27.0557	22.3655	27.0939	21.0513	18.8184	10.3551	26.6949	24.9853	30.8996	25.4151	27.9688	35.0849	26.0845	26.7281	19.4415	18.7646	13.5418	27.4435	15.4226	18.3872	18.7664	29.087	19.0465	19.9108	27.2751
Physicochemical Filtration Reduction Potential	unspecified, natural	0	0	0	0	0	0	0	0	0	0	0	0	0	0	0	0	0	0	0	0	0	0	0	0	0	0	0	0	0	0	0	0	0	0	0	0	0	0	0	0	0	0	0	0	0	0	0	0
Physicochemical Filtration Reduction Potential	forest	0	0	0	0	0	0	0	0	0	0	0	0	0	0	0	0	0	0	0	0	0	0	0	0	0	0	0	0	0	0	0	0	0	0	0	0	0	0	0	0	0	0	0	0	0	0	0	0
Physicochemical Filtration Reduction Potential	forest, natural	0	0	0	0	0	0	0	0	0	0	0	0	0	0	0	0	0	0	0	0	0	0	0	0	0	0	0	0	0	0	0	0	0	0	0	0	0	0	0	0	0	0	0	0	0	0	0	0
Physicochemical Filtration Reduction Potential	forest, primary	0	0	0	0	0	0	0	0	0	0	0	0	0	0	0	0	0	0	0	0	0	0	0	0	0	0	0	0	0	0	0	0	0	0	0	0	0	0	0	0	0	0	0	0	0	0	0	0
Physicochemical Filtration Reduction Potential	forest, secondary	0	0	0	0	0	0	0	0	0	0	0	0	0	0	0	0	0	0	0	0	0	0	0	0	0	0	0	0	0	0	0	0	0	0	0	0	0	0	0	0	0	0	0	0	0	0	0	0
Physicochemical Filtration Reduction Potential	forest, used	10.1609	1.01231	25.0907	7.48897	13.5533	5.70751	10.3215	8.97202	8.50578	23.6514	9.41195	11.9681	10.5313	9.16224	9.29742	13.6568	9.04915	9.16128	12.9522	18.5637	12.0069	9.56013	19.0606	13.5279	11.1828	13.5469	10.5256	9.4092	5.17753	13.3474	12.4926	15.4498	12.7075	13.9844	17.5425	13.0422	13.364	9.72076	9.38231	6.7709	13.7218	7.71132	9.19361	9.38318	14.5435	9.52326	9.95539	13.6376
Physicochemical Filtration Reduction Potential	forest, extensive	0	0	0	0	0	0	0	0	0	0	0	0	0	0	0	0	0	0	0	0	0	0	0	0	0	0	0	0	0	0	0	0	0	0	0	0	0	0	0	0	0	0	0	0	0	0	0	0
Physicochemical Filtration Reduction Potential	forest, intensive	10.1609	1.01231	25.0907	7.48897	13.5533	5.70751	10.3215	8.97202	8.50578	23.6514	9.41195	11.9681	10.5313	9.16224	9.29742	13.6568	9.04915	9.16128	12.9522	18.5637	12.0069	9.56013	19.0606	13.5279	11.1828	13.5469	10.5256	9.4092	5.17753	13.3474	12.4926	15.4498	12.7075	13.9844	17.5425	13.0422	13.364	9.72076	9.38231	6.7709	13.7218	7.71132	9.19361	9.38318	14.5435	9.52326	9.95539	13.6376
Physicochemical Filtration Reduction Potential	wetlands	0	0	0	0	0	0	0	0	0	0	0	0	0	0	0	0	0	0	0	0	0	0	0	0	0	0	0	0	0	0	0	0	0	0	0	0	0	0	0	0	0	0	0	0	0	0	0	0
Physicochemical Filtration Reduction Potential	wetlands, coastal	0	0	0	0	0	0	0	0	0	0	0	0	0	0	0	0	0	0	0	0	0	0	0	0	0	0	0	0	0	0	0	0	0	0	0	0	0	0	0	0	0	0	0	0	0	0	0	0
Physicochemical Filtration Reduction Potential	wetlands, inland	0	0	0	0	0	0	0	0	0	0	0	0	0	0	0	0	0	0	0	0	0	0	0	0	0	0	0	0	0	0	0	0	0	0	0	0	0	0	0	0	0	0	0	0	0	0	0	0
Physicochemical Filtration Reduction Potential	shrub land	0	0	0	0	0	0	0	0	0	0	0	0	0	0	0	0	0	0	0	0	0	0	0	0	0	0	0	0	0	0	0	0	0	0	0	0	0	0	0	0	0	0	0	0	0	0	0	0
Physicochemical Filtration Reduction Potential	grassland/pasture/meadow	0	0	0	0	0	0	0	0	0	0	0	0	0	0	0	0	0	0	0	0	0	0	0	0	0	0	0	0	0	0	0	0	0	0	0	0	0	0	0	0	0	0	0	0	0	0	0	0
Physicochemical Filtration Reduction Potential	grassland	0	0	0	0	0	0	0	0	0	0	0	0	0	0	0	0	0	0	0	0	0	0	0	0	0	0	0	0	0	0	0	0	0	0	0	0	0	0	0	0	0	0	0	0	0	0	0	0
Physicochemical Filtration Reduction Potential	grassland, not used	0	0	0	0	0	0	0	0	0	0	0	0	0	0	0	0	0	0	0	0	0	0	0	0	0	0	0	0	0	0	0	0	0	0	0	0	0	0	0	0	0	0	0	0	0	0	0	0
Physicochemical Filtration Reduction Potential	grassland, for livestock grazing	10.1609	1.01231	25.0907	7.48897	13.5533	5.70751	10.3215	8.97202	8.50578	23.6514	9.41195	11.9681	10.5313	9.16224	9.29742	13.6568	9.04915	9.16128	12.9522	18.5637	12.0069	9.56013	19.0606	13.5279	11.1828	13.5469	10.5256	9.4092	5.17753	13.3474	12.4926	15.4498	12.7075	13.9844	17.5425	13.0422	13.364	9.72076	9.38231	6.7709	13.7218	7.71132	9.19361	9.38318	14.5435	9.52326	9.95539	13.6376
Physicochemical Filtration Reduction Potential	pasture/meadow	10.1609	1.01231	25.0907	7.48897	13.5533	5.70751	10.3215	8.97202	8.50578	23.6514	9.41195	11.9681	10.5313	9.16224	9.29742	13.6568	9.04915	9.16128	12.9522	18.5637	12.0069	9.56013	19.0606	13.5279	11.1828	13.5469	10.5256	9.4092	5.17753	13.3474	12.4926	15.4498	12.7075	13.9844	17.5425	13.0422	13.364	9.72076	9.38231	6.7709	13.7218	7.71132	9.19361	9.38318	14.5435	9.52326	9.95539	13.6376
Physicochemical Filtration Reduction Potential	pasture/meadow, extensive	0	0	0	0	0	0	0	0	0	0	0	0	0	0	0	0	0	0	0	0	0	0	0	0	0	0	0	0	0	0	0	0	0	0	0	0	0	0	0	0	0	0	0	0	0	0	0	0
Physicochemical Filtration Reduction Potential	pasture/meadow, intensive	10.1609	1.01231	25.0907	7.48897	13.5533	5.70751	10.3215	8.97202	8.50578	23.6514	9.41195	11.9681	10.5313	9.16224	9.29742	13.6568	9.04915	9.16128	12.9522	18.5637	12.0069	9.56013	19.0606	13.5279	11.1828	13.5469	10.5256	9.4092	5.17753	13.3474	12.4926	15.4498	12.7075	13.9844	17.5425	13.0422	13.364	9.72076	9.38231	6.7709	13.7218	7.71132	9.19361	9.38318	14.5435	9.52326	9.95539	13.6376
Physicochemical Filtration Reduction Potential	agriculture	10.1609	1.01231	25.0907	7.48897	13.5533	5.70751	10.3215	8.97202	8.50578	23.6514	9.41195	11.9681	10.5313	9.16224	9.29742	13.6568	9.04915	9.16128	12.9522	18.5637	12.0069	9.56013	19.0606	13.5279	11.1828	13.5469	10.5256	9.4092	5.17753	13.3474	12.4926	15.4498	12.7075	13.9844	17.5425	13.0422	13.364	9.72076	9.38231	6.7709	13.7218	7.71132	9.19361	9.38318	14.5435	9.52326	9.95539	13.6376
Physicochemical Filtration Reduction Potential	arable	10.1609	1.01231	25.0907	7.48897	13.5533	5.70751	10.3215	8.97202	8.50578	23.6514	9.41195	11.9681	10.5313	9.16224	9.29742	13.6568	9.04915	9.16128	12.9522	18.5637	12.0069	9.56013	19.0606	13.5279	11.1828	13.5469	10.5256	9.4092	5.17753	13.3474	12.4926	15.4498	12.7075	13.9844	17.5425	13.0422	13.364	9.72076	9.38231	6.7709	13.7218	7.71132	9.19361	9.38318	14.5435	9.52326	9.95539	13.6376
Physicochemical Filtration Reduction Potential	arable, fallow	10.1609	1.01231	25.0907	7.48897	13.5533	5.70751	10.3215	8.97202	8.50578	23.6514	9.41195	11.9681	10.5313	9.16224	9.29742	13.6568	9.04915	9.16128	12.9522	18.5637	12.0069	9.56013	19.0606	13.5279	11.1828	13.5469	10.5256	9.4092	5.17753	13.3474	12.4926	15.4498	12.7075	13.9844	17.5425	13.0422	13.364	9.72076	9.38231	6.7709	13.7218	7.71132	9.19361	9.38318	14.5435	9.52326	9.95539	13.6376
Physicochemical Filtration Reduction Potential	arable, non-irrigated	10.1609	1.01231	25.0907	7.48897	13.5533	5.70751	10.3215	8.97202	8.50578	23.6514	9.41195	11.9681	10.5313	9.16224	9.29742	13.6568	9.04915	9.16128	12.9522	18.5637	12.0069	9.56013	19.0606	13.5279	11.1828	13.5469	10.5256	9.4092	5.17753	13.3474	12.4926	15.4498	12.7075	13.9844	17.5425	13.0422	13.364	9.72076	9.38231	6.7709	13.7218	7.71132	9.19361	9.38318	14.5435	9.52326	9.95539	13.6376
Physicochemical Filtration Reduction Potential	arable, non-irrigated, extensive	10.1609	1.01231	25.0907	7.48897	13.5533	5.70751	10.3215	8.97202	8.50578	23.6514	9.41195	11.9681	10.5313	9.16224	9.29742	13.6568	9.04915	9.16128	12.9522	18.5637	12.0069	9.56013	19.0606	13.5279	11.1828	13.5469	10.5256	9.4092	5.17753	13.3474	12.4926	15.4498	12.7075	13.9844	17.5425	13.0422	13.364	9.72076	9.38231	6.7709	13.7218	7.71132	9.19361	9.38318	14.5435	9.52326	9.95539	13.6376
Physicochemical Filtration Reduction Potential	arable, non-irrigated, intensive	10.1609	1.01231	25.0907	7.48897	13.5533	5.70751	10.3215	8.97202	8.50578	23.6514	9.41195	11.9681	10.5313	9.16224	9.29742	13.6568	9.04915	9.16128	12.9522	18.5637	12.0069	9.56013	19.0606	13.5279	11.1828	13.5469	10.5256	9.4092	5.17753	13.3474	12.4926	15.4498	12.7075	13.9844	17.5425	13.0422	13.364	9.72076	9.38231	6.7709	13.7218	7.71132	9.19361	9.38318	14.5435	9.52326	9.95539	13.6376
Physicochemical Filtration Reduction Potential	arable, irrigated	10.1609	1.01231	25.0907	7.48897	13.5533	5.70751	10.3215	8.97202	8.50578	23.6514	9.41195	11.9681	10.5313	9.16224	9.29742	13.6568	9.04915	9.16128	12.9522	18.5637	12.0069	9.56013	19.0606	13.5279	11.1828	13.5469	10.5256	9.4092	5.17753	13.3474	12.4926	15.4498	12.7075	13.9844	17.5425	13.0422	13.364	9.72076	9.38231	6.7709	13.7218	7.71132	9.19361	9.38318	14.5435	9.52326	9.95539	13.6376
Physicochemical Filtration Reduction Potential	arable, irrigated, extensive	10.1609	1.01231	25.0907	7.48897	13.5533	5.70751	10.3215	8.97202	8.50578	23.6514	9.41195	11.9681	10.5313	9.16224	9.29742	13.6568	9.04915	9.16128	12.9522	18.5637	12.0069	9.56013	19.0606	13.5279	11.1828	13.5469	10.5256	9.4092	5.17753	13.3474	12.4926	15.4498	12.7075	13.9844	17.5425	13.0422	13.364	9.72076	9.38231	6.7709	13.7218	7.71132	9.19361	9.38318	14.5435	9.52326	9.95539	13.6376
Physicochemical Filtration Reduction Potential	arable, irrigated, intensive	10.1609	1.01231	25.0907	7.48897	13.5533	5.70751	10.3215	8.97202	8.50578	23.6514	9.41195	11.9681	10.5313	9.16224	9.29742	13.6568	9.04915	9.16128	12.9522	18.5637	12.0069	9.56013	19.0606	13.5279	11.1828	13.5469	10.5256	9.4092	5.17753	13.3474	12.4926	15.4498	12.7075	13.9844	17.5425	13.0422	13.364	9.72076	9.38231	6.7709	13.7218	7.71132	9.19361	9.38318	14.5435	9.52326	9.95539	13.6376
Physicochemical Filtration Reduction Potential	arable, flooded crops	10.1609	1.01231	25.0907	7.48897	13.5533	5.70751	10.3215	8.97202	8.50578	23.6514	9.41195	11.9681	10.5313	9.16224	9.29742	13.6568	9.04915	9.16128	12.9522	18.5637	12.0069	9.56013	19.0606	13.5279	11.1828	13.5469	10.5256	9.4092	5.17753	13.3474	12.4926	15.4498	12.7075	13.9844	17.5425	13.0422	13.364	9.72076	9.38231	6.7709	13.7218	7.71132	9.19361	9.38318	14.5435	9.52326	9.95539	13.6376
Physicochemical Filtration Reduction Potential	arable, greenhouse	10.1609	1.01231	25.0907	7.48897	13.5533	5.70751	10.3215	8.97202	8.50578	23.6514	9.41195	11.9681	10.5313	9.16224	9.29742	13.6568	9.04915	9.16128	12.9522	18.5637	12.0069	9.56013	19.0606	13.5279	11.1828	13.5469	10.5256	9.4092	5.17753	13.3474	12.4926	15.4498	12.7075	13.9844	17.5425	13.0422	13.364	9.72076	9.38231	6.7709	13.7218	7.71132	9.19361	9.38318	14.5435	9.52326	9.95539	13.6376
Physicochemical Filtration Reduction Potential	field margins/hedgerows	0	0	0	0	0	0	0	0	0	0	0	0	0	0	0	0	0	0	0	0	0	0	0	0	0	0	0	0	0	0	0	0	0	0	0	0	0	0	0	0	0	0	0	0	0	0	0	0
Physicochemical Filtration Reduction Potential	permanent crops	10.1609	1.01231	25.0907	7.48897	13.5533	5.70751	10.3215	8.97202	8.50578	23.6514	9.41195	11.9681	10.5313	9.16224	9.29742	13.6568	9.04915	9.16128	12.9522	18.5637	12.0069	9.56013	19.0606	13.5279	11.1828	13.5469	10.5256	9.4092	5.17753	13.3474	12.4926	15.4498	12.7075	13.9844	17.5425	13.0422	13.364	9.72076	9.38231	6.7709	13.7218	7.71132	9.19361	9.38318	14.5435	9.52326	9.95539	13.6376
Physicochemical Filtration Reduction Potential	permanent crops, non-irrigated	10.1609	1.01231	25.0907	7.48897	13.5533	5.70751	10.3215	8.97202	8.50578	23.6514	9.41195	11.9681	10.5313	9.16224	9.29742	13.6568	9.04915	9.16128	12.9522	18.5637	12.0069	9.56013	19.0606	13.5279	11.1828	13.5469	10.5256	9.4092	5.17753	13.3474	12.4926	15.4498	12.7075	13.9844	17.5425	13.0422	13.364	9.72076	9.38231	6.7709	13.7218	7.71132	9.19361	9.38318	14.5435	9.52326	9.95539	13.6376
Physicochemical Filtration Reduction Potential	permanent crops, non-irrigated, extensive	10.1609	1.01231	25.0907	7.48897	13.5533	5.70751	10.3215	8.97202	8.50578	23.6514	9.41195	11.9681	10.5313	9.16224	9.29742	13.6568	9.04915	9.16128	12.9522	18.5637	12.0069	9.56013	19.0606	13.5279	11.1828	13.5469	10.5256	9.4092	5.17753	13.3474	12.4926	15.4498	12.7075	13.9844	17.5425	13.0422	13.364	9.72076	9.38231	6.7709	13.7218	7.71132	9.19361	9.38318	14.5435	9.52326	9.95539	13.6376
Physicochemical Filtration Reduction Potential	permanent crops, non-irrigated, intensive	10.1609	1.01231	25.0907	7.48897	13.5533	5.70751	10.3215	8.97202	8.50578	23.6514	9.41195	11.9681	10.5313	9.16224	9.29742	13.6568	9.04915	9.16128	12.9522	18.5637	12.0069	9.56013	19.0606	13.5279	11.1828	13.5469	10.5256	9.4092	5.17753	13.3474	12.4926	15.4498	12.7075	13.9844	17.5425	13.0422	13.364	9.72076	9.38231	6.7709	13.7218	7.71132	9.19361	9.38318	14.5435	9.52326	9.95539	13.6376
Physicochemical Filtration Reduction Potential	permanent crops, irrigated	10.1609	1.01231	25.0907	7.48897	13.5533	5.70751	10.3215	8.97202	8.50578	23.6514	9.41195	11.9681	10.5313	9.16224	9.29742	13.6568	9.04915	9.16128	12.9522	18.5637	12.0069	9.56013	19.0606	13.5279	11.1828	13.5469	10.5256	9.4092	5.17753	13.3474	12.4926	15.4498	12.7075	13.9844	17.5425	13.0422	13.364	9.72076	9.38231	6.7709	13.7218	7.71132	9.19361	9.38318	14.5435	9.52326	9.95539	13.6376
Physicochemical Filtration Reduction Potential	permanent crops, irrigated, extensive	10.1609	1.01231	25.0907	7.48897	13.5533	5.70751	10.3215	8.97202	8.50578	23.6514	9.41195	11.9681	10.5313	9.16224	9.29742	13.6568	9.04915	9.16128	12.9522	18.5637	12.0069	9.56013	19.0606	13.5279	11.1828	13.5469	10.5256	9.4092	5.17753	13.3474	12.4926	15.4498	12.7075	13.9844	17.5425	13.0422	13.364	9.72076	9.38231	6.7709	13.7218	7.71132	9.19361	9.38318	14.5435	9.52326	9.95539	13.6376
Physicochemical Filtration Reduction Potential	permanent crops, irrigated, intensive	10.1609	1.01231	25.0907	7.48897	13.5533	5.70751	10.3215	8.97202	8.50578	23.6514	9.41195	11.9681	10.5313	9.16224	9.29742	13.6568	9.04915	9.16128	12.9522	18.5637	12.0069	9.56013	19.0606	13.5279	11.1828	13.5469	10.5256	9.4092	5.17753	13.3474	12.4926	15.4498	12.7075	13.9844	17.5425	13.0422	13.364	9.72076	9.38231	6.7709	13.7218	7.71132	9.19361	9.38318	14.5435	9.52326	9.95539	13.6376
Physicochemical Filtration Reduction Potential	agriculture, mosaic	10.1609	1.01231	25.0907	7.48897	13.5533	5.70751	10.3215	8.97202	8.50578	23.6514	9.41195	11.9681	10.5313	9.16224	9.29742	13.6568	9.04915	9.16128	12.9522	18.5637	12.0069	9.56013	19.0606	13.5279	11.1828	13.5469	10.5256	9.4092	5.17753	13.3474	12.4926	15.4498	12.7075	13.9844	17.5425	13.0422	13.364	9.72076	9.38231	6.7709	13.7218	7.71132	9.19361	9.38318	14.5435	9.52326	9.95539	13.6376
Physicochemical Filtration Reduction Potential	artificial areas	101.609	10.1231	250.907	74.8897	135.533	57.0751	103.215	89.7202	85.0578	236.514	94.1195	119.681	105.313	91.6224	92.9742	136.568	90.4915	91.6128	129.522	185.637	120.069	95.6013	190.606	135.279	111.828	135.469	105.256	94.092	51.7753	133.474	124.926	154.498	127.075	139.844	175.425	130.422	133.64	97.2076	93.8231	67.709	137.218	77.1132	91.9361	93.8318	145.435	95.2326	99.5539	136.376
Physicochemical Filtration Reduction Potential	urban	101.609	10.1231	250.907	74.8897	135.533	57.0751	103.215	89.7202	85.0578	236.514	94.1195	119.681	105.313	91.6224	92.9742	136.568	90.4915	91.6128	129.522	185.637	120.069	95.6013	190.606	135.279	111.828	135.469	105.256	94.092	51.7753	133.474	124.926	154.498	127.075	139.844	175.425	130.422	133.64	97.2076	93.8231	67.709	137.218	77.1132	91.9361	93.8318	145.435	95.2326	99.5539	136.376
Physicochemical Filtration Reduction Potential	urban/industrial fallow	101.609	10.1231	250.907	74.8897	135.533	57.0751	103.215	89.7202	85.0578	236.514	94.1195	119.681	105.313	91.6224	92.9742	136.568	90.4915	91.6128	129.522	185.637	120.069	95.6013	190.606	135.279	111.828	135.469	105.256	94.092	51.7753	133.474	124.926	154.498	127.075	139.844	175.425	130.422	133.64	97.2076	93.8231	67.709	137.218	77.1132	91.9361	93.8318	145.435	95.2326	99.5539	136.376
Physicochemical Filtration Reduction Potential	urban, continuously built	182.897	18.2216	451.632	134.802	243.959	102.735	185.786	161.496	153.104	425.726	169.415	215.426	189.564	164.92	167.354	245.822	162.885	164.903	233.139	334.147	216.124	172.082	343.09	243.501	201.29	243.845	189.461	169.366	93.1955	240.254	224.868	278.096	228.736	251.719	315.764	234.76	240.553	174.974	168.882	121.876	246.992	138.804	165.485	168.897	261.783	171.419	179.197	245.476
Physicochemical Filtration Reduction Potential	urban, discontinuously built	101.609	10.1231	250.907	74.8897	135.533	57.0751	103.215	89.7202	85.0578	236.514	94.1195	119.681	105.313	91.6224	92.9742	136.568	90.4915	91.6128	129.522	185.637	120.069	95.6013	190.606	135.279	111.828	135.469	105.256	94.092	51.7753	133.474	124.926	154.498	127.075	139.844	175.425	130.422	133.64	97.2076	93.8231	67.709	137.218	77.1132	91.9361	93.8318	145.435	95.2326	99.5539	136.376
Physicochemical Filtration Reduction Potential	urban, green areas	20.3219	2.02462	50.1813	14.9779	27.1065	11.415	20.6429	17.944	17.0116	47.3029	18.8239	23.9362	21.0626	18.3245	18.5948	27.3135	18.0983	18.3226	25.9043	37.1275	24.0138	19.1203	38.1211	27.0557	22.3655	27.0939	21.0513	18.8184	10.3551	26.6949	24.9853	30.8996	25.4151	27.9688	35.0849	26.0845	26.7281	19.4415	18.7646	13.5418	27.4435	15.4226	18.3872	18.7664	29.087	19.0465	19.9108	27.2751
Physicochemical Filtration Reduction Potential	industrial area	101.609	10.1231	250.907	74.8897	135.533	57.0751	103.215	89.7202	85.0578	236.514	94.1195	119.681	105.313	91.6224	92.9742	136.568	90.4915	91.6128	129.522	185.637	120.069	95.6013	190.606	135.279	111.828	135.469	105.256	94.092	51.7753	133.474	124.926	154.498	127.075	139.844	175.425	130.422	133.64	97.2076	93.8231	67.709	137.218	77.1132	91.9361	93.8318	145.435	95.2326	99.5539	136.376
Physicochemical Filtration Reduction Potential	mineral extraction site	40.6437	4.04925	100.363	29.9559	54.213	22.83	41.2859	35.8881	34.0231	94.6058	37.6478	47.8725	42.1252	36.6489	37.1897	54.6271	36.1966	36.6451	51.8086	74.2549	48.0277	38.2405	76.2422	54.1114	44.731	54.1878	42.1025	37.6368	20.7101	53.3897	49.9706	61.7992	50.8302	55.9377	70.1699	52.1689	53.4561	38.883	37.5292	27.0836	54.887	30.8453	36.7744	37.5327	58.174	38.093	39.8215	54.5503
Physicochemical Filtration Reduction Potential	dump site	40.6437	4.04925	100.363	29.9559	54.213	22.83	41.2859	35.8881	34.0231	94.6058	37.6478	47.8725	42.1252	36.6489	37.1897	54.6271	36.1966	36.6451	51.8086	74.2549	48.0277	38.2405	76.2422	54.1114	44.731	54.1878	42.1025	37.6368	20.7101	53.3897	49.9706	61.7992	50.8302	55.9377	70.1699	52.1689	53.4561	38.883	37.5292	27.0836	54.887	30.8453	36.7744	37.5327	58.174	38.093	39.8215	54.5503
Physicochemical Filtration Reduction Potential	construction site	40.6437	4.04925	100.363	29.9559	54.213	22.83	41.2859	35.8881	34.0231	94.6058	37.6478	47.8725	42.1252	36.6489	37.1897	54.6271	36.1966	36.6451	51.8086	74.2549	48.0277	38.2405	76.2422	54.1114	44.731	54.1878	42.1025	37.6368	20.7101	53.3897	49.9706	61.7992	50.8302	55.9377	70.1699	52.1689	53.4561	38.883	37.5292	27.0836	54.887	30.8453	36.7744	37.5327	58.174	38.093	39.8215	54.5503
Physicochemical Filtration Reduction Potential	traffic area	101.609	10.1231	250.907	74.8897	135.533	57.0751	103.215	89.7202	85.0578	236.514	94.1195	119.681	105.313	91.6224	92.9742	136.568	90.4915	91.6128	129.522	185.637	120.069	95.6013	190.606	135.279	111.828	135.469	105.256	94.092	51.7753	133.474	124.926	154.498	127.075	139.844	175.425	130.422	133.64	97.2076	93.8231	67.709	137.218	77.1132	91.9361	93.8318	145.435	95.2326	99.5539	136.376
Physicochemical Filtration Reduction Potential	traffic area, road network	182.897	18.2216	451.632	134.802	243.959	102.735	185.786	161.496	153.104	425.726	169.415	215.426	189.564	164.92	167.354	245.822	162.885	164.903	233.139	334.147	216.124	172.082	343.09	243.501	201.29	243.845	189.461	169.366	93.1955	240.254	224.868	278.096	228.736	251.719	315.764	234.76	240.553	174.974	168.882	121.876	246.992	138.804	165.485	168.897	261.783	171.419	179.197	245.476
Physicochemical Filtration Reduction Potential	traffic area, rail network	101.609	10.1231	250.907	74.8897	135.533	57.0751	103.215	89.7202	85.0578	236.514	94.1195	119.681	105.313	91.6224	92.9742	136.568	90.4915	91.6128	129.522	185.637	120.069	95.6013	190.606	135.279	111.828	135.469	105.256	94.092	51.7753	133.474	124.926	154.498	127.075	139.844	175.425	130.422	133.64	97.2076	93.8231	67.709	137.218	77.1132	91.9361	93.8318	145.435	95.2326	99.5539	136.376
Physicochemical Filtration Reduction Potential	traffic area, rail/road embankment	101.609	10.1231	250.907	74.8897	135.533	57.0751	103.215	89.7202	85.0578	236.514	94.1195	119.681	105.313	91.6224	92.9742	136.568	90.4915	91.6128	129.522	185.637	120.069	95.6013	190.606	135.279	111.828	135.469	105.256	94.092	51.7753	133.474	124.926	154.498	127.075	139.844	175.425	130.422	133.64	97.2076	93.8231	67.709	137.218	77.1132	91.9361	93.8318	145.435	95.2326	99.5539	136.376
Physicochemical Filtration Reduction Potential	bare area	0	0	0	0	0	0	0	0	0	0	0	0	0	0	0	0	0	0	0	0	0	0	0	0	0	0	0	0	0	0	0	0	0	0	0	0	0	0	0	0	0	0	0	0	0	0	0	0
Physicochemical Filtration Reduction Potential	snow and ice	0	0	0	0	0	0	0	0	0	0	0	0	0	0	0	0	0	0	0	0	0	0	0	0	0	0	0	0	0	0	0	0	0	0	0	0	0	0	0	0	0	0	0	0	0	0	0	0
[truncated: 167 more columns]

## Sheet: Units
	Biotic Production	unit	Erosion Resistance	unit	Groundwater Regeneration	unit	Mechanical Filtration	uni	Physicochemical Filtration	unit
Indicator Transformation	Biotic Production	kg/a	Erosion Resistance	kg/a	Groundwater Regeneration	m³/a	Mechanical Filtration	m³/a	Physicochemical Filtration	mol
Indicator Occupation	Biotic Production	kg	Erosion Resistance	kg	Groundwater Regeneration	m³	Mechanical Filtration	m³	Physicochemical Filtration	mol*a
Characterization Factor	Biotic Production Loss Potential	kg/(m²a)	Erosion Potential	kg/(m²a)	Groundwater Regeneration Reduction Potential	m³/(m²a)	Infiltration Reduction Potential	m³/(m²a)	Physicochemical Filtration Reduction Potential	mol/m²

## Sheet: Occupation_SQI
		World averaged Data (based on area)
Indicator	Land Use Type	Average Value	Min	Max	Afghanistan	Albania	Algeria	Andorra	Angola	Anguilla	Antigua and Barbuda	Argentina	Armenia	Aruba	Australia	Austria	Azerbaijan	Bahamas	Bahrain	Bangladesh	Barbados	Belarus	Belgium	Belize	Benin	Bhutan	Bolivia	Bonaire	Bosnia and Herzegovina	Botswana	Brazil	British Virgin Islands	Brunei Darussalam	Bulgaria	Burkina Faso	Burundi	Cambodia	Cameroon	Canada	Canarias	Cayman Islands	Central African Republic	Chad	Chile	China	Colombia	Comoros	Congo	Congo DRC
Total	unspecified	69.2616	-8.7497	204.329	54.3446	123.745	34.9538	156.51	99.8526	83.0627	93.6017	86.77	49.5257	18.6186	26.8874	151.056	46.7512	81.6309	5.48106	155.492	99.8188	105.306	136.925	136.631	102.617	57.2083	93.3413	18.6294	145.585	53.1132	138.142	87.7604	192.827	105.061	77.5562	47.9779	137.932	124.161	37.8593	86.8228	79.8481	114.916	58.6402	96.7589	91.4854	163.84	147.374	126.819	118.896
	unspecified, used	45.0486	-41.699	187.661	44.6096	94.0104	25.2187	146.775	70.1176	53.3277	59.2595	77.035	19.7907	-15.7235	-2.84761	141.321	17.0162	48.6816	-24.254	121.15	65.4766	75.571	127.19	102.289	69.6674	27.4733	60.392	-15.7128	135.85	23.3782	105.193	58.0254	172.945	75.3263	44.6069	15.0286	103.59	91.2116	8.12433	77.0878	46.8988	81.9665	48.9052	87.0239	81.7504	130.891	137.639	109.764	90.3502
	unspecified, natural	28.2881	-39.5552	184.638	0.236069	88.8935	-19.039	101.689	62.0185	49.0805	64.2236	32.8177	15.3079	-10.7825	-7.62599	96.2537	12.6647	55.9393	-28.3627	106.326	70.4757	66.5725	80.5492	107.412	68.7648	21.8261	62.2697	-10.7792	90.8526	19.5582	103.296	54.0141	165.226	70.8371	45.6542	17.4582	103.505	90.5393	-0.198912	32.8581	51.5678	82.0804	4.81865	41.8941	37.2276	131.609	93.6661	103.134	93.2316
	forest	21.4628	-46.893	73.9615	-2.90598	43.1787	8.67888	49.7559	51.089	49.7559	52.534	23.0462	-2.69413	-10.0957	9.74245	50.398	36.234	53.0665	-35.5248	57.6038	49.7559	51.7731	51.7022	59.3784	52.6286	-5.55804	32.7157	-10.0892	50.4638	9.93743	60.0363	54.587	73.9615	51.0616	33.4364	1.46774	52.3932	56.1414	16.962	23.5918	49.7559	54.9506	12.4258	15.1183	32.7199	42.7474	49.7559	73.5739	65.9441
	forest, natural	11.4589	-46.893	63.8758	-12.9916	33.093	-1.40678	39.6703	41.0033	39.6703	42.4484	12.9605	-12.7798	-20.1814	-0.343209	40.3123	26.1483	42.9808	-35.5248	47.5181	39.6703	41.6874	41.6166	49.2928	42.5429	-15.6437	22.6301	-20.1748	40.3782	-0.148231	49.9507	44.5013	63.8758	40.9759	23.3508	-8.61792	42.3076	46.0558	6.87638	13.5061	39.6703	44.865	2.34012	5.03269	22.6343	32.6618	39.6703	63.4882	55.8585
	forest, primary	11.4589	-46.893	63.8758	-12.9916	33.093	-1.40678	39.6703	41.0033	39.6703	42.4484	12.9605	-12.7798	-20.1814	-0.343209	40.3123	26.1483	42.9808	-35.5248	47.5181	39.6703	41.6874	41.6166	49.2928	42.5429	-15.6437	22.6301	-20.1748	40.3782	-0.148231	49.9507	44.5013	63.8758	40.9759	23.3508	-8.61792	42.3076	46.0558	6.87638	13.5061	39.6703	44.865	2.34012	5.03269	22.6343	32.6618	39.6703	63.4882	55.8585
	forest, secondary	11.4884	-46.893	64.4672	-12.9751	33.1183	-1.40639	39.7756	41.0505	39.6866	42.4634	12.972	-12.7796	-20.1763	-0.338373	40.3602	26.1506	42.9894	-35.5247	47.5597	39.7005	41.6874	41.6224	49.3769	42.5661	-15.6437	22.7249	-20.1731	40.3974	-0.148231	50.0121	44.6203	64.0373	40.9922	23.3508	-8.53416	42.3764	46.1609	6.87638	13.521	39.6868	44.9157	2.34267	5.0586	22.6436	32.9418	40.168	63.5357	55.9099
	forest, used	33.9642	-45.1073	81.738	24.2958	50.3891	35.8645	77.0465	58.3214	56.9575	55.1271	50.2429	4.49133	-7.5126	16.9325	77.6311	43.4215	57.046	-30.5247	60.2234	52.3642	58.9583	78.8932	62.0407	56.6227	1.62719	36.7815	-7.50934	77.6683	17.1227	64.0687	61.8911	78.0939	58.2631	37.4074	5.52244	55.0402	60.2175	24.1473	50.7919	53.7434	58.9723	39.6136	42.3295	59.9145	46.9984	77.4389	80.8066	68.5736
	forest, extensive	18.1282	-46.893	70.5996	-6.26787	39.8168	5.31699	46.394	47.7271	46.394	49.1721	19.6843	-6.05602	-13.4576	6.38056	47.0361	32.8721	49.7046	-35.5248	54.2419	46.394	48.4112	48.3403	56.0165	49.2667	-8.91992	29.3538	-13.4511	47.102	6.57554	56.6745	51.2251	70.5996	47.6997	30.0745	-1.89414	49.0313	52.7796	13.6002	20.2299	46.394	51.5887	9.0639	11.7565	29.358	39.3855	46.394	70.212	62.5822
	forest, intensive	33.9642	-45.1073	81.738	24.2958	50.3891	35.8645	77.0465	58.3214	56.9575	55.1271	50.2429	4.49133	-7.5126	16.9325	77.6311	43.4215	57.046	-30.5247	60.2234	52.3642	58.9583	78.8932	62.0407	56.6227	1.62719	36.7815	-7.50934	77.6683	17.1227	64.0687	61.8911	78.0939	58.2631	37.4074	5.52244	55.0402	60.2175	24.1473	50.7919	53.7434	58.9723	39.6136	42.3295	59.9145	46.9984	77.4389	80.8066	68.5736
	wetlands	-17.4582	-47.1308	83.074	-34.5579	23.3606	-36.4826	36.6456	-23.2582	-46.9257	-32.959	-36.6893	-29.0958	-46.913	-35.6814	26.2362	-34.5914	-46.9156	-36.2242	66.7497	-14.9094	-17.3652	4.16992	44.3765	-18.5966	10.5057	-9.27214	-46.9	16.7868	-37.9646	40.2854	-47.1308	82.8676	-19.2813	-29.902	-31.5972	51.7444	17.1703	-27.0821	-37.2089	-46.9261	0.589194	-37.5148	2.46126	-24.9635	63.2134	21.4734	24.448	11.9186
	wetlands, coastal	-17.4582	-47.1308	83.074	-34.5579	23.3606	-36.4826	36.6456	-23.2582	-46.9257	-32.959	-36.6893	-29.0958	-46.913	-35.6814	26.2362	-34.5914	-46.9156	-36.2242	66.7497	-14.9094	-17.3652	4.16992	44.3765	-18.5966	10.5057	-9.27214	-46.9	16.7868	-37.9646	40.2854	-47.1308	82.8676	-19.2813	-29.902	-31.5972	51.7444	17.1703	-27.0821	-37.2089	-46.9261	0.589194	-37.5148	2.46126	-24.9635	63.2134	21.4734	24.448	11.9186
	wetlands, inland	-17.4582	-47.1308	83.074	-34.5579	23.3606	-36.4826	36.6456	-23.2582	-46.9257	-32.959	-36.6893	-29.0958	-46.913	-35.6814	26.2362	-34.5914	-46.9156	-36.2242	66.7497	-14.9094	-17.3652	4.16992	44.3765	-18.5966	10.5057	-9.27214	-46.9	16.7868	-37.9646	40.2854	-47.1308	82.8676	-19.2813	-29.902	-31.5972	51.7444	17.1703	-27.0821	-37.2089	-46.9261	0.589194	-37.5148	2.46126	-24.9635	63.2134	21.4734	24.448	11.9186
	shrub land	17.602	-39.5552	85.2298	-3.31277	53.3148	-18.8314	60.0523	57.1639	59.8743	62.6498	33.1547	7.36785	0	-8.58575	60.5795	9.99315	63.1693	-28.1868	67.7726	59.902	61.8587	61.7995	69.6324	62.7607	4.61182	42.9911	0	60.5879	20.0231	70.2448	64.9105	84.3701	61.1798	43.5221	11.7209	62.6166	66.4373	-5.33876	33.7072	59.8747	65.1377	5.20408	17.1564	27.7094	53.3931	60.8371	83.7545	76.1327
	grassland/pasture/meadow	35.6414	-46.279	179.097	4.05445	82.2202	11.8347	95.1762	59.4469	42.3894	57.5299	26.1167	8.60878	-17.4962	14.0786	89.6257	42.2742	49.2327	-35.0863	99.6857	63.8123	59.8488	73.837	100.856	62.0874	16.1021	55.7357	-17.4995	84.1672	12.8345	96.6947	47.5282	158.826	64.1459	38.9304	10.9019	96.9186	84.0257	25.4638	26.1641	44.8772	75.4581	15.4099	48.3649	45.6282	125.445	87.9379	96.5053	86.6107
	grassland	35.6414	-46.279	179.097	4.05445	82.2202	11.8347	95.1762	59.4469	42.3894	57.5299	26.1167	8.60878	-17.4962	14.0786	89.6257	42.2742	49.2327	-35.0863	99.6857	63.8123	59.8488	73.837	100.856	62.0874	16.1021	55.7357	-17.4995	84.1672	12.8345	96.6947	47.5282	158.826	64.1459	38.9304	10.9019	96.9186	84.0257	25.4638	26.1641	44.8772	75.4581	15.4099	48.3649	45.6282	125.445	87.9379	96.5053	86.6107
	grassland, not used	35.6414	-46.279	179.097	4.05445	82.2202	11.8347	95.1762	59.4469	42.3894	57.5299	26.1167	8.60878	-17.4962	14.0786	89.6257	42.2742	49.2327	-35.0863	99.6857	63.8123	59.8488	73.837	100.856	62.0874	16.1021	55.7357	-17.4995	84.1672	12.8345	96.6947	47.5282	158.826	64.1459	38.9304	10.9019	96.9186	84.0257	25.4638	26.1641	44.8772	75.4581	15.4099	48.3649	45.6282	125.445	87.9379	96.5053	86.6107
	grassland, for livestock grazing	54.9234	-39.2824	189.308	35.4483	104.299	41.9693	139.301	71.7384	52.6004	63.9281	56.2077	21.4665	-11.8924	24.5637	131.744	53.3756	54.0629	-24.9281	116.317	74.718	71.4738	110.958	125.392	70.8061	44.4785	69.1901	-11.8957	124.473	22.9059	115.891	57.7391	184.804	77.5814	46.5362	20.6926	117.612	99.9407	37.8775	56.097	49.3867	88.7155	45.5107	89.8426	79.0119	160.04	129.258	113.874	98.5331
	pasture/meadow	54.9234	-39.2824	189.308	35.4483	104.299	41.9693	139.301	71.7384	52.6004	63.9281	56.2077	21.4665	-11.8924	24.5637	131.744	53.3756	54.0629	-24.9281	116.317	74.718	71.4738	110.958	125.392	70.8061	44.4785	69.1901	-11.8957	124.473	22.9059	115.891	57.7391	184.804	77.5814	46.5362	20.6926	117.612	99.9407	37.8775	56.097	49.3867	88.7155	45.5107	89.8426	79.0119	160.04	129.258	113.874	98.5331
	pasture/meadow, extensive	38.9732	-42.9171	181.868	7.39977	85.5568	15.1962	98.4327	62.7617	45.735	60.8767	29.4672	11.9704	-14.1393	17.4357	92.9397	45.6338	52.586	-31.7245	103.006	67.144	63.2106	77.1931	104.134	65.4261	18.5484	59.0027	-14.1393	87.5099	16.1964	99.9951	50.7712	162.026	67.4915	42.2923	14.18	100.212	87.2825	28.8257	29.5111	48.2225	78.7692	18.7692	51.7009	48.9807	128.527	90.802	99.8197	89.9212
	pasture/meadow, intensive	58.1172	-36.0886	192.502	38.6421	107.493	45.1631	142.495	74.9322	55.7941	67.1219	59.4015	24.6603	-8.69863	27.7575	134.938	56.5694	57.2567	-21.7343	119.511	77.9118	74.6676	114.152	128.586	73.9999	47.6723	72.3839	-8.70189	127.667	26.0997	119.084	60.9329	187.998	80.7751	49.73	23.8864	120.806	103.135	41.0713	59.2908	52.5805	91.9092	48.7045	93.0364	82.2056	163.234	132.452	117.067	101.727
	agriculture	48.218	-45.1072	250.039	31.2864	78.6501	35.8817	132.687	74.7518	51.0384	60.308	53.4825	9.19233	-16.7994	18.9173	112.701	45.6575	55.266	-30.5978	94.6219	66.1139	61.7906	89.4983	104.075	66.9586	102.298	76.2639	-17.7629	101.036	16.8438	97.9929	86.4325	164.426	68.7378	38.6257	34.1221	94.8911	102.893	26.7172	54.7302	53.694	82.088	40.1486	65.7502	68.2576	174.156	196.382	104.104	91.9759
	arable	50.1906	-45.1072	250.039	32.9431	81.1727	35.9205	143.223	79.4667	52.6742	61.8117	54.6253	9.21561	-16.2975	19.4009	117.493	45.8856	56.1256	-30.587	98.7781	69.1368	61.7919	90.0777	112.491	69.2791	102.298	85.7525	-17.5865	102.956	16.8438	104.134	98.3244	180.573	70.3646	38.6257	42.4972	101.777	113.401	26.7172	56.2201	55.3521	87.1608	40.403	68.3419	69.1973	190.874	196.382	108.85	97.1201
	arable, fallow	51.6993	-45.1072	250.039	34.5998	83.6953	35.9594	153.758	84.1816	54.31	63.3153	55.768	9.23889	-15.7956	19.8845	122.285	46.1138	56.9851	-30.5761	102.934	72.1597	61.7933	90.6571	120.907	71.5995	102.298	95.2411	-17.4101	104.876	16.8438	110.275	110.216	196.719	71.9915	38.6257	50.8724	108.662	123.909	26.7172	57.7099	57.0103	92.2336	40.6573	70.9335	70.1369	190.874	196.382	113.595	102.264
	arable, non-irrigated	50.1906	-45.1072	250.039	32.9431	81.1727	35.9205	143.223	79.4667	52.6742	61.8117	54.6253	9.21561	-16.2975	19.4009	117.493	45.8856	56.1256	-30.587	98.7781	69.1368	61.7919	90.0777	112.491	69.2791	102.298	85.7525	-17.5865	102.956	16.8438	104.134	98.3244	180.573	70.3646	38.6257	42.4972	101.777	113.401	26.7172	56.2201	55.3521	87.1608	40.403	68.3419	69.1973	190.874	196.382	108.85	97.1201
	arable, non-irrigated, extensive	46.211	-45.1072	246.845	28.921	76.7176	32.7073	134.761	73.9155	48.6625	57.8661	50.8601	6.01018	-19.7423	15.9653	111.904	42.5778	52.502	-30.5924	93.5062	64.4316	58.5975	86.5942	105.089	64.9251	99.1045	77.8144	-20.8685	98.8024	13.65	97.8697	89.1847	169.306	66.3574	35.4319	35.1159	95.1401	104.953	23.5234	52.2813	51.3293	81.4306	37.082	63.8522	65.5336	184.962	193.188	103.283	91.3542
	arable, non-irrigated, intensive	50.9462	-45.1072	250.039	33.7715	82.434	35.94	148.491	81.8242	53.4921	62.5635	55.1966	9.22725	-16.0466	19.6427	119.889	45.9997	56.5553	-30.5815	100.856	70.6483	61.7926	90.3674	116.699	70.4393	102.298	90.4968	-17.4983	103.916	16.8438	107.205	104.27	188.646	71.1781	38.6257	46.6848	105.22	118.655	26.7172	56.965	56.1812	89.6972	40.5301	69.6377	69.6671	190.874	196.382	111.222	99.6922
	arable, irrigated	50.1906	-45.1072	250.039	32.9431	81.1727	35.9205	143.223	79.4667	52.6742	61.8117	54.6253	9.21561	-16.2975	19.4009	117.493	45.8856	56.1256	-30.587	98.7781	69.1368	61.7919	90.0777	112.491	69.2791	102.298	85.7525	-17.5865	102.956	16.8438	104.134	98.3244	180.573	70.3646	38.6257	42.4972	101.777	113.401	26.7172	56.2201	55.3521	87.1608	40.403	68.3419	69.1973	190.874	196.382	108.85	97.1201
	arable, irrigated, extensive	46.211	-45.1072	246.845	28.921	76.7176	32.7073	134.761	73.9155	48.6625	57.8661	50.8601	6.01018	-19.7423	15.9653	111.904	42.5778	52.502	-30.5924	93.5062	64.4316	58.5975	86.5942	105.089	64.9251	99.1045	77.8144	-20.8685	98.8024	13.65	97.8697	89.1847	169.306	66.3574	35.4319	35.1159	95.1401	104.953	23.5234	52.2813	51.3293	81.4306	37.082	63.8522	65.5336	184.962	193.188	103.283	91.3542
	arable, irrigated, intensive	50.9462	-45.1072	250.039	33.7715	82.434	35.94	148.491	81.8242	53.4921	62.5635	55.1966	9.22725	-16.0466	19.6427	119.889	45.9997	56.5553	-30.5815	100.856	70.6483	61.7926	90.3674	116.699	70.4393	102.298	90.4968	-17.4983	103.916	16.8438	107.205	104.27	188.646	71.1781	38.6257	46.6848	105.22	118.655	26.7172	56.965	56.1812	89.6972	40.5301	69.6377	69.6671	190.874	196.382	111.222	99.6922
	arable, flooded crops	39.5806	-45.1073	149.448	26.3328	71.1076	35.7656	101.185	60.6544	46.1473	55.8121	50.0658	9.12272	-18.3001	17.4713	98.3732	44.9753	52.6959	-30.6304	82.1948	57.0755	61.7865	87.7659	78.9109	60.0205	1.62719	47.8929	-18.2903	95.2955	16.8437	79.6306	50.8759	116.148	63.8735	38.6257	9.08038	74.3031	71.4738	26.7172	50.2755	48.7361	66.9203	39.3882	58.0011	65.448	90.4369	95.884	89.914	76.5946
	arable, greenhouse	36.4051	-45.1073	146.174	23.1341	67.9063	32.5717	97.9601	57.4464	42.9486	52.6138	46.8685	5.92886	-21.4954	14.276	95.165	41.7808	49.4996	-30.6304	78.9885	53.8726	58.5927	84.5703	75.6919	56.8197	-1.5666	44.6707	-21.4846	92.0959	13.65	76.4184	47.6464	112.906	60.6748	35.4319	5.86147	71.0887	68.2485	23.5234	47.0772	45.5373	63.7113	36.1937	54.7995	62.2514	87.1591	92.5408	86.706	73.3854
	field margins/hedgerows	35.6414	-46.279	179.097	4.05445	82.2202	11.8347	95.1762	59.4469	42.3894	57.5299	26.1167	8.60878	-17.4962	14.0786	89.6257	42.2742	49.2327	-35.0863	99.6857	63.8123	59.8488	73.837	100.856	62.0874	16.1021	55.7357	-17.4995	84.1672	12.8345	96.6947	47.5282	158.826	64.1459	38.9304	10.9019	96.9186	84.0257	25.4638	26.1641	44.8772	75.4581	15.4099	48.3649	45.6282	125.445	87.9379	96.5053	86.6107
	permanent crops	50.1906	-45.1072	250.039	32.9431	81.1727	35.9205	143.223	79.4667	52.6742	61.8117	54.6253	9.21561	-16.2975	19.4009	117.493	45.8856	56.1256	-30.587	98.7781	69.1368	61.7919	90.0777	112.491	69.2791	102.298	85.7525	-17.5865	102.956	16.8438	104.134	98.3244	180.573	70.3646	38.6257	42.4972	101.777	113.401	26.7172	56.2201	55.3521	87.1608	40.403	68.3419	69.1973	190.874	196.382	108.85	97.1201
	permanent crops, non-irrigated	50.1906	-45.1072	250.039	32.9431	81.1727	35.9205	143.223	79.4667	52.6742	61.8117	54.6253	9.21561	-16.2975	19.4009	117.493	45.8856	56.1256	-30.587	98.7781	69.1368	61.7919	90.0777	112.491	69.2791	102.298	85.7525	-17.5865	102.956	16.8438	104.134	98.3244	180.573	70.3646	38.6257	42.4972	101.777	113.401	26.7172	56.2201	55.3521	87.1608	40.403	68.3419	69.1973	190.874	196.382	108.85	97.1201
	permanent crops, non-irrigated, extensive	46.211	-45.1072	246.845	28.921	76.7176	32.7073	134.761	73.9155	48.6625	57.8661	50.8601	6.01018	-19.7423	15.9653	111.904	42.5778	52.502	-30.5924	93.5062	64.4316	58.5975	86.5942	105.089	64.9251	99.1045	77.8144	-20.8685	98.8024	13.65	97.8697	89.1847	169.306	66.3574	35.4319	35.1159	95.1401	104.953	23.5234	52.2813	51.3293	81.4306	37.082	63.8522	65.5336	184.962	193.188	103.283	91.3542
	permanent crops, non-irrigated, intensive	50.1906	-45.1072	250.039	32.9431	81.1727	35.9205	143.223	79.4667	52.6742	61.8117	54.6253	9.21561	-16.2975	19.4009	117.493	45.8856	56.1256	-30.587	98.7781	69.1368	61.7919	90.0777	112.491	69.2791	102.298	85.7525	-17.5865	102.956	16.8438	104.134	98.3244	180.573	70.3646	38.6257	42.4972	101.777	113.401	26.7172	56.2201	55.3521	87.1608	40.403	68.3419	69.1973	190.874	196.382	108.85	97.1201
	permanent crops, irrigated	50.1906	-45.1072	250.039	32.9431	81.1727	35.9205	143.223	79.4667	52.6742	61.8117	54.6253	9.21561	-16.2975	19.4009	117.493	45.8856	56.1256	-30.587	98.7781	69.1368	61.7919	90.0777	112.491	69.2791	102.298	85.7525	-17.5865	102.956	16.8438	104.134	98.3244	180.573	70.3646	38.6257	42.4972	101.777	113.401	26.7172	56.2201	55.3521	87.1608	40.403	68.3419	69.1973	190.874	196.382	108.85	97.1201
	permanent crops, irrigated, extensive	46.211	-45.1072	246.845	28.921	76.7176	32.7073	134.761	73.9155	48.6625	57.8661	50.8601	6.01018	-19.7423	15.9653	111.904	42.5778	52.502	-30.5924	93.5062	64.4316	58.5975	86.5942	105.089	64.9251	99.1045	77.8144	-20.8685	98.8024	13.65	97.8697	89.1847	169.306	66.3574	35.4319	35.1159	95.1401	104.953	23.5234	52.2813	51.3293	81.4306	37.082	63.8522	65.5336	184.962	193.188	103.283	91.3542
	permanent crops, irrigated, intensive	50.1906	-45.1072	250.039	32.9431	81.1727	35.9205	143.223	79.4667	52.6742	61.8117	54.6253	9.21561	-16.2975	19.4009	117.493	45.8856	56.1256	-30.587	98.7781	69.1368	61.7919	90.0777	112.491	69.2791	102.298	85.7525	-17.5865	102.956	16.8438	104.134	98.3244	180.573	70.3646	38.6257	42.4972	101.777	113.401	26.7172	56.2201	55.3521	87.1608	40.403	68.3419	69.1973	190.874	196.382	108.85	97.1201
	agriculture, mosaic	48.218	-45.1072	250.039	31.2864	78.6501	35.8817	132.687	74.7518	51.0384	60.308	53.4825	9.19233	-16.7994	18.9173	112.701	45.6575	55.266	-30.5978	94.6219	66.1139	61.7906	89.4983	104.075	66.9586	102.298	76.2639	-17.7629	101.036	16.8438	97.9929	86.4325	164.426	68.7378	38.6257	34.1221	94.8911	102.893	26.7172	54.7302	53.694	82.088	40.1486	65.7502	68.2576	174.156	196.382	104.104	91.9759
	artificial areas	139.275	26.081	293.8	139.837	238.539	113.361	292.651	163.69	131.989	105.116	164.881	113.142	26.081	79.2966	293.368	100.62	101.629	53.5288	203.875	134.321	177.802	262.839	203.819	144.485	198.252	149.18	26.0918	280.537	99.7156	217.774	136.687	217.647	171.884	105.291	78.547	199.264	203.872	102.573	164.206	99.8462	177.487	136.168	238.216	188.021	214.05	287.955	220.49	165.398
	urban	139.883	26.7534	294.472	140.509	239.212	114.034	293.323	164.362	132.662	105.788	165.553	113.814	26.7534	79.969	294.04	101.293	102.301	54.2012	203.875	134.993	178.474	263.511	203.819	145.158	198.924	149.853	26.7642	281.21	100.388	217.774	137.359	217.647	172.557	105.963	79.2194	199.937	203.872	103.245	164.879	100.519	178.159	136.841	238.889	188.693	214.723	288.628	220.49	165.398
	urban/industrial fallow	138.716	25.4202	293.269	139.164	237.925	112.69	292.221	163.017	131.355	104.478	164.235	112.47	25.4202	78.6243	292.806	99.9478	100.976	52.8567	203.934	133.718	177.129	262.18	204.013	143.866	197.579	148.726	25.4235	279.909	99.0433	217.915	136.288	218.019	171.249	104.618	78.0673	198.75	204.114	101.9	163.568	99.212	176.931	135.496	237.544	187.348	214.022	288.428	220.599	165.517
	urban, continuously built	165.22	29.8963	295.419	141.692	279.559	113.914	293.323	209.217	172.662	109.328	165.365	156.461	29.8963	120.723	294.04	142.183	116.587	93.9375	207.017	140.787	225.545	274.37	206.962	164.179	238.924	170.596	29.907	291.304	139.691	232.059	177.359	231.933	215.781	121.924	93.9708	203.08	231.979	148.385	164.6	114.804	202.283	136.538	250.155	191.866	229.008	292.813	271.737	178.471
	urban, discontinuously built	116.164	6.87796	252.542	128.901	168.302	109.51	231.067	144.409	127.619	96.6936	161.326	94.0819	21.7106	71.4436	225.613	91.3075	97.2586	50.0373	158.584	102.911	149.862	211.481	139.723	118.244	101.765	108.969	21.7213	220.142	97.6694	153.77	132.317	208.899	149.618	93.1839	63.6056	141.024	139.789	82.4156	161.379	95.4758	130.543	133.196	171.315	166.042	179.468	221.93	171.819	122.432
	urban, green areas	48.7638	-39.8836	190.739	47.5192	106.862	26.9849	161.704	70.1992	55.1807	61.9039	78.7979	24.0549	-13.8965	-1.25156	154.261	19.6554	53.4445	-22.3152	114.24	72.6635	74.0868	133.559	123.229	70.1585	46.0917	68.3991	-13.8933	147.047	25.519	115.167	60.1143	183.88	80.1619	45.935	19.9239	115.48	99.1294	8.10409	78.6802	48.7524	88.0128	50.8087	99.2611	86.5006	158.879	150.875	116.392	96.4361
	industrial area	139.102	25.4077	293.264	138.869	234.895	112.678	291.958	164.404	131.314	104.043	164.189	111.808	25.4077	78.7614	292.41	99.7252	100.955	52.7685	203.83	130.992	179.486	263.153	203.802	144.669	197.579	146.874	25.4191	277.337	98.8108	217.761	135.991	217.615	170.402	104.923	76.228	198.578	205.125	103.369	163.6	99.1705	177.699	135.441	234.727	186.555	213.322	284.482	221.503	166.291
	mineral extraction site	110.786	0.130712	317.71	139.635	144.184	113.884	290.273	144.2	113.025	107.945	173.497	64.7048	26.8302	45.9431	247.313	65.3395	104.505	24.3265	152.636	119.828	117.239	207.259	177.355	122.041	157.742	160.019	24.5648	224.16	72.2873	165.046	189.443	245.52	130.689	84.4263	113.423	164.056	190.197	49.7742	176.133	106.127	148.18	139.129	176.125	171.494	236.674	311.825	162.328	144.856
	dump site	105.236	0.130702	258.885	133.962	153.241	113.427	247.883	116.642	101.583	99.0949	165.212	70.4972	23.3195	45.1913	240.584	66.0982	93.4373	24.1273	151.132	109.816	120.53	219.988	158.24	110.115	92.5346	108.176	23.3309	233.442	71.9618	151.714	106.26	206.901	126.564	85.9493	59.7288	152.536	138.352	54.5469	165.086	88.7252	127.9	137.252	185.704	172.943	198.193	236.149	146.513	124.217
	construction site	110.786	0.130712	317.71	139.635	144.184	113.884	290.273	144.2	113.025	107.945	173.497	64.7048	26.8302	45.9431	247.313	65.3395	104.505	24.3265	152.636	119.828	117.239	207.259	177.355	122.041	157.742	160.019	24.5648	224.16	72.2873	165.046	189.443	245.52	130.689	84.4263	113.423	164.056	190.197	49.7742	176.133	106.127	148.18	139.129	176.125	171.494	236.674	311.825	162.328	144.856
	traffic area	138.663	25.4077	293.122	139.164	237.862	112.689	291.958	163.017	131.314	104.44	164.206	112.47	25.4077	78.6243	292.686	99.9478	100.955	52.8564	203.83	133.643	177.129	262.166	203.802	143.808	197.579	148.489	25.4191	279.861	99.0433	217.761	135.991	217.615	171.209	104.618	77.8579	198.578	203.851	101.9	163.531	99.1705	176.804	135.496	237.544	187.348	213.322	287.259	220.48	165.388
	traffic area, road network	161.524	29.6263	294.198	140.24	278.938	113.765	293.033	204.093	172.39	108.659	165.282	153.545	29.6263	119.7	293.762	141.024	116.316	93.9322	207.009	137.861	218.205	263.241	206.945	159.17	238.655	163.85	29.6377	280.937	140.119	232.047	177.067	231.901	212.284	119.98	93.2194	202.797	218.137	142.976	164.607	114.532	192.166	136.572	238.62	188.424	228.683	288.335	260.48	168.531
	traffic area, rail network	138.805	25.4305	294.907	139.164	238.026	112.691	292.642	163.017	131.42	104.538	164.281	112.471	25.4403	78.6243	292.997	99.9478	101.011	52.8571	204.1	133.839	177.129	262.203	204.349	143.959	200.41	149.106	25.4305	279.986	99.0433	218.161	136.764	218.664	171.314	104.618	78.4023	199.026	204.534	101.9	163.628	99.2783	177.134	135.496	237.544	187.348	215.142	290.419	220.789	165.723
	traffic area, rail/road embankment	121.552	10.576	261.278	133.693	183.136	113.16	248.299	146.373	131.42	101.281	165.018	100.23	25.4403	74.9223	240.627	95.8293	103.938	53.8591	153.723	112.101	150.261	219.756	161.145	120.711	125.097	119.238	25.4305	233.298	101.693	162.828	136.764	218.664	156.401	96.3946	70.7185	155.072	149.749	84.278	164.914	99.2783	138.675	136.983	185.435	172.674	210.458	239.04	176.822	126.908
	bare area	85.5761	0	300	44.9733	169.458	9.88801	261.591	146.138	94.1673	109.591	72.6145	50.2583	22.9992	25.8772	199.533	45.3704	88.1927	0	237.946	140.054	109.4	136.645	258.172	132.215	192.046	200.143	19.7572	161.429	46.9518	231.332	182.673	300	123.072	78.5134	133.555	247.973	247.042	38.2466	75.8658	94.3903	180.951	35.2237	119.506	81.6351	292.545	246.879	189.103	187.441
	snow and ice	85.5761	0	300	44.9733	169.458	9.88801	261.591	146.138	94.1673	109.591	72.6145	50.2583	22.9992	25.8772	199.533	45.3704	88.1927	0	237.946	140.054	109.4	136.645	258.172	132.215	192.046	200.143	19.7572	161.429	46.9518	231.332	182.673	300	123.072	78.5134	133.555	247.973	247.042	38.2466	75.8658	94.3903	180.951	35.2237	119.506	81.6351	292.545	246.879	189.103	187.441
[truncated: 167 more columns]

## Sheet: Transformation to_SQI
		World averaged Data (based on area)
Indicator	Land Use Type	Average Value	Min	Max	Afghanistan	Albania	Algeria	Andorra	Angola	Anguilla	Antigua and Barbuda	Argentina	Armenia	Aruba	Australia	Austria	Azerbaijan	Bahamas	Bahrain	Bangladesh	Barbados	Belarus	Belgium	Belize	Benin	Bhutan	Bolivia	Bonaire	Bosnia and Herzegovina	Botswana	Brazil	British Virgin Islands	Brunei Darussalam	Bulgaria	Burkina Faso	Burundi	Cambodia	Cameroon	Canada	Canarias	Cayman Islands	Central African Republic	Chad	Chile	China	Colombia	Comoros	Congo	Congo DRC
Total	unspecified	2943.62	-371.862	8683.98	2309.65	5259.18	1485.53	6651.69	4243.73	3530.16	3978.07	3687.73	2104.84	791.292	1142.71	6419.89	1986.93	3469.31	232.945	6608.43	4242.3	4475.51	5819.31	5806.81	4361.21	2431.35	3967.01	791.749	6187.38	2257.31	5871.06	3729.82	8195.17	4465.11	3296.14	2039.06	5862.13	5276.84	1609.02	3689.97	3393.54	4883.92	2492.21	4112.26	3888.13	6963.22	6263.4	5389.83	5053.1
	unspecified, used	1914.57	-1772.21	7975.58	1895.91	3995.44	1071.8	6237.95	2980	2266.43	2518.53	3273.99	841.105	-668.249	-121.023	6006.15	723.19	2068.97	-1030.79	5148.89	2782.76	3211.77	5405.57	4347.27	2960.86	1167.61	2566.66	-667.793	5773.64	993.573	4470.71	2466.08	7350.17	3201.37	1895.79	638.717	4402.59	3876.49	345.284	3276.23	1993.2	3483.58	2078.47	3698.52	3474.39	5562.88	5849.66	4664.96	3839.88
	unspecified, natural	282.881	-395.552	1846.38	2.36069	888.935	-190.39	1016.89	620.185	490.805	642.236	328.177	153.079	-107.825	-76.2599	962.537	126.647	559.393	-283.627	1063.26	704.757	665.725	805.492	1074.12	687.648	218.261	622.697	-107.792	908.526	195.582	1032.96	540.141	1652.26	708.371	456.542	174.582	1035.05	905.393	-1.98912	328.581	515.678	820.804	48.1865	418.941	372.276	1316.09	936.661	1031.34	932.316
	forest	214.628	-468.93	739.615	-29.0598	431.787	86.7888	497.559	510.89	497.559	525.34	230.462	-26.9413	-100.957	97.4245	503.98	362.34	530.665	-355.248	576.038	497.559	517.731	517.022	593.784	526.286	-55.5804	327.157	-100.892	504.638	99.3743	600.363	545.87	739.615	510.616	334.364	14.6774	523.932	561.414	169.62	235.918	497.559	549.506	124.258	151.183	327.199	427.474	497.559	735.739	659.441
	forest, natural	114.589	-468.93	638.758	-129.916	330.93	-14.0678	396.703	410.033	396.703	424.484	129.605	-127.798	-201.814	-3.43209	403.123	261.483	429.808	-355.248	475.181	396.703	416.874	416.166	492.928	425.429	-156.437	226.301	-201.748	403.782	-1.48231	499.507	445.013	638.758	409.759	233.508	-86.1792	423.076	460.558	68.7638	135.061	396.703	448.65	23.4012	50.3269	226.343	326.618	396.703	634.882	558.585
	forest, primary	114.589	-468.93	638.758	-129.916	330.93	-14.0678	396.703	410.033	396.703	424.484	129.605	-127.798	-201.814	-3.43209	403.123	261.483	429.808	-355.248	475.181	396.703	416.874	416.166	492.928	425.429	-156.437	226.301	-201.748	403.782	-1.48231	499.507	445.013	638.758	409.759	233.508	-86.1792	423.076	460.558	68.7638	135.061	396.703	448.65	23.4012	50.3269	226.343	326.618	396.703	634.882	558.585
	forest, secondary	114.884	-468.93	644.672	-129.751	331.183	-14.0639	397.756	410.505	396.866	424.634	129.72	-127.796	-201.763	-3.38373	403.602	261.506	429.894	-355.247	475.597	397.005	416.874	416.224	493.769	425.661	-156.437	227.249	-201.731	403.974	-1.48231	500.121	446.203	640.373	409.922	233.508	-85.3416	423.764	461.609	68.7638	135.21	396.868	449.157	23.4267	50.586	226.436	329.418	401.68	635.357	559.099
	forest, used	339.642	-451.073	817.38	242.958	503.891	358.645	770.465	583.214	569.575	551.271	502.429	44.9133	-75.126	169.325	776.311	434.215	570.46	-305.247	602.234	523.642	589.583	788.932	620.407	566.227	16.2719	367.815	-75.0934	776.683	171.227	640.687	618.911	780.939	582.631	374.074	55.2244	550.402	602.175	241.473	507.919	537.434	589.723	396.136	423.295	599.145	469.984	774.389	808.066	685.736
	forest, extensive	181.282	-468.93	705.996	-62.6787	398.168	53.1699	463.94	477.271	463.94	491.721	196.843	-60.5602	-134.576	63.8056	470.361	328.721	497.046	-355.248	542.419	463.94	484.112	483.403	560.165	492.667	-89.1992	293.538	-134.511	471.02	65.7554	566.745	512.251	705.996	476.997	300.745	-18.9414	490.313	527.796	136.002	202.299	463.94	515.887	90.639	117.565	293.58	393.855	463.94	702.12	625.822
	forest, intensive	339.642	-451.073	817.38	242.958	503.891	358.645	770.465	583.214	569.575	551.271	502.429	44.9133	-75.126	169.325	776.311	434.215	570.46	-305.247	602.234	523.642	589.583	788.932	620.407	566.227	16.2719	367.815	-75.0934	776.683	171.227	640.687	618.911	780.939	582.631	374.074	55.2244	550.402	602.175	241.473	507.919	537.434	589.723	396.136	423.295	599.145	469.984	774.389	808.066	685.736
	wetlands	-174.582	-471.308	830.74	-345.579	233.606	-364.826	366.456	-232.582	-469.257	-329.59	-366.893	-290.958	-469.13	-356.814	262.362	-345.914	-469.156	-362.242	667.497	-149.094	-173.652	41.6992	443.765	-185.966	105.057	-92.7214	-469	167.868	-379.646	402.854	-471.308	828.676	-192.813	-299.02	-315.972	517.444	171.703	-270.821	-372.089	-469.261	5.89194	-375.148	24.6126	-249.635	632.134	214.734	244.48	119.186
	wetlands, coastal	-174.582	-471.308	830.74	-345.579	233.606	-364.826	366.456	-232.582	-469.257	-329.59	-366.893	-290.958	-469.13	-356.814	262.362	-345.914	-469.156	-362.242	667.497	-149.094	-173.652	41.6992	443.765	-185.966	105.057	-92.7214	-469	167.868	-379.646	402.854	-471.308	828.676	-192.813	-299.02	-315.972	517.444	171.703	-270.821	-372.089	-469.261	5.89194	-375.148	24.6126	-249.635	632.134	214.734	244.48	119.186
	wetlands, inland	-174.582	-471.308	830.74	-345.579	233.606	-364.826	366.456	-232.582	-469.257	-329.59	-366.893	-290.958	-469.13	-356.814	262.362	-345.914	-469.156	-362.242	667.497	-149.094	-173.652	41.6992	443.765	-185.966	105.057	-92.7214	-469	167.868	-379.646	402.854	-471.308	828.676	-192.813	-299.02	-315.972	517.444	171.703	-270.821	-372.089	-469.261	5.89194	-375.148	24.6126	-249.635	632.134	214.734	244.48	119.186
	shrub land	176.02	-395.552	852.298	-33.1277	533.148	-188.314	600.523	571.639	598.743	626.498	331.547	73.6785	0	-85.8575	605.795	99.9315	631.693	-281.868	677.726	599.02	618.587	617.995	696.324	627.607	46.1182	429.911	0	605.879	200.231	702.448	649.105	843.701	611.798	435.221	117.209	626.166	664.373	-53.3876	337.072	598.747	651.377	52.0408	171.564	277.094	533.931	608.371	837.545	761.327
	grassland/pasture/meadow	356.414	-462.79	1790.97	40.5445	822.202	118.347	951.762	594.469	423.894	575.299	261.167	86.0878	-174.962	140.786	896.257	422.742	492.327	-350.863	996.857	638.123	598.488	738.37	1008.56	620.874	161.021	557.357	-174.995	841.672	128.345	966.947	475.282	1588.26	641.459	389.304	109.019	969.186	840.257	254.638	261.641	448.772	754.581	154.099	483.649	456.282	1254.45	879.379	965.053	866.107
	grassland	356.414	-462.79	1790.97	40.5445	822.202	118.347	951.762	594.469	423.894	575.299	261.167	86.0878	-174.962	140.786	896.257	422.742	492.327	-350.863	996.857	638.123	598.488	738.37	1008.56	620.874	161.021	557.357	-174.995	841.672	128.345	966.947	475.282	1588.26	641.459	389.304	109.019	969.186	840.257	254.638	261.641	448.772	754.581	154.099	483.649	456.282	1254.45	879.379	965.053	866.107
	grassland, not used	356.414	-462.79	1790.97	40.5445	822.202	118.347	951.762	594.469	423.894	575.299	261.167	86.0878	-174.962	140.786	896.257	422.742	492.327	-350.863	996.857	638.123	598.488	738.37	1008.56	620.874	161.021	557.357	-174.995	841.672	128.345	966.947	475.282	1588.26	641.459	389.304	109.019	969.186	840.257	254.638	261.641	448.772	754.581	154.099	483.649	456.282	1254.45	879.379	965.053	866.107
	grassland, for livestock grazing	549.234	-392.824	1893.08	354.483	1042.99	419.693	1393.01	717.384	526.004	639.281	562.077	214.665	-118.924	245.637	1317.44	533.756	540.629	-249.281	1163.17	747.18	714.738	1109.58	1253.92	708.061	444.785	691.901	-118.957	1244.73	229.059	1158.91	577.391	1848.04	775.814	465.362	206.926	1176.12	999.407	378.775	560.97	493.867	887.155	455.107	898.426	790.119	1600.4	1292.58	1138.74	985.331
	pasture/meadow	549.234	-392.824	1893.08	354.483	1042.99	419.693	1393.01	717.384	526.004	639.281	562.077	214.665	-118.924	245.637	1317.44	533.756	540.629	-249.281	1163.17	747.18	714.738	1109.58	1253.92	708.061	444.785	691.901	-118.957	1244.73	229.059	1158.91	577.391	1848.04	775.814	465.362	206.926	1176.12	999.407	378.775	560.97	493.867	887.155	455.107	898.426	790.119	1600.4	1292.58	1138.74	985.331
	pasture/meadow, extensive	389.732	-429.171	1818.68	73.9977	855.568	151.962	984.327	627.617	457.35	608.767	294.672	119.704	-141.393	174.357	929.397	456.338	525.86	-317.245	1030.06	671.44	632.106	771.931	1041.34	654.261	185.484	590.027	-141.393	875.099	161.964	999.951	507.712	1620.26	674.915	422.923	141.8	1002.12	872.825	288.257	295.111	482.225	787.692	187.692	517.009	489.807	1285.27	908.02	998.197	899.212
	pasture/meadow, intensive	581.172	-360.886	1925.02	386.421	1074.93	451.631	1424.95	749.322	557.941	671.219	594.015	246.603	-86.9863	277.575	1349.38	565.694	572.567	-217.343	1195.11	779.118	746.676	1141.52	1285.86	739.999	476.723	723.839	-87.0189	1276.67	260.997	1190.84	609.329	1879.98	807.751	497.3	238.864	1208.06	1031.35	410.713	592.908	525.805	919.092	487.045	930.364	822.056	1632.34	1324.52	1170.67	1017.27
	agriculture	482.18	-451.072	2500.39	312.864	786.501	358.817	1326.87	747.518	510.384	603.08	534.825	91.9233	-167.994	189.173	1127.01	456.575	552.66	-305.978	946.219	661.139	617.906	894.983	1040.75	669.586	1022.98	762.639	-177.629	1010.36	168.438	979.929	864.325	1644.26	687.378	386.257	341.221	948.911	1028.93	267.172	547.302	536.94	820.88	401.486	657.502	682.576	1741.56	1963.82	1041.04	919.759
	arable	501.906	-451.072	2500.39	329.431	811.727	359.205	1432.23	794.667	526.742	618.117	546.253	92.1561	-162.975	194.009	1174.93	458.856	561.256	-305.87	987.781	691.368	617.919	900.777	1124.91	692.791	1022.98	857.525	-175.865	1029.56	168.438	1041.34	983.244	1805.73	703.646	386.257	424.972	1017.77	1134.01	267.172	562.201	553.521	871.608	404.03	683.419	691.973	1908.74	1963.82	1088.5	971.201
	arable, fallow	516.993	-451.072	2500.39	345.998	836.953	359.594	1537.58	841.816	543.1	633.153	557.68	92.3889	-157.956	198.845	1222.85	461.138	569.851	-305.761	1029.34	721.597	617.933	906.571	1209.07	715.995	1022.98	952.411	-174.101	1048.76	168.438	1102.75	1102.16	1967.19	719.915	386.257	508.724	1086.62	1239.09	267.172	577.099	570.103	922.336	406.573	709.335	701.369	1908.74	1963.82	1135.95	1022.64
	arable, non-irrigated	501.906	-451.072	2500.39	329.431	811.727	359.205	1432.23	794.667	526.742	618.117	546.253	92.1561	-162.975	194.009	1174.93	458.856	561.256	-305.87	987.781	691.368	617.919	900.777	1124.91	692.791	1022.98	857.525	-175.865	1029.56	168.438	1041.34	983.244	1805.73	703.646	386.257	424.972	1017.77	1134.01	267.172	562.201	553.521	871.608	404.03	683.419	691.973	1908.74	1963.82	1088.5	971.201
	arable, non-irrigated, extensive	462.11	-451.072	2468.45	289.21	767.176	327.073	1347.61	739.155	486.625	578.661	508.601	60.1018	-197.423	159.653	1119.04	425.778	525.02	-305.924	935.062	644.316	585.975	865.942	1050.89	649.251	991.045	778.144	-208.685	988.024	136.5	978.697	891.847	1693.06	663.574	354.319	351.159	951.401	1049.53	235.234	522.813	513.293	814.306	370.82	638.522	655.336	1849.62	1931.88	1032.83	913.542
	arable, non-irrigated, intensive	509.462	-451.072	2500.39	337.715	824.34	359.4	1484.91	818.242	534.921	625.635	551.966	92.2725	-160.466	196.427	1198.89	459.997	565.553	-305.815	1008.56	706.483	617.926	903.674	1166.99	704.393	1022.98	904.968	-174.983	1039.16	168.438	1072.05	1042.7	1886.46	711.781	386.257	466.848	1052.2	1186.55	267.172	569.65	561.812	896.972	405.301	696.377	696.671	1908.74	1963.82	1112.22	996.922
	arable, irrigated	501.906	-451.072	2500.39	329.431	811.727	359.205	1432.23	794.667	526.742	618.117	546.253	92.1561	-162.975	194.009	1174.93	458.856	561.256	-305.87	987.781	691.368	617.919	900.777	1124.91	692.791	1022.98	857.525	-175.865	1029.56	168.438	1041.34	983.244	1805.73	703.646	386.257	424.972	1017.77	1134.01	267.172	562.201	553.521	871.608	404.03	683.419	691.973	1908.74	1963.82	1088.5	971.201
	arable, irrigated, extensive	462.11	-451.072	2468.45	289.21	767.176	327.073	1347.61	739.155	486.625	578.661	508.601	60.1018	-197.423	159.653	1119.04	425.778	525.02	-305.924	935.062	644.316	585.975	865.942	1050.89	649.251	991.045	778.144	-208.685	988.024	136.5	978.697	891.847	1693.06	663.574	354.319	351.159	951.401	1049.53	235.234	522.813	513.293	814.306	370.82	638.522	655.336	1849.62	1931.88	1032.83	913.542
	arable, irrigated, intensive	509.462	-451.072	2500.39	337.715	824.34	359.4	1484.91	818.242	534.921	625.635	551.966	92.2725	-160.466	196.427	1198.89	459.997	565.553	-305.815	1008.56	706.483	617.926	903.674	1166.99	704.393	1022.98	904.968	-174.983	1039.16	168.438	1072.05	1042.7	1886.46	711.781	386.257	466.848	1052.2	1186.55	267.172	569.65	561.812	896.972	405.301	696.377	696.671	1908.74	1963.82	1112.22	996.922
	arable, flooded crops	395.806	-451.073	1494.48	263.328	711.076	357.656	1011.85	606.544	461.473	558.121	500.658	91.2272	-183.001	174.713	983.732	449.753	526.959	-306.304	821.948	570.755	617.865	877.659	789.109	600.205	16.2719	478.929	-182.903	952.955	168.437	796.306	508.759	1161.48	638.735	386.257	90.8038	743.031	714.738	267.172	502.755	487.361	669.203	393.882	580.011	654.48	904.369	958.84	899.14	765.946
	arable, greenhouse	364.051	-451.073	1461.74	231.341	679.063	325.717	979.601	574.464	429.486	526.138	468.685	59.2886	-214.954	142.76	951.65	417.808	494.996	-306.304	789.885	538.726	585.927	845.703	756.919	568.197	-15.666	446.707	-214.846	920.959	136.5	764.184	476.464	1129.06	606.748	354.319	58.6147	710.887	682.485	235.234	470.772	455.373	637.113	361.937	547.995	622.514	871.591	925.408	867.06	733.854
	field margins/hedgerows	356.414	-462.79	1790.97	40.5445	822.202	118.347	951.762	594.469	423.894	575.299	261.167	86.0878	-174.962	140.786	896.257	422.742	492.327	-350.863	996.857	638.123	598.488	738.37	1008.56	620.874	161.021	557.357	-174.995	841.672	128.345	966.947	475.282	1588.26	641.459	389.304	109.019	969.186	840.257	254.638	261.641	448.772	754.581	154.099	483.649	456.282	1254.45	879.379	965.053	866.107
	permanent crops	501.906	-451.072	2500.39	329.431	811.727	359.205	1432.23	794.667	526.742	618.117	546.253	92.1561	-162.975	194.009	1174.93	458.856	561.256	-305.87	987.781	691.368	617.919	900.777	1124.91	692.791	1022.98	857.525	-175.865	1029.56	168.438	1041.34	983.244	1805.73	703.646	386.257	424.972	1017.77	1134.01	267.172	562.201	553.521	871.608	404.03	683.419	691.973	1908.74	1963.82	1088.5	971.201
	permanent crops, non-irrigated	501.906	-451.072	2500.39	329.431	811.727	359.205	1432.23	794.667	526.742	618.117	546.253	92.1561	-162.975	194.009	1174.93	458.856	561.256	-305.87	987.781	691.368	617.919	900.777	1124.91	692.791	1022.98	857.525	-175.865	1029.56	168.438	1041.34	983.244	1805.73	703.646	386.257	424.972	1017.77	1134.01	267.172	562.201	553.521	871.608	404.03	683.419	691.973	1908.74	1963.82	1088.5	971.201
	permanent crops, non-irrigated, extensive	462.11	-451.072	2468.45	289.21	767.176	327.073	1347.61	739.155	486.625	578.661	508.601	60.1018	-197.423	159.653	1119.04	425.778	525.02	-305.924	935.062	644.316	585.975	865.942	1050.89	649.251	991.045	778.144	-208.685	988.024	136.5	978.697	891.847	1693.06	663.574	354.319	351.159	951.401	1049.53	235.234	522.813	513.293	814.306	370.82	638.522	655.336	1849.62	1931.88	1032.83	913.542
	permanent crops, non-irrigated, intensive	501.906	-451.072	2500.39	329.431	811.727	359.205	1432.23	794.667	526.742	618.117	546.253	92.1561	-162.975	194.009	1174.93	458.856	561.256	-305.87	987.781	691.368	617.919	900.777	1124.91	692.791	1022.98	857.525	-175.865	1029.56	168.438	1041.34	983.244	1805.73	703.646	386.257	424.972	1017.77	1134.01	267.172	562.201	553.521	871.608	404.03	683.419	691.973	1908.74	1963.82	1088.5	971.201
	permanent crops, irrigated	501.906	-451.072	2500.39	329.431	811.727	359.205	1432.23	794.667	526.742	618.117	546.253	92.1561	-162.975	194.009	1174.93	458.856	561.256	-305.87	987.781	691.368	617.919	900.777	1124.91	692.791	1022.98	857.525	-175.865	1029.56	168.438	1041.34	983.244	1805.73	703.646	386.257	424.972	1017.77	1134.01	267.172	562.201	553.521	871.608	404.03	683.419	691.973	1908.74	1963.82	1088.5	971.201
	permanent crops, irrigated, extensive	462.11	-451.072	2468.45	289.21	767.176	327.073	1347.61	739.155	486.625	578.661	508.601	60.1018	-197.423	159.653	1119.04	425.778	525.02	-305.924	935.062	644.316	585.975	865.942	1050.89	649.251	991.045	778.144	-208.685	988.024	136.5	978.697	891.847	1693.06	663.574	354.319	351.159	951.401	1049.53	235.234	522.813	513.293	814.306	370.82	638.522	655.336	1849.62	1931.88	1032.83	913.542
	permanent crops, irrigated, intensive	501.906	-451.072	2500.39	329.431	811.727	359.205	1432.23	794.667	526.742	618.117	546.253	92.1561	-162.975	194.009	1174.93	458.856	561.256	-305.87	987.781	691.368	617.919	900.777	1124.91	692.791	1022.98	857.525	-175.865	1029.56	168.438	1041.34	983.244	1805.73	703.646	386.257	424.972	1017.77	1134.01	267.172	562.201	553.521	871.608	404.03	683.419	691.973	1908.74	1963.82	1088.5	971.201
	agriculture, mosaic	482.18	-451.072	2500.39	312.864	786.501	358.817	1326.87	747.518	510.384	603.08	534.825	91.9233	-167.994	189.173	1127.01	456.575	552.66	-305.978	946.219	661.139	617.906	894.983	1040.75	669.586	1022.98	762.639	-177.629	1010.36	168.438	979.929	864.325	1644.26	687.378	386.257	341.221	948.911	1028.93	267.172	547.302	536.94	820.88	401.486	657.502	682.576	1741.56	1963.82	1041.04	919.759
	artificial areas	5919.18	1108.44	12486.5	5943.06	10137.9	4817.86	12437.7	6956.82	5609.55	4467.42	7007.44	4808.53	1108.44	3370.11	12468.1	4276.36	4319.23	2274.97	8664.67	5708.64	7556.57	11170.7	8662.31	6140.62	8425.69	6340.16	1108.9	11922.8	4237.91	9255.38	5809.2	9250.01	7305.08	4474.86	3338.25	8468.74	8664.55	4359.34	6978.76	4243.46	7543.19	5787.16	10124.2	7990.88	9097.13	12238.1	9370.81	7029.44
	urban	5945.01	1137.02	12515.1	5971.63	10166.5	4846.43	12466.2	6985.39	5638.12	4495.99	7036.02	4837.11	1137.02	3398.68	12496.7	4304.93	4347.81	2303.55	8664.67	5737.22	7585.14	11199.2	8662.31	6169.2	8454.27	6368.74	1137.48	11951.4	4266.49	9255.38	5837.78	9250.01	7333.66	4503.43	3366.82	8497.31	8664.55	4387.92	7007.34	4272.04	7571.77	5815.73	10152.8	8019.46	9125.71	12266.7	9370.81	7029.44
	urban/industrial fallow	5895.42	1080.36	12463.9	5914.48	10111.8	4789.32	12419.4	6928.24	5582.57	4440.31	6979.98	4779.98	1080.36	3341.53	12444.2	4247.78	4291.5	2246.41	8667.18	5683.02	7527.99	11142.7	8670.54	6114.32	8397.12	6320.86	1080.5	11896.1	4209.34	9261.39	5792.25	9265.79	7278.09	4446.28	3317.86	8446.89	8674.83	4330.76	6951.64	4216.51	7519.57	5758.58	10095.6	7962.31	9095.93	12258.2	9375.45	7034.46
	urban, continuously built	7021.87	1270.59	12555.3	6021.91	11881.3	4841.34	12466.2	8891.71	7338.12	4646.45	7028	6649.6	1270.59	5130.73	12496.7	6042.78	4954.95	3992.34	8798.24	5983.46	9585.65	11660.7	8795.89	6977.61	10154.3	7250.34	1271.05	12380.4	5936.86	9862.53	7537.78	9857.15	9170.7	5181.77	3993.76	8630.89	9859.12	6306.36	6995.52	4879.18	8597.04	5802.86	10631.6	8154.3	9732.85	12444.6	11548.8	7585
	urban, discontinuously built	4936.97	292.313	10733	5478.29	7152.82	4654.17	9820.33	6137.37	5423.8	4109.48	6856.37	3998.48	922.7	3036.35	9588.53	3880.57	4133.49	2126.58	6739.84	4373.71	6369.15	8987.95	5938.22	5025.38	4324.99	4631.18	923.157	9356.02	4150.95	6535.23	5623.46	8878.2	6358.75	3960.31	2703.24	5993.54	5941.01	3502.66	6858.61	4057.72	5548.1	5660.85	7280.89	7056.77	7627.4	9432.04	7302.33	5203.37
	urban, green areas	2072.46	-1695.05	8106.39	2019.57	4541.62	1146.86	6872.4	2983.47	2345.18	2630.92	3348.91	1022.33	-590.603	-53.1915	6556.1	835.353	2271.39	-948.397	4855.18	3088.2	3148.69	5676.27	5237.25	2981.74	1958.9	2906.96	-590.465	6249.52	1084.56	4894.58	2554.86	7814.91	3406.88	1952.24	846.766	4907.9	4213	344.424	3343.91	2071.97	3740.54	2159.37	4218.6	3676.27	6752.35	6412.2	4946.65	4098.54
	industrial area	5911.84	1079.83	12463.7	5901.91	9983.03	4788.82	12408.2	6987.19	5580.83	4421.83	6978.04	4751.83	1079.83	3347.36	12427.4	4238.32	4290.59	2242.66	8662.77	5567.14	7628.16	11184	8661.6	6148.45	8397.12	6242.16	1080.31	11786.8	4199.46	9254.86	5779.61	9248.64	7242.11	4459.23	3239.69	8439.58	8717.81	4393.18	6953.01	4214.75	7552.2	5756.24	9975.91	7928.6	9066.18	12090.5	9413.86	7067.36
	mineral extraction site	4708.41	5.55525	13502.7	5934.47	6127.82	4840.06	12336.6	6128.51	4803.57	4587.65	7373.62	2749.95	1140.29	1952.58	10510.8	2776.93	4441.46	1033.87	6487.05	5092.67	4982.68	8808.53	7537.57	5186.75	6704.03	6800.81	1044	9526.78	3072.21	7014.44	8051.35	10434.6	5554.27	3588.12	4820.49	6972.36	8083.38	2115.4	7485.66	4510.41	6297.64	5912.99	7485.32	7288.51	10058.7	13252.6	6898.93	6156.37
	dump site	4472.55	5.55483	11002.6	5693.39	6512.76	4820.64	10535	4957.29	4317.26	4211.53	7021.52	2996.13	991.078	1920.63	10224.8	2809.17	3971.08	1025.41	6423.1	4667.2	5122.51	9349.48	6725.22	4679.88	3932.72	4597.49	991.562	9921.3	3058.38	6447.86	4516.05	8793.28	5378.97	3652.84	2538.47	6482.8	5879.96	2318.25	7016.15	3770.82	5435.76	5833.19	7892.42	7350.1	8423.21	10036.3	6226.82	5279.22
	construction site	4708.41	5.55525	13502.7	5934.47	6127.82	4840.06	12336.6	6128.51	4803.57	4587.65	7373.62	2749.95	1140.29	1952.58	10510.8	2776.93	4441.46	1033.87	6487.05	5092.67	4982.68	8808.53	7537.57	5186.75	6704.03	6800.81	1044	9526.78	3072.21	7014.44	8051.35	10434.6	5554.27	3588.12	4820.49	6972.36	8083.38	2115.4	7485.66	4510.41	6297.64	5912.99	7485.32	7288.51	10058.7	13252.6	6898.93	6156.37
	traffic area	5893.17	1079.83	12457.7	5914.48	10109.1	4789.28	12408.2	6928.24	5580.83	4438.71	6978.77	4779.96	1079.83	3341.53	12439.1	4247.78	4290.59	2246.4	8662.77	5679.81	7527.99	11142	8661.6	6111.85	8397.12	6310.78	1080.31	11894.1	4209.34	9254.86	5779.61	9248.64	7276.37	4446.28	3308.96	8439.58	8663.66	4330.76	6950.06	4214.75	7514.18	5758.58	10095.6	7962.31	9066.18	12208.5	9370.4	7029
	traffic area, road network	6864.75	1259.12	12503.4	5960.2	11854.9	4835	12453.9	8673.96	7326.55	4618.01	7024.49	6525.68	1259.12	5087.25	12484.9	5993.5	4943.45	3992.12	8797.89	5859.1	9273.71	11187.8	8795.17	6764.72	10142.8	6963.64	1259.6	11939.8	5955.06	9862	7525.34	9855.78	9022.09	5099.15	3961.82	8618.87	9270.8	6076.48	6995.78	4867.61	8167.05	5804.3	10141.3	8008.03	9719.04	12254.2	11070.4	7162.57
	traffic area, rail network	5899.23	1080.8	12533.6	5914.48	10116.1	4789.39	12437.3	6928.24	5585.35	4442.87	6981.92	4780.02	1081.21	3341.53	12452.4	4247.78	4292.96	2246.43	8674.25	5688.16	7528	11143.6	8684.85	6118.26	8517.44	6336.99	1080.8	11899.4	4209.34	9271.83	5812.47	9293.24	7280.86	4446.28	3332.1	8458.6	8692.69	4330.76	6954.17	4219.33	7528.2	5758.58	10095.6	7962.31	9143.53	12342.8	9383.51	7043.21
	traffic area, rail/road embankment	5165.94	449.482	11104.3	5681.96	7783.3	4809.31	10552.7	6220.86	5585.35	4304.44	7013.24	4259.76	1081.21	3184.2	10226.6	4072.74	4417.39	2289.01	6533.21	4764.3	6386.08	9339.65	6848.65	5130.21	5316.61	5067.63	1080.8	9915.17	4321.95	6920.19	5812.47	9293.24	6647.04	4096.77	3005.54	6590.57	6364.35	3581.81	7008.83	4219.33	5893.7	5821.76	7880.99	7338.67	8944.48	10159.2	7514.93	5393.61
	bare area	855.761	0	3000	449.733	1694.58	98.8801	2615.91	1461.38	941.673	1095.91	726.145	502.583	229.992	258.772	1995.33	453.704	881.927	0	2379.46	1400.54	1094	1366.45	2581.72	1322.15	1920.46	2001.43	197.572	1614.29	469.518	2313.32	1826.73	3000	1230.72	785.134	1335.55	2479.73	2470.42	382.466	758.658	943.903	1809.51	352.237	1195.06	816.351	2925.45	2468.79	1891.03	1874.41
	snow and ice	855.761	0	3000	449.733	1694.58	98.8801	2615.91	1461.38	941.673	1095.91	726.145	502.583	229.992	258.772	1995.33	453.704	881.927	0	2379.46	1400.54	1094	1366.45	2581.72	1322.15	1920.46	2001.43	197.572	1614.29	469.518	2313.32	1826.73	3000	1230.72	785.134	1335.55	2479.73	2470.42	382.466	758.658	943.903	1809.51	352.237	1195.06	816.351	2925.45	2468.79	1891.03	1874.41
[truncated: 168 more columns]

## Sheet: Transformation from_SQI
		World averaged Data (based on area)
Indicator	Land Use Type	Average Value	Min	Max	Afghanistan	Albania	Algeria	Andorra	Angola	Anguilla	Antigua and Barbuda	Argentina	Armenia	Aruba	Australia	Austria	Azerbaijan	Bahamas	Bahrain	Bangladesh	Barbados	Belarus	Belgium	Belize	Benin	Bhutan	Bolivia	Bonaire	Bosnia and Herzegovina	Botswana	Brazil	British Virgin Islands	Brunei Darussalam	Bulgaria	Burkina Faso	Burundi	Cambodia	Cameroon	Canada	Canarias	Cayman Islands	Central African Republic	Chad	Chile	China	Colombia	Comoros	Congo	Congo DRC
Total	unspecified	-2943.62	371.862	-8683.98	-2309.65	-5259.18	-1485.53	-6651.69	-4243.73	-3530.16	-3978.07	-3687.73	-2104.84	-791.292	-1142.71	-6419.89	-1986.93	-3469.31	-232.945	-6608.43	-4242.3	-4475.51	-5819.31	-5806.81	-4361.21	-2431.35	-3967.01	-791.749	-6187.38	-2257.31	-5871.06	-3729.82	-8195.17	-4465.11	-3296.14	-2039.06	-5862.13	-5276.84	-1609.02	-3689.97	-3393.54	-4883.92	-2492.21	-4112.26	-3888.13	-6963.22	-6263.4	-5389.83	-5053.1
	unspecified, used	-1914.57	1772.21	-7975.58	-1895.91	-3995.44	-1071.8	-6237.95	-2980	-2266.43	-2518.53	-3273.99	-841.105	668.249	121.023	-6006.15	-723.19	-2068.97	1030.79	-5148.89	-2782.76	-3211.77	-5405.57	-4347.27	-2960.86	-1167.61	-2566.66	667.793	-5773.64	-993.573	-4470.71	-2466.08	-7350.17	-3201.37	-1895.79	-638.717	-4402.59	-3876.49	-345.284	-3276.23	-1993.2	-3483.58	-2078.47	-3698.52	-3474.39	-5562.88	-5849.66	-4664.96	-3839.88
	unspecified, natural	-282.881	395.552	-1846.38	-2.36069	-888.935	190.39	-1016.89	-620.185	-490.805	-642.236	-328.177	-153.079	107.825	76.2599	-962.537	-126.647	-559.393	283.627	-1063.26	-704.757	-665.725	-805.492	-1074.12	-687.648	-218.261	-622.697	107.792	-908.526	-195.582	-1032.96	-540.141	-1652.26	-708.371	-456.542	-174.582	-1035.05	-905.393	1.98912	-328.581	-515.678	-820.804	-48.1865	-418.941	-372.276	-1316.09	-936.661	-1031.34	-932.316
	forest	-214.628	468.93	-739.615	29.0598	-431.787	-86.7888	-497.559	-510.89	-497.559	-525.34	-230.462	26.9413	100.957	-97.4245	-503.98	-362.34	-530.665	355.248	-576.038	-497.559	-517.731	-517.022	-593.784	-526.286	55.5804	-327.157	100.892	-504.638	-99.3743	-600.363	-545.87	-739.615	-510.616	-334.364	-14.6774	-523.932	-561.414	-169.62	-235.918	-497.559	-549.506	-124.258	-151.183	-327.199	-427.474	-497.559	-735.739	-659.441
	forest, natural	-114.589	468.93	-638.758	129.916	-330.93	14.0678	-396.703	-410.033	-396.703	-424.484	-129.605	127.798	201.814	3.43209	-403.123	-261.483	-429.808	355.248	-475.181	-396.703	-416.874	-416.166	-492.928	-425.429	156.437	-226.301	201.748	-403.782	1.48231	-499.507	-445.013	-638.758	-409.759	-233.508	86.1792	-423.076	-460.558	-68.7638	-135.061	-396.703	-448.65	-23.4012	-50.3269	-226.343	-326.618	-396.703	-634.882	-558.585
	forest, primary	-114.589	468.93	-638.758	129.916	-330.93	14.0678	-396.703	-410.033	-396.703	-424.484	-129.605	127.798	201.814	3.43209	-403.123	-261.483	-429.808	355.248	-475.181	-396.703	-416.874	-416.166	-492.928	-425.429	156.437	-226.301	201.748	-403.782	1.48231	-499.507	-445.013	-638.758	-409.759	-233.508	86.1792	-423.076	-460.558	-68.7638	-135.061	-396.703	-448.65	-23.4012	-50.3269	-226.343	-326.618	-396.703	-634.882	-558.585
	forest, secondary	-114.884	468.93	-644.672	129.751	-331.183	14.0639	-397.756	-410.505	-396.866	-424.634	-129.72	127.796	201.763	3.38373	-403.602	-261.506	-429.894	355.247	-475.597	-397.005	-416.874	-416.224	-493.769	-425.661	156.437	-227.249	201.731	-403.974	1.48231	-500.121	-446.203	-640.373	-409.922	-233.508	85.3416	-423.764	-461.609	-68.7638	-135.21	-396.868	-449.157	-23.4267	-50.586	-226.436	-329.418	-401.68	-635.357	-559.099
	forest, used	-339.642	451.073	-817.38	-242.958	-503.891	-358.645	-770.465	-583.214	-569.575	-551.271	-502.429	-44.9133	75.126	-169.325	-776.311	-434.215	-570.46	305.247	-602.234	-523.642	-589.583	-788.932	-620.407	-566.227	-16.2719	-367.815	75.0934	-776.683	-171.227	-640.687	-618.911	-780.939	-582.631	-374.074	-55.2244	-550.402	-602.175	-241.473	-507.919	-537.434	-589.723	-396.136	-423.295	-599.145	-469.984	-774.389	-808.066	-685.736
	forest, extensive	-181.282	468.93	-705.996	62.6787	-398.168	-53.1699	-463.94	-477.271	-463.94	-491.721	-196.843	60.5602	134.576	-63.8056	-470.361	-328.721	-497.046	355.248	-542.419	-463.94	-484.112	-483.403	-560.165	-492.667	89.1992	-293.538	134.511	-471.02	-65.7554	-566.745	-512.251	-705.996	-476.997	-300.745	18.9414	-490.313	-527.796	-136.002	-202.299	-463.94	-515.887	-90.639	-117.565	-293.58	-393.855	-463.94	-702.12	-625.822
	forest, intensive	-339.642	451.073	-817.38	-242.958	-503.891	-358.645	-770.465	-583.214	-569.575	-551.271	-502.429	-44.9133	75.126	-169.325	-776.311	-434.215	-570.46	305.247	-602.234	-523.642	-589.583	-788.932	-620.407	-566.227	-16.2719	-367.815	75.0934	-776.683	-171.227	-640.687	-618.911	-780.939	-582.631	-374.074	-55.2244	-550.402	-602.175	-241.473	-507.919	-537.434	-589.723	-396.136	-423.295	-599.145	-469.984	-774.389	-808.066	-685.736
	wetlands	174.582	471.308	-830.74	345.579	-233.606	364.826	-366.456	232.582	469.257	329.59	366.893	290.958	469.13	356.814	-262.362	345.914	469.156	362.242	-667.497	149.094	173.652	-41.6992	-443.765	185.966	-105.057	92.7214	469	-167.868	379.646	-402.854	471.308	-828.676	192.813	299.02	315.972	-517.444	-171.703	270.821	372.089	469.261	-5.89194	375.148	-24.6126	249.635	-632.134	-214.734	-244.48	-119.186
	wetlands, coastal	174.582	471.308	-830.74	345.579	-233.606	364.826	-366.456	232.582	469.257	329.59	366.893	290.958	469.13	356.814	-262.362	345.914	469.156	362.242	-667.497	149.094	173.652	-41.6992	-443.765	185.966	-105.057	92.7214	469	-167.868	379.646	-402.854	471.308	-828.676	192.813	299.02	315.972	-517.444	-171.703	270.821	372.089	469.261	-5.89194	375.148	-24.6126	249.635	-632.134	-214.734	-244.48	-119.186
	wetlands, inland	174.582	471.308	-830.74	345.579	-233.606	364.826	-366.456	232.582	469.257	329.59	366.893	290.958	469.13	356.814	-262.362	345.914	469.156	362.242	-667.497	149.094	173.652	-41.6992	-443.765	185.966	-105.057	92.7214	469	-167.868	379.646	-402.854	471.308	-828.676	192.813	299.02	315.972	-517.444	-171.703	270.821	372.089	469.261	-5.89194	375.148	-24.6126	249.635	-632.134	-214.734	-244.48	-119.186
	shrub land	-176.02	395.552	-852.298	33.1277	-533.148	188.314	-600.523	-571.639	-598.743	-626.498	-331.547	-73.6785	0	85.8575	-605.795	-99.9315	-631.693	281.868	-677.726	-599.02	-618.587	-617.995	-696.324	-627.607	-46.1182	-429.911	0	-605.879	-200.231	-702.448	-649.105	-843.701	-611.798	-435.221	-117.209	-626.166	-664.373	53.3876	-337.072	-598.747	-651.377	-52.0408	-171.564	-277.094	-533.931	-608.371	-837.545	-761.327
	grassland/pasture/meadow	-356.414	462.79	-1790.97	-40.5445	-822.202	-118.347	-951.762	-594.469	-423.894	-575.299	-261.167	-86.0878	174.962	-140.786	-896.257	-422.742	-492.327	350.863	-996.857	-638.123	-598.488	-738.37	-1008.56	-620.874	-161.021	-557.357	174.995	-841.672	-128.345	-966.947	-475.282	-1588.26	-641.459	-389.304	-109.019	-969.186	-840.257	-254.638	-261.641	-448.772	-754.581	-154.099	-483.649	-456.282	-1254.45	-879.379	-965.053	-866.107
	grassland	-356.414	462.79	-1790.97	-40.5445	-822.202	-118.347	-951.762	-594.469	-423.894	-575.299	-261.167	-86.0878	174.962	-140.786	-896.257	-422.742	-492.327	350.863	-996.857	-638.123	-598.488	-738.37	-1008.56	-620.874	-161.021	-557.357	174.995	-841.672	-128.345	-966.947	-475.282	-1588.26	-641.459	-389.304	-109.019	-969.186	-840.257	-254.638	-261.641	-448.772	-754.581	-154.099	-483.649	-456.282	-1254.45	-879.379	-965.053	-866.107
	grassland, not used	-356.414	462.79	-1790.97	-40.5445	-822.202	-118.347	-951.762	-594.469	-423.894	-575.299	-261.167	-86.0878	174.962	-140.786	-896.257	-422.742	-492.327	350.863	-996.857	-638.123	-598.488	-738.37	-1008.56	-620.874	-161.021	-557.357	174.995	-841.672	-128.345	-966.947	-475.282	-1588.26	-641.459	-389.304	-109.019	-969.186	-840.257	-254.638	-261.641	-448.772	-754.581	-154.099	-483.649	-456.282	-1254.45	-879.379	-965.053	-866.107
	grassland, for livestock grazing	-549.234	392.824	-1893.08	-354.483	-1042.99	-419.693	-1393.01	-717.384	-526.004	-639.281	-562.077	-214.665	118.924	-245.637	-1317.44	-533.756	-540.629	249.281	-1163.17	-747.18	-714.738	-1109.58	-1253.92	-708.061	-444.785	-691.901	118.957	-1244.73	-229.059	-1158.91	-577.391	-1848.04	-775.814	-465.362	-206.926	-1176.12	-999.407	-378.775	-560.97	-493.867	-887.155	-455.107	-898.426	-790.119	-1600.4	-1292.58	-1138.74	-985.331
	pasture/meadow	-549.234	392.824	-1893.08	-354.483	-1042.99	-419.693	-1393.01	-717.384	-526.004	-639.281	-562.077	-214.665	118.924	-245.637	-1317.44	-533.756	-540.629	249.281	-1163.17	-747.18	-714.738	-1109.58	-1253.92	-708.061	-444.785	-691.901	118.957	-1244.73	-229.059	-1158.91	-577.391	-1848.04	-775.814	-465.362	-206.926	-1176.12	-999.407	-378.775	-560.97	-493.867	-887.155	-455.107	-898.426	-790.119	-1600.4	-1292.58	-1138.74	-985.331
	pasture/meadow, extensive	-389.732	429.171	-1818.68	-73.9977	-855.568	-151.962	-984.327	-627.617	-457.35	-608.767	-294.672	-119.704	141.393	-174.357	-929.397	-456.338	-525.86	317.245	-1030.06	-671.44	-632.106	-771.931	-1041.34	-654.261	-185.484	-590.027	141.393	-875.099	-161.964	-999.951	-507.712	-1620.26	-674.915	-422.923	-141.8	-1002.12	-872.825	-288.257	-295.111	-482.225	-787.692	-187.692	-517.009	-489.807	-1285.27	-908.02	-998.197	-899.212
	pasture/meadow, intensive	-581.172	360.886	-1925.02	-386.421	-1074.93	-451.631	-1424.95	-749.322	-557.941	-671.219	-594.015	-246.603	86.9863	-277.575	-1349.38	-565.694	-572.567	217.343	-1195.11	-779.118	-746.676	-1141.52	-1285.86	-739.999	-476.723	-723.839	87.0189	-1276.67	-260.997	-1190.84	-609.329	-1879.98	-807.751	-497.3	-238.864	-1208.06	-1031.35	-410.713	-592.908	-525.805	-919.092	-487.045	-930.364	-822.056	-1632.34	-1324.52	-1170.67	-1017.27
	agriculture	-482.18	451.072	-2500.39	-312.864	-786.501	-358.817	-1326.87	-747.518	-510.384	-603.08	-534.825	-91.9233	167.994	-189.173	-1127.01	-456.575	-552.66	305.978	-946.219	-661.139	-617.906	-894.983	-1040.75	-669.586	-1022.98	-762.639	177.629	-1010.36	-168.438	-979.929	-864.325	-1644.26	-687.378	-386.257	-341.221	-948.911	-1028.93	-267.172	-547.302	-536.94	-820.88	-401.486	-657.502	-682.576	-1741.56	-1963.82	-1041.04	-919.759
	arable	-501.906	451.072	-2500.39	-329.431	-811.727	-359.205	-1432.23	-794.667	-526.742	-618.117	-546.253	-92.1561	162.975	-194.009	-1174.93	-458.856	-561.256	305.87	-987.781	-691.368	-617.919	-900.777	-1124.91	-692.791	-1022.98	-857.525	175.865	-1029.56	-168.438	-1041.34	-983.244	-1805.73	-703.646	-386.257	-424.972	-1017.77	-1134.01	-267.172	-562.201	-553.521	-871.608	-404.03	-683.419	-691.973	-1908.74	-1963.82	-1088.5	-971.201
	arable, fallow	-516.993	451.072	-2500.39	-345.998	-836.953	-359.594	-1537.58	-841.816	-543.1	-633.153	-557.68	-92.3889	157.956	-198.845	-1222.85	-461.138	-569.851	305.761	-1029.34	-721.597	-617.933	-906.571	-1209.07	-715.995	-1022.98	-952.411	174.101	-1048.76	-168.438	-1102.75	-1102.16	-1967.19	-719.915	-386.257	-508.724	-1086.62	-1239.09	-267.172	-577.099	-570.103	-922.336	-406.573	-709.335	-701.369	-1908.74	-1963.82	-1135.95	-1022.64
	arable, non-irrigated	-501.906	451.072	-2500.39	-329.431	-811.727	-359.205	-1432.23	-794.667	-526.742	-618.117	-546.253	-92.1561	162.975	-194.009	-1174.93	-458.856	-561.256	305.87	-987.781	-691.368	-617.919	-900.777	-1124.91	-692.791	-1022.98	-857.525	175.865	-1029.56	-168.438	-1041.34	-983.244	-1805.73	-703.646	-386.257	-424.972	-1017.77	-1134.01	-267.172	-562.201	-553.521	-871.608	-404.03	-683.419	-691.973	-1908.74	-1963.82	-1088.5	-971.201
	arable, non-irrigated, extensive	-462.11	451.072	-2468.45	-289.21	-767.176	-327.073	-1347.61	-739.155	-486.625	-578.661	-508.601	-60.1018	197.423	-159.653	-1119.04	-425.778	-525.02	305.924	-935.062	-644.316	-585.975	-865.942	-1050.89	-649.251	-991.045	-778.144	208.685	-988.024	-136.5	-978.697	-891.847	-1693.06	-663.574	-354.319	-351.159	-951.401	-1049.53	-235.234	-522.813	-513.293	-814.306	-370.82	-638.522	-655.336	-1849.62	-1931.88	-1032.83	-913.542
	arable, non-irrigated, intensive	-509.462	451.072	-2500.39	-337.715	-824.34	-359.4	-1484.91	-818.242	-534.921	-625.635	-551.966	-92.2725	160.466	-196.427	-1198.89	-459.997	-565.553	305.815	-1008.56	-706.483	-617.926	-903.674	-1166.99	-704.393	-1022.98	-904.968	174.983	-1039.16	-168.438	-1072.05	-1042.7	-1886.46	-711.781	-386.257	-466.848	-1052.2	-1186.55	-267.172	-569.65	-561.812	-896.972	-405.301	-696.377	-696.671	-1908.74	-1963.82	-1112.22	-996.922
	arable, irrigated	-501.906	451.072	-2500.39	-329.431	-811.727	-359.205	-1432.23	-794.667	-526.742	-618.117	-546.253	-92.1561	162.975	-194.009	-1174.93	-458.856	-561.256	305.87	-987.781	-691.368	-617.919	-900.777	-1124.91	-692.791	-1022.98	-857.525	175.865	-1029.56	-168.438	-1041.34	-983.244	-1805.73	-703.646	-386.257	-424.972	-1017.77	-1134.01	-267.172	-562.201	-553.521	-871.608	-404.03	-683.419	-691.973	-1908.74	-1963.82	-1088.5	-971.201
	arable, irrigated, extensive	-462.11	451.072	-2468.45	-289.21	-767.176	-327.073	-1347.61	-739.155	-486.625	-578.661	-508.601	-60.1018	197.423	-159.653	-1119.04	-425.778	-525.02	305.924	-935.062	-644.316	-585.975	-865.942	-1050.89	-649.251	-991.045	-778.144	208.685	-988.024	-136.5	-978.697	-891.847	-1693.06	-663.574	-354.319	-351.159	-951.401	-1049.53	-235.234	-522.813	-513.293	-814.306	-370.82	-638.522	-655.336	-1849.62	-1931.88	-1032.83	-913.542
	arable, irrigated, intensive	-509.462	451.072	-2500.39	-337.715	-824.34	-359.4	-1484.91	-818.242	-534.921	-625.635	-551.966	-92.2725	160.466	-196.427	-1198.89	-459.997	-565.553	305.815	-1008.56	-706.483	-617.926	-903.674	-1166.99	-704.393	-1022.98	-904.968	174.983	-1039.16	-168.438	-1072.05	-1042.7	-1886.46	-711.781	-386.257	-466.848	-1052.2	-1186.55	-267.172	-569.65	-561.812	-896.972	-405.301	-696.377	-696.671	-1908.74	-1963.82	-1112.22	-996.922
	arable, flooded crops	-395.806	451.073	-1494.48	-263.328	-711.076	-357.656	-1011.85	-606.544	-461.473	-558.121	-500.658	-91.2272	183.001	-174.713	-983.732	-449.753	-526.959	306.304	-821.948	-570.755	-617.865	-877.659	-789.109	-600.205	-16.2719	-478.929	182.903	-952.955	-168.437	-796.306	-508.759	-1161.48	-638.735	-386.257	-90.8038	-743.031	-714.738	-267.172	-502.755	-487.361	-669.203	-393.882	-580.011	-654.48	-904.369	-958.84	-899.14	-765.946
	arable, greenhouse	-364.051	451.073	-1461.74	-231.341	-679.063	-325.717	-979.601	-574.464	-429.486	-526.138	-468.685	-59.2886	214.954	-142.76	-951.65	-417.808	-494.996	306.304	-789.885	-538.726	-585.927	-845.703	-756.919	-568.197	15.666	-446.707	214.846	-920.959	-136.5	-764.184	-476.464	-1129.06	-606.748	-354.319	-58.6147	-710.887	-682.485	-235.234	-470.772	-455.373	-637.113	-361.937	-547.995	-622.514	-871.591	-925.408	-867.06	-733.854
	field margins/hedgerows	-356.414	462.79	-1790.97	-40.5445	-822.202	-118.347	-951.762	-594.469	-423.894	-575.299	-261.167	-86.0878	174.962	-140.786	-896.257	-422.742	-492.327	350.863	-996.857	-638.123	-598.488	-738.37	-1008.56	-620.874	-161.021	-557.357	174.995	-841.672	-128.345	-966.947	-475.282	-1588.26	-641.459	-389.304	-109.019	-969.186	-840.257	-254.638	-261.641	-448.772	-754.581	-154.099	-483.649	-456.282	-1254.45	-879.379	-965.053	-866.107
	permanent crops	-501.906	451.072	-2500.39	-329.431	-811.727	-359.205	-1432.23	-794.667	-526.742	-618.117	-546.253	-92.1561	162.975	-194.009	-1174.93	-458.856	-561.256	305.87	-987.781	-691.368	-617.919	-900.777	-1124.91	-692.791	-1022.98	-857.525	175.865	-1029.56	-168.438	-1041.34	-983.244	-1805.73	-703.646	-386.257	-424.972	-1017.77	-1134.01	-267.172	-562.201	-553.521	-871.608	-404.03	-683.419	-691.973	-1908.74	-1963.82	-1088.5	-971.201
	permanent crops, non-irrigated	-501.906	451.072	-2500.39	-329.431	-811.727	-359.205	-1432.23	-794.667	-526.742	-618.117	-546.253	-92.1561	162.975	-194.009	-1174.93	-458.856	-561.256	305.87	-987.781	-691.368	-617.919	-900.777	-1124.91	-692.791	-1022.98	-857.525	175.865	-1029.56	-168.438	-1041.34	-983.244	-1805.73	-703.646	-386.257	-424.972	-1017.77	-1134.01	-267.172	-562.201	-553.521	-871.608	-404.03	-683.419	-691.973	-1908.74	-1963.82	-1088.5	-971.201
	permanent crops, non-irrigated, extensive	-462.11	451.072	-2468.45	-289.21	-767.176	-327.073	-1347.61	-739.155	-486.625	-578.661	-508.601	-60.1018	197.423	-159.653	-1119.04	-425.778	-525.02	305.924	-935.062	-644.316	-585.975	-865.942	-1050.89	-649.251	-991.045	-778.144	208.685	-988.024	-136.5	-978.697	-891.847	-1693.06	-663.574	-354.319	-351.159	-951.401	-1049.53	-235.234	-522.813	-513.293	-814.306	-370.82	-638.522	-655.336	-1849.62	-1931.88	-1032.83	-913.542
	permanent crops, non-irrigated, intensive	-501.906	451.072	-2500.39	-329.431	-811.727	-359.205	-1432.23	-794.667	-526.742	-618.117	-546.253	-92.1561	162.975	-194.009	-1174.93	-458.856	-561.256	305.87	-987.781	-691.368	-617.919	-900.777	-1124.91	-692.791	-1022.98	-857.525	175.865	-1029.56	-168.438	-1041.34	-983.244	-1805.73	-703.646	-386.257	-424.972	-1017.77	-1134.01	-267.172	-562.201	-553.521	-871.608	-404.03	-683.419	-691.973	-1908.74	-1963.82	-1088.5	-971.201
	permanent crops, irrigated	-501.906	451.072	-2500.39	-329.431	-811.727	-359.205	-1432.23	-794.667	-526.742	-618.117	-546.253	-92.1561	162.975	-194.009	-1174.93	-458.856	-561.256	305.87	-987.781	-691.368	-617.919	-900.777	-1124.91	-692.791	-1022.98	-857.525	175.865	-1029.56	-168.438	-1041.34	-983.244	-1805.73	-703.646	-386.257	-424.972	-1017.77	-1134.01	-267.172	-562.201	-553.521	-871.608	-404.03	-683.419	-691.973	-1908.74	-1963.82	-1088.5	-971.201
	permanent crops, irrigated, extensive	-462.11	451.072	-2468.45	-289.21	-767.176	-327.073	-1347.61	-739.155	-486.625	-578.661	-508.601	-60.1018	197.423	-159.653	-1119.04	-425.778	-525.02	305.924	-935.062	-644.316	-585.975	-865.942	-1050.89	-649.251	-991.045	-778.144	208.685	-988.024	-136.5	-978.697	-891.847	-1693.06	-663.574	-354.319	-351.159	-951.401	-1049.53	-235.234	-522.813	-513.293	-814.306	-370.82	-638.522	-655.336	-1849.62	-1931.88	-1032.83	-913.542
	permanent crops, irrigated, intensive	-501.906	451.072	-2500.39	-329.431	-811.727	-359.205	-1432.23	-794.667	-526.742	-618.117	-546.253	-92.1561	162.975	-194.009	-1174.93	-458.856	-561.256	305.87	-987.781	-691.368	-617.919	-900.777	-1124.91	-692.791	-1022.98	-857.525	175.865	-1029.56	-168.438	-1041.34	-983.244	-1805.73	-703.646	-386.257	-424.972	-1017.77	-1134.01	-267.172	-562.201	-553.521	-871.608	-404.03	-683.419	-691.973	-1908.74	-1963.82	-1088.5	-971.201
	agriculture, mosaic	-482.18	451.072	-2500.39	-312.864	-786.501	-358.817	-1326.87	-747.518	-510.384	-603.08	-534.825	-91.9233	167.994	-189.173	-1127.01	-456.575	-552.66	305.978	-946.219	-661.139	-617.906	-894.983	-1040.75	-669.586	-1022.98	-762.639	177.629	-1010.36	-168.438	-979.929	-864.325	-1644.26	-687.378	-386.257	-341.221	-948.911	-1028.93	-267.172	-547.302	-536.94	-820.88	-401.486	-657.502	-682.576	-1741.56	-1963.82	-1041.04	-919.759
	artificial areas	-5919.18	-1108.44	-12486.5	-5943.06	-10137.9	-4817.86	-12437.7	-6956.82	-5609.55	-4467.42	-7007.44	-4808.53	-1108.44	-3370.11	-12468.1	-4276.36	-4319.23	-2274.97	-8664.67	-5708.64	-7556.57	-11170.7	-8662.31	-6140.62	-8425.69	-6340.16	-1108.9	-11922.8	-4237.91	-9255.38	-5809.2	-9250.01	-7305.08	-4474.86	-3338.25	-8468.74	-8664.55	-4359.34	-6978.76	-4243.46	-7543.19	-5787.16	-10124.2	-7990.88	-9097.13	-12238.1	-9370.81	-7029.44
	urban	-5945.01	-1137.02	-12515.1	-5971.63	-10166.5	-4846.43	-12466.2	-6985.39	-5638.12	-4495.99	-7036.02	-4837.11	-1137.02	-3398.68	-12496.7	-4304.93	-4347.81	-2303.55	-8664.67	-5737.22	-7585.14	-11199.2	-8662.31	-6169.2	-8454.27	-6368.74	-1137.48	-11951.4	-4266.49	-9255.38	-5837.78	-9250.01	-7333.66	-4503.43	-3366.82	-8497.31	-8664.55	-4387.92	-7007.34	-4272.04	-7571.77	-5815.73	-10152.8	-8019.46	-9125.71	-12266.7	-9370.81	-7029.44
	urban/industrial fallow	-5895.42	-1080.36	-12463.9	-5914.48	-10111.8	-4789.32	-12419.4	-6928.24	-5582.57	-4440.31	-6979.98	-4779.98	-1080.36	-3341.53	-12444.2	-4247.78	-4291.5	-2246.41	-8667.18	-5683.02	-7527.99	-11142.7	-8670.54	-6114.32	-8397.12	-6320.86	-1080.5	-11896.1	-4209.34	-9261.39	-5792.25	-9265.79	-7278.09	-4446.28	-3317.86	-8446.89	-8674.83	-4330.76	-6951.64	-4216.51	-7519.57	-5758.58	-10095.6	-7962.31	-9095.93	-12258.2	-9375.45	-7034.46
	urban, continuously built	-7021.87	-1270.59	-12555.3	-6021.91	-11881.3	-4841.34	-12466.2	-8891.71	-7338.12	-4646.45	-7028	-6649.6	-1270.59	-5130.73	-12496.7	-6042.78	-4954.95	-3992.34	-8798.24	-5983.46	-9585.65	-11660.7	-8795.89	-6977.61	-10154.3	-7250.34	-1271.05	-12380.4	-5936.86	-9862.53	-7537.78	-9857.15	-9170.7	-5181.77	-3993.76	-8630.89	-9859.12	-6306.36	-6995.52	-4879.18	-8597.04	-5802.86	-10631.6	-8154.3	-9732.85	-12444.6	-11548.8	-7585
	urban, discontinuously built	-4936.97	-292.313	-10733	-5478.29	-7152.82	-4654.17	-9820.33	-6137.37	-5423.8	-4109.48	-6856.37	-3998.48	-922.7	-3036.35	-9588.53	-3880.57	-4133.49	-2126.58	-6739.84	-4373.71	-6369.15	-8987.95	-5938.22	-5025.38	-4324.99	-4631.18	-923.157	-9356.02	-4150.95	-6535.23	-5623.46	-8878.2	-6358.75	-3960.31	-2703.24	-5993.54	-5941.01	-3502.66	-6858.61	-4057.72	-5548.1	-5660.85	-7280.89	-7056.77	-7627.4	-9432.04	-7302.33	-5203.37
	urban, green areas	-2072.46	1695.05	-8106.39	-2019.57	-4541.62	-1146.86	-6872.4	-2983.47	-2345.18	-2630.92	-3348.91	-1022.33	590.603	53.1915	-6556.1	-835.353	-2271.39	948.397	-4855.18	-3088.2	-3148.69	-5676.27	-5237.25	-2981.74	-1958.9	-2906.96	590.465	-6249.52	-1084.56	-4894.58	-2554.86	-7814.91	-3406.88	-1952.24	-846.766	-4907.9	-4213	-344.424	-3343.91	-2071.97	-3740.54	-2159.37	-4218.6	-3676.27	-6752.35	-6412.2	-4946.65	-4098.54
	industrial area	-5911.84	-1079.83	-12463.7	-5901.91	-9983.03	-4788.82	-12408.2	-6987.19	-5580.83	-4421.83	-6978.04	-4751.83	-1079.83	-3347.36	-12427.4	-4238.32	-4290.59	-2242.66	-8662.77	-5567.14	-7628.16	-11184	-8661.6	-6148.45	-8397.12	-6242.16	-1080.31	-11786.8	-4199.46	-9254.86	-5779.61	-9248.64	-7242.11	-4459.23	-3239.69	-8439.58	-8717.81	-4393.18	-6953.01	-4214.75	-7552.2	-5756.24	-9975.91	-7928.6	-9066.18	-12090.5	-9413.86	-7067.36
	mineral extraction site	-4708.41	-5.55525	-13502.7	-5934.47	-6127.82	-4840.06	-12336.6	-6128.51	-4803.57	-4587.65	-7373.62	-2749.95	-1140.29	-1952.58	-10510.8	-2776.93	-4441.46	-1033.87	-6487.05	-5092.67	-4982.68	-8808.53	-7537.57	-5186.75	-6704.03	-6800.81	-1044	-9526.78	-3072.21	-7014.44	-8051.35	-10434.6	-5554.27	-3588.12	-4820.49	-6972.36	-8083.38	-2115.4	-7485.66	-4510.41	-6297.64	-5912.99	-7485.32	-7288.51	-10058.7	-13252.6	-6898.93	-6156.37
	dump site	-4472.55	-5.55483	-11002.6	-5693.39	-6512.76	-4820.64	-10535	-4957.29	-4317.26	-4211.53	-7021.52	-2996.13	-991.078	-1920.63	-10224.8	-2809.17	-3971.08	-1025.41	-6423.1	-4667.2	-5122.51	-9349.48	-6725.22	-4679.88	-3932.72	-4597.49	-991.562	-9921.3	-3058.38	-6447.86	-4516.05	-8793.28	-5378.97	-3652.84	-2538.47	-6482.8	-5879.96	-2318.25	-7016.15	-3770.82	-5435.76	-5833.19	-7892.42	-7350.1	-8423.21	-10036.3	-6226.82	-5279.22
	construction site	-4708.41	-5.55525	-13502.7	-5934.47	-6127.82	-4840.06	-12336.6	-6128.51	-4803.57	-4587.65	-7373.62	-2749.95	-1140.29	-1952.58	-10510.8	-2776.93	-4441.46	-1033.87	-6487.05	-5092.67	-4982.68	-8808.53	-7537.57	-5186.75	-6704.03	-6800.81	-1044	-9526.78	-3072.21	-7014.44	-8051.35	-10434.6	-5554.27	-3588.12	-4820.49	-6972.36	-8083.38	-2115.4	-7485.66	-4510.41	-6297.64	-5912.99	-7485.32	-7288.51	-10058.7	-13252.6	-6898.93	-6156.37
	traffic area	-5893.17	-1079.83	-12457.7	-5914.48	-10109.1	-4789.28	-12408.2	-6928.24	-5580.83	-4438.71	-6978.77	-4779.96	-1079.83	-3341.53	-12439.1	-4247.78	-4290.59	-2246.4	-8662.77	-5679.81	-7527.99	-11142	-8661.6	-6111.85	-8397.12	-6310.78	-1080.31	-11894.1	-4209.34	-9254.86	-5779.61	-9248.64	-7276.37	-4446.28	-3308.96	-8439.58	-8663.66	-4330.76	-6950.06	-4214.75	-7514.18	-5758.58	-10095.6	-7962.31	-9066.18	-12208.5	-9370.4	-7029
	traffic area, road network	-6864.75	-1259.12	-12503.4	-5960.2	-11854.9	-4835	-12453.9	-8673.96	-7326.55	-4618.01	-7024.49	-6525.68	-1259.12	-5087.25	-12484.9	-5993.5	-4943.45	-3992.12	-8797.89	-5859.1	-9273.71	-11187.8	-8795.17	-6764.72	-10142.8	-6963.64	-1259.6	-11939.8	-5955.06	-9862	-7525.34	-9855.78	-9022.09	-5099.15	-3961.82	-8618.87	-9270.8	-6076.48	-6995.78	-4867.61	-8167.05	-5804.3	-10141.3	-8008.03	-9719.04	-12254.2	-11070.4	-7162.57
	traffic area, rail network	-5899.23	-1080.8	-12533.6	-5914.48	-10116.1	-4789.39	-12437.3	-6928.24	-5585.35	-4442.87	-6981.92	-4780.02	-1081.21	-3341.53	-12452.4	-4247.78	-4292.96	-2246.43	-8674.25	-5688.16	-7528	-11143.6	-8684.85	-6118.26	-8517.44	-6336.99	-1080.8	-11899.4	-4209.34	-9271.83	-5812.47	-9293.24	-7280.86	-4446.28	-3332.1	-8458.6	-8692.69	-4330.76	-6954.17	-4219.33	-7528.2	-5758.58	-10095.6	-7962.31	-9143.53	-12342.8	-9383.51	-7043.21
	traffic area, rail/road embankment	-5165.94	-449.482	-11104.3	-5681.96	-7783.3	-4809.31	-10552.7	-6220.86	-5585.35	-4304.44	-7013.24	-4259.76	-1081.21	-3184.2	-10226.6	-4072.74	-4417.39	-2289.01	-6533.21	-4764.3	-6386.08	-9339.65	-6848.65	-5130.21	-5316.61	-5067.63	-1080.8	-9915.17	-4321.95	-6920.19	-5812.47	-9293.24	-6647.04	-4096.77	-3005.54	-6590.57	-6364.35	-3581.81	-7008.83	-4219.33	-5893.7	-5821.76	-7880.99	-7338.67	-8944.48	-10159.2	-7514.93	-5393.61
	bare area	-855.761	0	-3000	-449.733	-1694.58	-98.8801	-2615.91	-1461.38	-941.673	-1095.91	-726.145	-502.583	-229.992	-258.772	-1995.33	-453.704	-881.927	0	-2379.46	-1400.54	-1094	-1366.45	-2581.72	-1322.15	-1920.46	-2001.43	-197.572	-1614.29	-469.518	-2313.32	-1826.73	-3000	-1230.72	-785.134	-1335.55	-2479.73	-2470.42	-382.466	-758.658	-943.903	-1809.51	-352.237	-1195.06	-816.351	-2925.45	-2468.79	-1891.03	-1874.41
	snow and ice	-855.761	0	-3000	-449.733	-1694.58	-98.8801	-2615.91	-1461.38	-941.673	-1095.91	-726.145	-502.583	-229.992	-258.772	-1995.33	-453.704	-881.927	0	-2379.46	-1400.54	-1094	-1366.45	-2581.72	-1322.15	-1920.46	-2001.43	-197.572	-1614.29	-469.518	-2313.32	-1826.73	-3000	-1230.72	-785.134	-1335.55	-2479.73	-2470.42	-382.466	-758.658	-943.903	-1809.51	-352.237	-1195.06	-816.351	-2925.45	-2468.79	-1891.03	-1874.41
[truncated: 168 more columns]

## Sheet: Histograms_SQI
Indicator	Land Use Type	BP	EP	GR	MF	pt
Global	unspecified	49.751	-0.265198	9.47138	10.3044	69.2616
	unspecified, used	15.2336	-0.265198	9.47138	20.6089	45.0486
	unspecified, natural	20.9488	-0.216159	7.55547	0	28.2881
	forest	23.3986	-0.01884	-1.91698	0	21.4628
	forest, natural	13.3947	-0.01884	-1.91698	0	11.4589
	forest, primary	13.3947	-0.01884	-1.91698	0	11.4589
	forest, secondary	13.3947	0.0106748	-1.91698	0	11.4884
	forest, used	25.5661	0.0106748	-1.91698	10.3044	33.9642
	forest, extensive	20.064	-0.01884	-1.91698	0	18.1282
	forest, intensive	25.5661	0.0106748	-1.91698	10.3044	33.9642
	wetlands	-35.3257	-0.27672	18.1442	0	-17.4582
	wetlands, coastal	-35.3257	-0.27672	18.1442	0	-17.4582
	wetlands, inland	-35.3257	-0.27672	18.1442	0	-17.4582
	shrub land	20.9488	-0.193909	-3.15286	0	17.602
	grassland/pasture/meadow	26.7382	0.0706388	8.83254	0	35.6414
	grassland	26.7382	0.0706388	8.83254	0	35.6414
	grassland, not used	26.7382	0.0706388	8.83254	0	35.6414
	grassland, for livestock grazing	31.9491	0.0706388	12.5991	10.3044	54.9234
	pasture/meadow	31.9491	0.0706388	12.5991	10.3044	54.9234
	pasture/meadow, extensive	30.1001	0.0405557	8.83254	0	38.9732
	pasture/meadow, intensive	35.1429	0.0706388	12.5991	10.3044	58.1172
	agriculture	25.5661	8.58997	3.75749	10.3044	48.218
	arable	25.5661	10.5626	3.75749	10.3044	50.1906
	arable, fallow	25.5661	12.0713	3.75749	10.3044	51.6993
	arable, non-irrigated	25.5661	10.5626	3.75749	10.3044	50.1906
	arable, non-irrigated, extensive	22.3982	9.75083	3.75749	10.3044	46.211
	arable, non-irrigated, intensive	25.5661	11.3182	3.75749	10.3044	50.9462
	arable, irrigated	25.5661	10.5626	3.75749	10.3044	50.1906
	arable, irrigated, extensive	22.3982	9.75083	3.75749	10.3044	46.211
	arable, irrigated, intensive	25.5661	11.3182	3.75749	10.3044	50.9462
	arable, flooded crops	25.5661	-0.0474815	3.75749	10.3044	39.5806
	arable, greenhouse	22.3982	-0.0550697	3.75749	10.3044	36.4051
	field margins/hedgerows	26.7382	0.0706388	8.83254	0	35.6414
	permanent crops	25.5661	10.5626	3.75749	10.3044	50.1906
	permanent crops, non-irrigated	25.5661	10.5626	3.75749	10.3044	50.1906
	permanent crops, non-irrigated, extensive	22.3982	9.75083	3.75749	10.3044	46.211
	permanent crops, non-irrigated, intensive	25.5661	10.5626	3.75749	10.3044	50.1906
	permanent crops, irrigated	25.5661	10.5626	3.75749	10.3044	50.1906
	permanent crops, irrigated, extensive	22.3982	9.75083	3.75749	10.3044	46.211
	permanent crops, irrigated, intensive	25.5661	10.5626	3.75749	10.3044	50.1906
	agriculture, mosaic	25.5661	8.58997	3.75749	10.3044	48.218
	artificial areas	53.3305	-0.265198	28.5759	57.6337	139.275
	urban	53.9382	-0.265198	28.5759	57.6337	139.883
	urban/industrial fallow	52.7223	-0.216159	28.5759	57.6337	138.716
	urban, continuously built	53.9382	-0.265198	32.0259	79.5215	165.22
	urban, discontinuously built	49.324	-0.265198	9.47138	57.6337	116.164
	urban, green areas	17.049	-0.216159	11.3221	20.6089	48.7638
	industrial area	52.7223	-0.269006	29.0152	57.6337	139.102
	mineral extraction site	52.9657	14.1222	2.48042	41.2177	110.786
	dump site	52.9657	-0.269006	11.3221	41.2177	105.236
	construction site	52.9657	14.1222	2.48042	41.2177	110.786
	traffic area	52.7223	-0.269006	28.5759	57.6337	138.663
	traffic area, road network	53.6952	-0.269006	28.5759	79.5215	161.524
	traffic area, rail network	52.7223	-0.126553	28.5759	57.6337	138.805
	traffic area, rail/road embankment	52.7223	-0.126553	11.3221	57.6337	121.552
	bare area	49.5181	17.9138	18.1442	0	85.5761
	snow and ice	49.5181	17.9138	18.1442	0	85.5761
Sweden	unspecified	59.5202	-1.38407e-05	11.7885	5	76.3087
Erosion potential	unspecified, used	24.7852	-1.38407e-05	11.7885	10	46.5737
Erosion potential	unspecified, natural	30.5004	2.1593e-06	5.47085	0	35.9712			#REF!
Erosion potential	forest	20.4147	-4.79723e-06	-0.846843	0	19.5679
Erosion potential	forest, natural	10.3291	-4.79723e-06	-0.846843	0	9.48222
Erosion potential	forest, primary	10.3291	-4.79723e-06	-0.846843	0	9.48222
Erosion potential	forest, secondary	10.3291	2.1593e-06	-0.846843	0	9.48223
Erosion potential	forest, used	22.6	2.1593e-06	-0.846843	5	26.7531
Erosion potential	forest, extensive	17.0528	-4.79723e-06	-0.846843	0	16.206
Erosion potential	forest, intensive	22.6	2.1593e-06	-0.846843	5	26.7531
Erosion potential	wetlands	-36.1155	-1.87103e-05	24.2835	0	-11.832
Erosion potential	wetlands, coastal	-36.1155	-1.87103e-05	24.2835	0	-11.832
Erosion potential	wetlands, inland	-36.1155	-1.87103e-05	24.2835	0	-11.832
Erosion potential	shrub land	30.5004	9.11584e-06	-0.846843	0	29.6536
Erosion potential	grassland/pasture/meadow	23.7766	1.60724e-05	5.47085	0	29.2475
Erosion potential	grassland	23.7766	1.60724e-05	5.47085	0	29.2475
Erosion potential	grassland, not used	23.7766	1.60724e-05	5.47085	0	29.2475
Erosion potential	grassland, for livestock grazing	28.9875	1.60724e-05	7.36616	5	41.3537
Erosion potential	pasture/meadow	28.9875	1.60724e-05	7.36616	5	41.3537
Erosion potential	pasture/meadow, extensive	27.1385	9.11584e-06	5.47085	0	32.6094
Erosion potential	pasture/meadow, intensive	32.1813	1.60724e-05	7.36616	5	44.5475
Erosion potential	agriculture	22.6	0.00206825	2.94377	5	30.5458
Erosion potential	arable	22.6	0.0027639	2.94377	5	30.5465
Erosion potential	arable, fallow	22.6	0.00345956	2.94377	5	30.5472
Erosion potential	arable, non-irrigated	22.6	0.0027639	2.94377	5	30.5465
Erosion potential	arable, non-irrigated, extensive	19.4062	0.00241608	2.94377	5	27.3523
Erosion potential	arable, non-irrigated, intensive	22.6	0.00311173	2.94377	5	30.5468
Erosion potential	arable, irrigated	22.6	0.0027639	2.94377	5	30.5465
Erosion potential	arable, irrigated, extensive	19.4062	0.00241608	2.94377	5	27.3523
Erosion potential	arable, irrigated, intensive	22.6	0.00311173	2.94377	5	30.5468
Erosion potential	arable, flooded crops	22.6	-1.17538e-05	2.94377	5	30.5437
Erosion potential	arable, greenhouse	19.4062	-1.38407e-05	2.94377	5	27.3499
Erosion potential	field margins/hedgerows	23.7766	1.60724e-05	5.47085	0	29.2475
Erosion potential	permanent crops	22.6	0.0027639	2.94377	5	30.5465
Erosion potential	permanent crops, non-irrigated	22.6	0.0027639	2.94377	5	30.5465
Erosion potential	permanent crops, non-irrigated, extensive	19.4062	0.00241608	2.94377	5	27.3523
Erosion potential	permanent crops, non-irrigated, intensive	22.6	0.0027639	2.94377	5	30.5465
Erosion potential	permanent crops, irrigated	22.6	0.0027639	2.94377	5	30.5465
Erosion potential	permanent crops, irrigated, extensive	19.4062	0.00241608	2.94377	5	27.3523
Erosion potential	permanent crops, irrigated, intensive	22.6	0.0027639	2.94377	5	30.5465
Erosion potential	agriculture, mosaic	22.6	0.00206825	2.94377	5	30.5458
Erosion potential	artificial areas	63.4469	-1.38407e-05	43.377	50	156.824
Erosion potential	urban	64.1193	-1.38407e-05	43.377	50	157.496
Erosion potential	urban/industrial fallow	62.7745	2.1593e-06	43.377	50	156.151
Erosion potential	urban, continuously built	64.1193	-1.38407e-05	52.8535	90	206.973
Erosion potential	urban, discontinuously built	59.0764	-1.38407e-05	11.7885	50	120.865
Erosion potential	urban, green areas	26.6006	2.1593e-06	7.36616	10	43.9668
Erosion potential	industrial area	62.7745	-1.5232e-05	46.5358	50	159.31
Erosion potential	mineral extraction site	63.0435	0.00485087	2.94377	20	85.9921
Erosion potential	dump site	63.0435	-1.5232e-05	7.36616	20	90.4096
Erosion potential	construction site	63.0435	0.00485087	2.94377	20	85.9921
Erosion potential	traffic area	62.7745	-1.5232e-05	43.377	50	156.151
Erosion potential	traffic area, road network	63.8503	-1.5232e-05	43.377	90	197.227
Erosion potential	traffic area, rail network	62.7745	2.99855e-05	43.377	50	156.152
Erosion potential	traffic area, rail/road embankment	62.7745	2.99855e-05	7.36616	50	120.141
Erosion potential	bare area	59.2781	0.00693783	24.2835	0	83.5686
Erosion potential	snow and ice	59.2781	0.00693783	24.2835	0	83.5686
Greece	unspecified	82.9121	-0.0700697	13.896	5	101.738
Groundwater Regeneration Reduction Potential	unspecified, used	48.1771	-0.0700697	13.896	10	72.003
Groundwater Regeneration Reduction Potential	unspecified, natural	53.8923	0.0281271	13.5147	0	67.4352
Groundwater Regeneration Reduction Potential	forest	43.8066	-0.0145672	-1.73431	0	42.0577
Groundwater Regeneration Reduction Potential	forest, natural	33.721	-0.0145672	-1.73431	0	31.9721
Groundwater Regeneration Reduction Potential	forest, primary	33.721	-0.0145672	-1.73431	0	31.9721
Groundwater Regeneration Reduction Potential	forest, secondary	33.721	0.0281271	-1.73431	0	32.0148
Groundwater Regeneration Reduction Potential	forest, used	45.9918	0.0281271	-1.73431	5	49.2857
Groundwater Regeneration Reduction Potential	forest, extensive	40.4447	-0.0145672	-1.73431	0	38.6959
Groundwater Regeneration Reduction Potential	forest, intensive	45.9918	0.0281271	-1.73431	5	49.2857
Groundwater Regeneration Reduction Potential	wetlands	-36.1155	-0.0999556	24.9233	0	-11.2922
Groundwater Regeneration Reduction Potential	wetlands, coastal	-36.1155	-0.0999556	24.9233	0	-11.2922
Groundwater Regeneration Reduction Potential	wetlands, inland	-36.1155	-0.0999556	24.9233	0	-11.2922
Groundwater Regeneration Reduction Potential	shrub land	53.8923	0.0708213	-1.73431	0	52.2288
Groundwater Regeneration Reduction Potential	grassland/pasture/meadow	47.1685	0.113516	13.5147	0	60.7968
Groundwater Regeneration Reduction Potential	grassland	47.1685	0.113516	13.5147	0	60.7968
Groundwater Regeneration Reduction Potential	grassland, not used	47.1685	0.113516	13.5147	0	60.7968
Groundwater Regeneration Reduction Potential	grassland, for livestock grazing	52.3794	0.113516	18.5978	5	76.0907
Groundwater Regeneration Reduction Potential	pasture/meadow	52.3794	0.113516	18.5978	5	76.0907
Groundwater Regeneration Reduction Potential	pasture/meadow, extensive	50.5304	0.0708213	13.5147	0	64.116
Groundwater Regeneration Reduction Potential	pasture/meadow, intensive	55.5732	0.113516	18.5978	5	79.2845
Groundwater Regeneration Reduction Potential	agriculture	45.9918	12.7083	7.16097	5	70.8611
Groundwater Regeneration Reduction Potential	arable	45.9918	16.9777	7.16097	5	75.1306
Groundwater Regeneration Reduction Potential	arable, fallow	45.9918	21.2472	7.16097	5	79.4
Groundwater Regeneration Reduction Potential	arable, non-irrigated	45.9918	16.9777	7.16097	5	75.1306
Groundwater Regeneration Reduction Potential	arable, non-irrigated, extensive	42.7981	14.843	7.16097	5	69.802
Groundwater Regeneration Reduction Potential	arable, non-irrigated, intensive	45.9918	19.1124	7.16097	5	77.2653
Groundwater Regeneration Reduction Potential	arable, irrigated	45.9918	16.9777	7.16097	5	75.1306
Groundwater Regeneration Reduction Potential	arable, irrigated, extensive	42.7981	14.843	7.16097	5	69.802
Groundwater Regeneration Reduction Potential	arable, irrigated, intensive	45.9918	19.1124	7.16097	5	77.2653
Groundwater Regeneration Reduction Potential	arable, flooded crops	45.9918	-0.0572614	7.16097	5	58.0956
Groundwater Regeneration Reduction Potential	arable, greenhouse	42.7981	-0.0700697	7.16097	5	54.889
Groundwater Regeneration Reduction Potential	field margins/hedgerows	47.1685	0.113516	13.5147	0	60.7968
Groundwater Regeneration Reduction Potential	permanent crops	45.9918	16.9777	7.16097	5	75.1306
Groundwater Regeneration Reduction Potential	permanent crops, non-irrigated	45.9918	16.9777	7.16097	5	75.1306
Groundwater Regeneration Reduction Potential	permanent crops, non-irrigated, extensive	42.7981	14.843	7.16097	5	69.802
Groundwater Regeneration Reduction Potential	permanent crops, non-irrigated, intensive	45.9918	16.9777	7.16097	5	75.1306
Groundwater Regeneration Reduction Potential	permanent crops, irrigated	45.9918	16.9777	7.16097	5	75.1306
Groundwater Regeneration Reduction Potential	permanent crops, irrigated, extensive	42.7981	14.843	7.16097	5	69.802
Groundwater Regeneration Reduction Potential	permanent crops, irrigated, intensive	45.9918	16.9777	7.16097	5	75.1306
Groundwater Regeneration Reduction Potential	agriculture, mosaic	45.9918	12.7083	7.16097	5	70.8611
Groundwater Regeneration Reduction Potential	artificial areas	86.8388	-0.0700697	42.1067	50	178.875
Groundwater Regeneration Reduction Potential	urban	87.5112	-0.0700697	42.1067	50	179.548
Groundwater Regeneration Reduction Potential	urban/industrial fallow	86.1664	0.0281271	42.1067	50	178.301
Groundwater Regeneration Reduction Potential	urban, continuously built	87.5112	-0.0700697	47.1897	90	224.631
Groundwater Regeneration Reduction Potential	urban, discontinuously built	82.4683	-0.0700697	13.896	50	146.294
Groundwater Regeneration Reduction Potential	urban, green areas	49.9925	0.0281271	18.5978	10	78.6184
Groundwater Regeneration Reduction Potential	industrial area	86.1664	-0.0786085	40.836	50	176.924
Groundwater Regeneration Reduction Potential	mineral extraction site	86.4353	29.786	7.16097	20	143.382
Groundwater Regeneration Reduction Potential	dump site	86.4353	-0.0786085	18.5978	20	124.955
Groundwater Regeneration Reduction Potential	construction site	86.4353	29.786	7.16097	20	143.382
Groundwater Regeneration Reduction Potential	traffic area	86.1664	-0.0786085	42.1067	50	178.195
Groundwater Regeneration Reduction Potential	traffic area, road network	87.2422	-0.0786085	42.1067	90	219.27
Groundwater Regeneration Reduction Potential	traffic area, rail network	86.1664	0.198904	42.1067	50	178.472
Groundwater Regeneration Reduction Potential	traffic area, rail/road embankment	86.1664	0.198904	18.5978	50	154.963
Groundwater Regeneration Reduction Potential	bare area	82.67	42.5943	24.9233	0	150.188
Groundwater Regeneration Reduction Potential	snow and ice	82.67	42.5943	24.9233	0	150.188

## Sheet: Reference
LANCA Characterisation Factors
Version number	2.5
Provided by	University of Stuttgart, LBP-GaBi and Fraunhofer Institute for Building Physics, dept. GaBi
Download of report	http://publica.fraunhofer.de/documents/N-379310.html
Contact person	Rafael Horn; rafael.horn@iabp.uni-stuttgart.de
Description	Characterization factors for the land use impact categories Erosion Resistance, Mechanical Filtration, Physicochemical Filtration, Groundwater Regeneration, and Biotic Production are presented.
Citation	Horn R., and Maier, S. (2018). LANCA® - Characterisation Factors for Life Cycle Impact Assessment, Version 2.5, Fraunhofer Verlag, Stuttgart (2018).
Soil quality index Characterisation Factors
Version number	1
Provided by	European Commission-Joint Research Centre, Directorate D-Sustainable Resources, Bioeconomy Unit, Via Enrico Fermi 2749, I-21027 Ispra (VA), Italy
Contact person	Serenella Sala; serenella.sala@ec.europa.eu
Description	Characterization factors for the soil quality index for occupation and transformation flows are presented.
Citation	De Laurentiis V., Secchi M., Bos B., Horn R., Laurent A., Sala S. (2018). Soil quality index: exploring options for a comprehensive assessment of land use impacts in LCA. Journal of Cleaner Production.
