# Supplementary material for: Soil quality index: Exploring options for a comprehensive assessment of land use impacts in LCA
Source: J Clean Prod. 2019 Apr 1;215:63–74. doi: 10.1016/j.jclepro.2018.12.238 (PMC6472660; doi:10.1016/j.jclepro.2018.12.238)
Supplement: Multimedia component 3 [file mmc3.xlsx]

## Sheet: Table of Contents
Soil quality index: exploring options for a comprehensive assessment of land use impacts in LCA
This file contains:
Part 1 - LANCA CFs
Sheet: Occupation LANCA	Occupation CFs for 5 indicators, at country level
Sheet: Units	Units used in the LANCA CFs
Sheet: CF LANCA re-scaled values	LANCA rescaled set of CFs
Part 2 -NSQI CFs
Sheet: NR per country	Normalization references and country size correction factors
Sheet: Occupation NSQI	Occupation CFs for the SQI, at country level
Sheet: Transformation to NSQI	Transformation to CFs for the NSQI, at country level
Sheet: Transformation from NSQI	Transformation from CFs for the NSQI, at country level
Sheet: Histograms NSQI	Histograms showing the contribution of each indicator to the total NSQI, for the global set of occupation CFs and for two selected countries

## Sheet: Occupation_LANCA
LANCA original values
Original CFs at country scale for land occupation
Indicator	Land Use Type	Average Value	Min	Max	Afghanistan	Albania	Algeria	Andorra	Angola	Anguilla	Antigua and Barbuda	Argentina	Armenia	Aruba	Australia	Austria	Azerbaijan	Bahamas	Bahrain	Bangladesh	Barbados	Belarus	Belgium	Belize	Benin	Bhutan	Bolivia	Bonaire	Bosnia and Herzegovina	Botswana	Brazil	British Virgin Islands	Brunei Darussalam	Bulgaria	Burkina Faso	Burundi	Cambodia	Cameroon	Canada	Canarias	Cayman Islands	Central African Republic	Chad	Chile	China	Colombia	Comoros	Congo	Congo DRC
Biotic Production Loss Potential	unspecified	0.743163	0.0036	1.6816	0.451433	1.26415	0.150344	1.3216	1.29856	1.3216	1.36292	0.922146	0.643208	0.4316	0.339051	1.33115	0.627015	1.34804	0.0036	1.43832	1.3216	1.3516	1.35055	1.46471	1.36432	0.669208	1.16981	0.4316	1.33213	0.729395	1.48413	1.39345	1.6816	1.34168	1.07889	0.677106	1.36082	1.44273	0.438077	0.9266	1.3216	1.39886	0.513104	0.857031	0.92532	1.37999	1.3216	1.67584	1.57346
	unspecified, used	0.226563	-0.513	1.165	-0.0651668	0.747549	-0.366256	0.805	0.78196	0.805	0.846318	0.405546	0.126608	-0.085	-0.177549	0.814549	0.110415	0.831443	-0.513	0.921718	0.805	0.835	0.833947	0.948111	0.847724	0.152608	0.653214	-0.085	0.815529	0.212795	0.967531	0.876851	1.165	0.825076	0.562287	0.160506	0.844223	0.926126	-0.0785228	0.41	0.805	0.882259	-0.00349631	0.340431	0.40872	0.863386	0.805	1.15924	1.05686
	unspecified, natural	0.311563	-0.428	1.25	0.0198332	0.832549	-0.281256	0.89	0.86696	0.89	0.931318	0.490546	0.211608	0	-0.0925494	0.899549	0.195415	0.916443	-0.428	1.00672	0.89	0.92	0.918947	1.03311	0.932724	0.237608	0.738214	0	0.900529	0.297795	1.05253	0.961851	1.25	0.910076	0.647287	0.245506	0.929223	1.01113	0.00647721	0.495	0.89	0.967259	0.0815037	0.425431	0.49372	0.948386	0.89	1.24424	1.14186
	forest	0.347667	-0.578	1.1	0.00647423	0.682549	0.126702	0.74	0.759978	0.74	0.781318	0.340546	0.0619158	-0.15	0.150909	0.749549	0.549338	0.766443	-0.578	0.856718	0.74	0.77	0.768947	0.883111	0.782724	0.0876079	0.588214	-0.15	0.750529	0.147795	0.902531	0.811851	1.1	0.760076	0.497287	0.0955058	0.779223	0.861126	0.271384	0.345	0.74	0.817259	0.184353	0.385659	0.52398	0.798386	0.74	1.09424	0.99186
	forest, natural	0.197667	-0.728	0.95	-0.143526	0.532549	-0.0232977	0.59	0.609978	0.59	0.631318	0.190546	-0.0880842	-0.3	0.000909362	0.599549	0.399338	0.616443	-0.728	0.706718	0.59	0.62	0.618947	0.733111	0.632724	-0.0623921	0.438214	-0.3	0.600529	-0.00220458	0.752531	0.661851	0.95	0.610076	0.347287	-0.0544942	0.629223	0.711126	0.121384	0.195	0.59	0.667259	0.0343532	0.235659	0.37398	0.648386	0.59	0.944235	0.84186
	forest, primary	0.197667	-0.728	0.95	-0.143526	0.532549	-0.0232977	0.59	0.609978	0.59	0.631318	0.190546	-0.0880842	-0.3	0.000909362	0.599549	0.399338	0.616443	-0.728	0.706718	0.59	0.62	0.618947	0.733111	0.632724	-0.0623921	0.438214	-0.3	0.600529	-0.00220458	0.752531	0.661851	0.95	0.610076	0.347287	-0.0544942	0.629223	0.711126	0.121384	0.195	0.59	0.667259	0.0343532	0.235659	0.37398	0.648386	0.59	0.944235	0.84186
	forest, secondary	0.197667	-0.728	0.95	-0.143526	0.532549	-0.0232977	0.59	0.609978	0.59	0.631318	0.190546	-0.0880842	-0.3	0.000909362	0.599549	0.399338	0.616443	-0.728	0.706718	0.59	0.62	0.618947	0.733111	0.632724	-0.0623921	0.438214	-0.3	0.600529	-0.00220458	0.752531	0.661851	0.95	0.610076	0.347287	-0.0544942	0.629223	0.711126	0.121384	0.195	0.59	0.667259	0.0343532	0.235659	0.37398	0.648386	0.59	0.944235	0.84186
	forest, used	0.380167	-0.5455	1.1325	0.0389742	0.715049	0.159202	0.7725	0.792478	0.7725	0.813818	0.373046	0.0944158	-0.1175	0.183409	0.782049	0.581838	0.798943	-0.5455	0.889218	0.7725	0.8025	0.801447	0.915611	0.815224	0.120108	0.620714	-0.1175	0.783029	0.180295	0.935031	0.844351	1.1325	0.792576	0.529787	0.128006	0.811723	0.893626	0.303884	0.3775	0.7725	0.849759	0.216853	0.418159	0.55648	0.830886	0.7725	1.12674	1.02436
	forest, extensive	0.297667	-0.628	1.05	-0.0435258	0.632549	0.0767023	0.69	0.709978	0.69	0.731318	0.290546	0.0119158	-0.2	0.100909	0.699549	0.499338	0.716443	-0.628	0.806718	0.69	0.72	0.718947	0.833111	0.732724	0.0376079	0.538214	-0.2	0.700529	0.0977954	0.852531	0.761851	1.05	0.710076	0.447287	0.0455058	0.729223	0.811126	0.221384	0.295	0.69	0.767259	0.134353	0.335659	0.47398	0.748386	0.69	1.04424	0.94186
	forest, intensive	0.380167	-0.5455	1.1325	0.0389742	0.715049	0.159202	0.7725	0.792478	0.7725	0.813818	0.373046	0.0944158	-0.1175	0.183409	0.782049	0.581838	0.798943	-0.5455	0.889218	0.7725	0.8025	0.801447	0.915611	0.815224	0.120108	0.620714	-0.1175	0.783029	0.180295	0.935031	0.844351	1.1325	0.792576	0.529787	0.128006	0.811723	0.893626	0.303884	0.3775	0.7725	0.849759	0.216853	0.418159	0.55648	0.830886	0.7725	1.12674	1.02436
	wetlands	-1.18844	-1.928	-0.25	-1.48017	-0.667451	-1.78126	-0.61	-0.63304	-0.61	-0.568682	-1.00945	-1.28839	-1.5	-1.59255	-0.600451	-1.30459	-0.583557	-1.928	-0.493282	-0.61	-0.58	-0.581053	-0.466889	-0.567276	-1.26239	-0.761786	-1.5	-0.599471	-1.2022	-0.447469	-0.538149	-0.25	-0.589924	-0.852713	-1.25449	-0.570777	-0.488874	-1.49352	-1.005	-0.61	-0.532741	-1.4185	-1.07457	-1.00628	-0.551614	-0.61	-0.255765	-0.35814
	wetlands, coastal	-1.18844	-1.928	-0.25	-1.48017	-0.667451	-1.78126	-0.61	-0.63304	-0.61	-0.568682	-1.00945	-1.28839	-1.5	-1.59255	-0.600451	-1.30459	-0.583557	-1.928	-0.493282	-0.61	-0.58	-0.581053	-0.466889	-0.567276	-1.26239	-0.761786	-1.5	-0.599471	-1.2022	-0.447469	-0.538149	-0.25	-0.589924	-0.852713	-1.25449	-0.570777	-0.488874	-1.49352	-1.005	-0.61	-0.532741	-1.4185	-1.07457	-1.00628	-0.551614	-0.61	-0.255765	-0.35814
	wetlands, inland	-1.18844	-1.928	-0.25	-1.48017	-0.667451	-1.78126	-0.61	-0.63304	-0.61	-0.568682	-1.00945	-1.28839	-1.5	-1.59255	-0.600451	-1.30459	-0.583557	-1.928	-0.493282	-0.61	-0.58	-0.581053	-0.466889	-0.567276	-1.26239	-0.761786	-1.5	-0.599471	-1.2022	-0.447469	-0.538149	-0.25	-0.589924	-0.852713	-1.25449	-0.570777	-0.488874	-1.49352	-1.005	-0.61	-0.532741	-1.4185	-1.07457	-1.00628	-0.551614	-0.61	-0.255765	-0.35814
	shrub land	0.311563	-0.428	1.25	0.0198332	0.832549	-0.281256	0.89	0.86696	0.89	0.931318	0.490546	0.211608	0	-0.0925494	0.899549	0.195415	0.916443	-0.428	1.00672	0.89	0.92	0.918947	1.03311	0.932724	0.237608	0.738214	0	0.900529	0.297795	1.05253	0.961851	1.25	0.910076	0.647287	0.245506	0.929223	1.01113	0.00647721	0.495	0.89	0.967259	0.0815037	0.425431	0.49372	0.948386	0.89	1.24424	1.14186
	field margins/hedgerows	0.397667	-0.528	1.15	0.0564742	0.732549	0.176702	0.79	0.809978	0.79	0.831318	0.390546	0.111916	-0.1	0.200909	0.799549	0.599338	0.816443	-0.528	0.906718	0.79	0.82	0.818947	0.933111	0.832724	0.137608	0.638214	-0.1	0.800529	0.197795	0.952531	0.861851	1.15	0.810076	0.547287	0.145506	0.829223	0.911126	0.321384	0.395	0.79	0.867259	0.234353	0.435659	0.57398	0.848386	0.79	1.14424	1.04186
	grassland	0.397667	-0.528	1.15	0.0564742	0.732549	0.176702	0.79	0.809978	0.79	0.831318	0.390546	0.111916	-0.1	0.200909	0.799549	0.599338	0.816443	-0.528	0.906718	0.79	0.82	0.818947	0.933111	0.832724	0.137608	0.638214	-0.1	0.800529	0.197795	0.952531	0.861851	1.15	0.810076	0.547287	0.145506	0.829223	0.911126	0.321384	0.395	0.79	0.867259	0.234353	0.435659	0.57398	0.848386	0.79	1.14424	1.04186
	grassland, not used	0.397667	-0.528	1.15	0.0564742	0.732549	0.176702	0.79	0.809978	0.79	0.831318	0.390546	0.111916	-0.1	0.200909	0.799549	0.599338	0.816443	-0.528	0.906718	0.79	0.82	0.818947	0.933111	0.832724	0.137608	0.638214	-0.1	0.800529	0.197795	0.952531	0.861851	1.15	0.810076	0.547287	0.145506	0.829223	0.911126	0.321384	0.395	0.79	0.867259	0.234353	0.435659	0.57398	0.848386	0.79	1.14424	1.04186
	grassland, for livestock grazing	0.475167	-0.4505	1.2275	0.133974	0.810049	0.254202	0.8675	0.887478	0.8675	0.908818	0.468046	0.189416	-0.0225	0.278409	0.877049	0.676838	0.893943	-0.4505	0.984218	0.8675	0.8975	0.896447	1.01061	0.910224	0.215108	0.715714	-0.0225	0.878029	0.275295	1.03003	0.939351	1.2275	0.887576	0.624787	0.223006	0.906723	0.988626	0.398884	0.4725	0.8675	0.944759	0.311853	0.513159	0.65148	0.925886	0.8675	1.22174	1.11936
	pasture/meadow	0.475167	-0.4505	1.2275	0.133974	0.810049	0.254202	0.8675	0.887478	0.8675	0.908818	0.468046	0.189416	-0.0225	0.278409	0.877049	0.676838	0.893943	-0.4505	0.984218	0.8675	0.8975	0.896447	1.01061	0.910224	0.215108	0.715714	-0.0225	0.878029	0.275295	1.03003	0.939351	1.2275	0.887576	0.624787	0.223006	0.906723	0.988626	0.398884	0.4725	0.8675	0.944759	0.311853	0.513159	0.65148	0.925886	0.8675	1.22174	1.11936
	pasture/meadow, extensive	0.447667	-0.478	1.2	0.106474	0.782549	0.226702	0.84	0.859978	0.84	0.881318	0.440546	0.161916	-0.05	0.250909	0.849549	0.649338	0.866443	-0.478	0.956718	0.84	0.87	0.868947	0.983111	0.882724	0.187608	0.688214	-0.05	0.850529	0.247795	1.00253	0.911851	1.2	0.860076	0.597287	0.195506	0.879223	0.961126	0.371384	0.445	0.84	0.917259	0.284353	0.485659	0.62398	0.898386	0.84	1.19424	1.09186
	pasture/meadow, intensive	0.522667	-0.403	1.275	0.181474	0.857549	0.301702	0.915	0.934978	0.915	0.956318	0.515546	0.236916	0.025	0.325909	0.924549	0.724338	0.941443	-0.403	1.03172	0.915	0.945	0.943947	1.05811	0.957724	0.262608	0.763214	0.025	0.925529	0.322795	1.07753	0.986851	1.275	0.935076	0.672287	0.270506	0.954223	1.03613	0.446384	0.52	0.915	0.992259	0.359353	0.560659	0.69898	0.973386	0.915	1.26924	1.16686
	agriculture	0.380167	-0.5455	1.1325	0.0389742	0.715049	0.159202	0.7725	0.792478	0.7725	0.813818	0.373046	0.0944158	-0.1175	0.183409	0.782049	0.581838	0.798943	-0.5455	0.889218	0.7725	0.8025	0.801447	0.915611	0.815224	0.120108	0.620714	-0.1175	0.783029	0.180295	0.935031	0.844351	1.1325	0.792576	0.529787	0.128006	0.811723	0.893626	0.303884	0.3775	0.7725	0.849759	0.216853	0.418159	0.55648	0.830886	0.7725	1.12674	1.02436
	arable	0.380167	-0.5455	1.1325	0.0389742	0.715049	0.159202	0.7725	0.792478	0.7725	0.813818	0.373046	0.0944158	-0.1175	0.183409	0.782049	0.581838	0.798943	-0.5455	0.889218	0.7725	0.8025	0.801447	0.915611	0.815224	0.120108	0.620714	-0.1175	0.783029	0.180295	0.935031	0.844351	1.1325	0.792576	0.529787	0.128006	0.811723	0.893626	0.303884	0.3775	0.7725	0.849759	0.216853	0.418159	0.55648	0.830886	0.7725	1.12674	1.02436
	arable, fallow	0.380167	-0.5455	1.1325	0.0389742	0.715049	0.159202	0.7725	0.792478	0.7725	0.813818	0.373046	0.0944158	-0.1175	0.183409	0.782049	0.581838	0.798943	-0.5455	0.889218	0.7725	0.8025	0.801447	0.915611	0.815224	0.120108	0.620714	-0.1175	0.783029	0.180295	0.935031	0.844351	1.1325	0.792576	0.529787	0.128006	0.811723	0.893626	0.303884	0.3775	0.7725	0.849759	0.216853	0.418159	0.55648	0.830886	0.7725	1.12674	1.02436
	arable, non-irrigated	0.380167	-0.5455	1.1325	0.0389742	0.715049	0.159202	0.7725	0.792478	0.7725	0.813818	0.373046	0.0944158	-0.1175	0.183409	0.782049	0.581838	0.798943	-0.5455	0.889218	0.7725	0.8025	0.801447	0.915611	0.815224	0.120108	0.620714	-0.1175	0.783029	0.180295	0.935031	0.844351	1.1325	0.792576	0.529787	0.128006	0.811723	0.893626	0.303884	0.3775	0.7725	0.849759	0.216853	0.418159	0.55648	0.830886	0.7725	1.12674	1.02436
	arable, non-irrigated, extensive	0.332667	-0.593	1.085	-0.00852577	0.667549	0.111702	0.725	0.744978	0.725	0.766318	0.325546	0.0469158	-0.165	0.135909	0.734549	0.534338	0.751443	-0.593	0.841718	0.725	0.755	0.753947	0.868111	0.767724	0.0726079	0.573214	-0.165	0.735529	0.132795	0.887531	0.796851	1.085	0.745076	0.482287	0.0805058	0.764223	0.846126	0.256384	0.33	0.725	0.802259	0.169353	0.370659	0.50898	0.783386	0.725	1.07924	0.97686
	arable, non-irrigated, intensive	0.380167	-0.5455	1.1325	0.0389742	0.715049	0.159202	0.7725	0.792478	0.7725	0.813818	0.373046	0.0944158	-0.1175	0.183409	0.782049	0.581838	0.798943	-0.5455	0.889218	0.7725	0.8025	0.801447	0.915611	0.815224	0.120108	0.620714	-0.1175	0.783029	0.180295	0.935031	0.844351	1.1325	0.792576	0.529787	0.128006	0.811723	0.893626	0.303884	0.3775	0.7725	0.849759	0.216853	0.418159	0.55648	0.830886	0.7725	1.12674	1.02436
	arable, irrigated	0.380167	-0.5455	1.1325	0.0389742	0.715049	0.159202	0.7725	0.792478	0.7725	0.813818	0.373046	0.0944158	-0.1175	0.183409	0.782049	0.581838	0.798943	-0.5455	0.889218	0.7725	0.8025	0.801447	0.915611	0.815224	0.120108	0.620714	-0.1175	0.783029	0.180295	0.935031	0.844351	1.1325	0.792576	0.529787	0.128006	0.811723	0.893626	0.303884	0.3775	0.7725	0.849759	0.216853	0.418159	0.55648	0.830886	0.7725	1.12674	1.02436
	arable, irrigated, extensive	0.332667	-0.593	1.085	-0.00852577	0.667549	0.111702	0.725	0.744978	0.725	0.766318	0.325546	0.0469158	-0.165	0.135909	0.734549	0.534338	0.751443	-0.593	0.841718	0.725	0.755	0.753947	0.868111	0.767724	0.0726079	0.573214	-0.165	0.735529	0.132795	0.887531	0.796851	1.085	0.745076	0.482287	0.0805058	0.764223	0.846126	0.256384	0.33	0.725	0.802259	0.169353	0.370659	0.50898	0.783386	0.725	1.07924	0.97686
	arable, irrigated, intensive	0.380167	-0.5455	1.1325	0.0389742	0.715049	0.159202	0.7725	0.792478	0.7725	0.813818	0.373046	0.0944158	-0.1175	0.183409	0.782049	0.581838	0.798943	-0.5455	0.889218	0.7725	0.8025	0.801447	0.915611	0.815224	0.120108	0.620714	-0.1175	0.783029	0.180295	0.935031	0.844351	1.1325	0.792576	0.529787	0.128006	0.811723	0.893626	0.303884	0.3775	0.7725	0.849759	0.216853	0.418159	0.55648	0.830886	0.7725	1.12674	1.02436
	arable, flooded crops	0.380167	-0.5455	1.1325	0.0389742	0.715049	0.159202	0.7725	0.792478	0.7725	0.813818	0.373046	0.0944158	-0.1175	0.183409	0.782049	0.581838	0.798943	-0.5455	0.889218	0.7725	0.8025	0.801447	0.915611	0.815224	0.120108	0.620714	-0.1175	0.783029	0.180295	0.935031	0.844351	1.1325	0.792576	0.529787	0.128006	0.811723	0.893626	0.303884	0.3775	0.7725	0.849759	0.216853	0.418159	0.55648	0.830886	0.7725	1.12674	1.02436
	arable, greenhouse	0.332667	-0.593	1.085	-0.00852577	0.667549	0.111702	0.725	0.744978	0.725	0.766318	0.325546	0.0469158	-0.165	0.135909	0.734549	0.534338	0.751443	-0.593	0.841718	0.725	0.755	0.753947	0.868111	0.767724	0.0726079	0.573214	-0.165	0.735529	0.132795	0.887531	0.796851	1.085	0.745076	0.482287	0.0805058	0.764223	0.846126	0.256384	0.33	0.725	0.802259	0.169353	0.370659	0.50898	0.783386	0.725	1.07924	0.97686
	field margins/hedgerows	0.397667	-0.528	1.15	0.0564742	0.732549	0.176702	0.79	0.809978	0.79	0.831318	0.390546	0.111916	-0.1	0.200909	0.799549	0.599338	0.816443	-0.528	0.906718	0.79	0.82	0.818947	0.933111	0.832724	0.137608	0.638214	-0.1	0.800529	0.197795	0.952531	0.861851	1.15	0.810076	0.547287	0.145506	0.829223	0.911126	0.321384	0.395	0.79	0.867259	0.234353	0.435659	0.57398	0.848386	0.79	1.14424	1.04186
	permanent crops	0.380167	-0.5455	1.1325	0.0389742	0.715049	0.159202	0.7725	0.792478	0.7725	0.813818	0.373046	0.0944158	-0.1175	0.183409	0.782049	0.581838	0.798943	-0.5455	0.889218	0.7725	0.8025	0.801447	0.915611	0.815224	0.120108	0.620714	-0.1175	0.783029	0.180295	0.935031	0.844351	1.1325	0.792576	0.529787	0.128006	0.811723	0.893626	0.303884	0.3775	0.7725	0.849759	0.216853	0.418159	0.55648	0.830886	0.7725	1.12674	1.02436
	permanent crops, non-irrigated	0.380167	-0.5455	1.1325	0.0389742	0.715049	0.159202	0.7725	0.792478	0.7725	0.813818	0.373046	0.0944158	-0.1175	0.183409	0.782049	0.581838	0.798943	-0.5455	0.889218	0.7725	0.8025	0.801447	0.915611	0.815224	0.120108	0.620714	-0.1175	0.783029	0.180295	0.935031	0.844351	1.1325	0.792576	0.529787	0.128006	0.811723	0.893626	0.303884	0.3775	0.7725	0.849759	0.216853	0.418159	0.55648	0.830886	0.7725	1.12674	1.02436
	permanent crops, non-irrigated, extensive	0.332667	-0.593	1.085	-0.00852577	0.667549	0.111702	0.725	0.744978	0.725	0.766318	0.325546	0.0469158	-0.165	0.135909	0.734549	0.534338	0.751443	-0.593	0.841718	0.725	0.755	0.753947	0.868111	0.767724	0.0726079	0.573214	-0.165	0.735529	0.132795	0.887531	0.796851	1.085	0.745076	0.482287	0.0805058	0.764223	0.846126	0.256384	0.33	0.725	0.802259	0.169353	0.370659	0.50898	0.783386	0.725	1.07924	0.97686
	permanent crops, non-irrigated, intensive	0.380167	-0.5455	1.1325	0.0389742	0.715049	0.159202	0.7725	0.792478	0.7725	0.813818	0.373046	0.0944158	-0.1175	0.183409	0.782049	0.581838	0.798943	-0.5455	0.889218	0.7725	0.8025	0.801447	0.915611	0.815224	0.120108	0.620714	-0.1175	0.783029	0.180295	0.935031	0.844351	1.1325	0.792576	0.529787	0.128006	0.811723	0.893626	0.303884	0.3775	0.7725	0.849759	0.216853	0.418159	0.55648	0.830886	0.7725	1.12674	1.02436
	permanent crops, irrigated	0.380167	-0.5455	1.1325	0.0389742	0.715049	0.159202	0.7725	0.792478	0.7725	0.813818	0.373046	0.0944158	-0.1175	0.183409	0.782049	0.581838	0.798943	-0.5455	0.889218	0.7725	0.8025	0.801447	0.915611	0.815224	0.120108	0.620714	-0.1175	0.783029	0.180295	0.935031	0.844351	1.1325	0.792576	0.529787	0.128006	0.811723	0.893626	0.303884	0.3775	0.7725	0.849759	0.216853	0.418159	0.55648	0.830886	0.7725	1.12674	1.02436
	permanent crops, irrigated, extensive	0.332667	-0.593	1.085	-0.00852577	0.667549	0.111702	0.725	0.744978	0.725	0.766318	0.325546	0.0469158	-0.165	0.135909	0.734549	0.534338	0.751443	-0.593	0.841718	0.725	0.755	0.753947	0.868111	0.767724	0.0726079	0.573214	-0.165	0.735529	0.132795	0.887531	0.796851	1.085	0.745076	0.482287	0.0805058	0.764223	0.846126	0.256384	0.33	0.725	0.802259	0.169353	0.370659	0.50898	0.783386	0.725	1.07924	0.97686
	permanent crops, irrigated, intensive	0.380167	-0.5455	1.1325	0.0389742	0.715049	0.159202	0.7725	0.792478	0.7725	0.813818	0.373046	0.0944158	-0.1175	0.183409	0.782049	0.581838	0.798943	-0.5455	0.889218	0.7725	0.8025	0.801447	0.915611	0.815224	0.120108	0.620714	-0.1175	0.783029	0.180295	0.935031	0.844351	1.1325	0.792576	0.529787	0.128006	0.811723	0.893626	0.303884	0.3775	0.7725	0.849759	0.216853	0.418159	0.55648	0.830886	0.7725	1.12674	1.02436
	agriculture, mosaic	0.380167	-0.5455	1.1325	0.0389742	0.715049	0.159202	0.7725	0.792478	0.7725	0.813818	0.373046	0.0944158	-0.1175	0.183409	0.782049	0.581838	0.798943	-0.5455	0.889218	0.7725	0.8025	0.801447	0.915611	0.815224	0.120108	0.620714	-0.1175	0.783029	0.180295	0.935031	0.844351	1.1325	0.792576	0.529787	0.128006	0.811723	0.893626	0.303884	0.3775	0.7725	0.849759	0.216853	0.418159	0.55648	0.830886	0.7725	1.12674	1.02436
	artificial areas	0.801563	0.062	1.74	0.509833	1.32255	0.208744	1.38	1.35696	1.38	1.42132	0.980546	0.701608	0.49	0.397451	1.38955	0.685415	1.40644	0.062	1.49672	1.38	1.41	1.40895	1.52311	1.42272	0.727608	1.22821	0.49	1.39053	0.787795	1.54253	1.45185	1.74	1.40008	1.13729	0.735506	1.41922	1.50113	0.496477	0.985	1.38	1.45726	0.571504	0.915431	0.98372	1.43839	1.38	1.73424	1.63186
	urban	0.811563	0.072	1.75	0.519833	1.33255	0.218744	1.39	1.36696	1.39	1.43132	0.990546	0.711608	0.5	0.407451	1.39955	0.695415	1.41644	0.072	1.50672	1.39	1.42	1.41895	1.53311	1.43272	0.737608	1.23821	0.5	1.40053	0.797795	1.55253	1.46185	1.75	1.41008	1.14729	0.745506	1.42922	1.51113	0.506477	0.995	1.39	1.46726	0.581504	0.925431	0.99372	1.44839	1.39	1.74424	1.64186
	urban/industrial fallow	0.791563	0.052	1.73	0.499833	1.31255	0.198744	1.37	1.34696	1.37	1.41132	0.970546	0.691608	0.48	0.387451	1.37955	0.675415	1.39644	0.052	1.48672	1.37	1.4	1.39895	1.51311	1.41272	0.717608	1.21821	0.48	1.38053	0.777795	1.53253	1.44185	1.73	1.39008	1.12729	0.725506	1.40922	1.49113	0.486477	0.975	1.37	1.44726	0.561504	0.905431	0.97372	1.42839	1.37	1.72424	1.62186
	urban, continuously built	0.811563	0.072	1.75	0.519833	1.33255	0.218744	1.39	1.36696	1.39	1.43132	0.990546	0.711608	0.5	0.407451	1.39955	0.695415	1.41644	0.072	1.50672	1.39	1.42	1.41895	1.53311	1.43272	0.737608	1.23821	0.5	1.40053	0.797795	1.55253	1.46185	1.75	1.41008	1.14729	0.745506	1.42922	1.51113	0.506477	0.995	1.39	1.46726	0.581504	0.925431	0.99372	1.44839	1.39	1.74424	1.64186
	urban, discontinuously built	0.736563	-0.003	1.675	0.444833	1.25755	0.143744	1.315	1.29196	1.315	1.35632	0.915546	0.636608	0.425	0.332451	1.32455	0.620415	1.34144	-0.003	1.43172	1.315	1.345	1.34395	1.45811	1.35772	0.662608	1.16321	0.425	1.32553	0.722795	1.47753	1.38685	1.675	1.33508	1.07229	0.670506	1.35422	1.43613	0.431477	0.92	1.315	1.39226	0.506504	0.850431	0.91872	1.37339	1.315	1.66924	1.56686
	urban, green areas	0.253563	-0.486	1.192	-0.0381668	0.774549	-0.339256	0.832	0.80896	0.832	0.873318	0.432546	0.153608	-0.058	-0.150549	0.841549	0.137415	0.858443	-0.486	0.948718	0.832	0.862	0.860947	0.975111	0.874724	0.179608	0.680214	-0.058	0.842529	0.239795	0.994531	0.903851	1.192	0.852076	0.589287	0.187506	0.871223	0.953126	-0.0515228	0.437	0.832	0.909259	0.0235037	0.367431	0.43572	0.890386	0.832	1.18624	1.08386
	industrial area	0.791563	0.052	1.73	0.499833	1.31255	0.198744	1.37	1.34696	1.37	1.41132	0.970546	0.691608	0.48	0.387451	1.37955	0.675415	1.39644	0.052	1.48672	1.37	1.4	1.39895	1.51311	1.41272	0.717608	1.21821	0.48	1.38053	0.777795	1.53253	1.44185	1.73	1.39008	1.12729	0.725506	1.40922	1.49113	0.486477	0.975	1.37	1.44726	0.561504	0.905431	0.97372	1.42839	1.37	1.72424	1.62186
	mineral extraction site	0.795563	0.056	1.734	0.503833	1.31655	0.202744	1.374	1.35096	1.374	1.41532	0.974546	0.695608	0.484	0.391451	1.38355	0.679415	1.40044	0.056	1.49072	1.374	1.404	1.40295	1.51711	1.41672	0.721608	1.22221	0.484	1.38453	0.781795	1.53653	1.44585	1.734	1.39408	1.13129	0.729506	1.41322	1.49513	0.490477	0.979	1.374	1.45126	0.565504	0.909431	0.97772	1.43239	1.374	1.72824	1.62586
	dump site	0.795563	0.056	1.734	0.503833	1.31655	0.202744	1.374	1.35096	1.374	1.41532	0.974546	0.695608	0.484	0.391451	1.38355	0.679415	1.40044	0.056	1.49072	1.374	1.404	1.40295	1.51711	1.41672	0.721608	1.22221	0.484	1.38453	0.781795	1.53653	1.44585	1.734	1.39408	1.13129	0.729506	1.41322	1.49513	0.490477	0.979	1.374	1.45126	0.565504	0.909431	0.97772	1.43239	1.374	1.72824	1.62586
	construction site	0.795563	0.056	1.734	0.503833	1.31655	0.202744	1.374	1.35096	1.374	1.41532	0.974546	0.695608	0.484	0.391451	1.38355	0.679415	1.40044	0.056	1.49072	1.374	1.404	1.40295	1.51711	1.41672	0.721608	1.22221	0.484	1.38453	0.781795	1.53653	1.44585	1.734	1.39408	1.13129	0.729506	1.41322	1.49513	0.490477	0.979	1.374	1.45126	0.565504	0.909431	0.97772	1.43239	1.374	1.72824	1.62586
	traffic area	0.791563	0.052	1.73	0.499833	1.31255	0.198744	1.37	1.34696	1.37	1.41132	0.970546	0.691608	0.48	0.387451	1.37955	0.675415	1.39644	0.052	1.48672	1.37	1.4	1.39895	1.51311	1.41272	0.717608	1.21821	0.48	1.38053	0.777795	1.53253	1.44185	1.73	1.39008	1.12729	0.725506	1.40922	1.49113	0.486477	0.975	1.37	1.44726	0.561504	0.905431	0.97372	1.42839	1.37	1.72424	1.62186
	traffic area, road network	0.807563	0.068	1.746	0.515833	1.32855	0.214744	1.386	1.36296	1.386	1.42732	0.986546	0.707608	0.496	0.403451	1.39555	0.691415	1.41244	0.068	1.50272	1.386	1.416	1.41495	1.52911	1.42872	0.733608	1.23421	0.496	1.39653	0.793795	1.54853	1.45785	1.746	1.40608	1.14329	0.741506	1.42522	1.50713	0.502477	0.991	1.386	1.46326	0.577504	0.921431	0.98972	1.44439	1.386	1.74024	1.63786
	traffic area, rail network	0.791563	0.052	1.73	0.499833	1.31255	0.198744	1.37	1.34696	1.37	1.41132	0.970546	0.691608	0.48	0.387451	1.37955	0.675415	1.39644	0.052	1.48672	1.37	1.4	1.39895	1.51311	1.41272	0.717608	1.21821	0.48	1.38053	0.777795	1.53253	1.44185	1.73	1.39008	1.12729	0.725506	1.40922	1.49113	0.486477	0.975	1.37	1.44726	0.561504	0.905431	0.97372	1.42839	1.37	1.72424	1.62186
	traffic area, rail/road embankment	0.791563	0.052	1.73	0.499833	1.31255	0.198744	1.37	1.34696	1.37	1.41132	0.970546	0.691608	0.48	0.387451	1.37955	0.675415	1.39644	0.052	1.48672	1.37	1.4	1.39895	1.51311	1.41272	0.717608	1.21821	0.48	1.38053	0.777795	1.53253	1.44185	1.73	1.39008	1.12729	0.725506	1.40922	1.49113	0.486477	0.975	1.37	1.44726	0.561504	0.905431	0.97372	1.42839	1.37	1.72424	1.62186
	bare area	0.739563	0	1.678	0.447833	1.26055	0.146744	1.318	1.29496	1.318	1.35932	0.918546	0.639608	0.428	0.335451	1.32755	0.623415	1.34444	0	1.43472	1.318	1.348	1.34695	1.46111	1.36072	0.665608	1.16621	0.428	1.32853	0.725795	1.48053	1.38985	1.678	1.33808	1.07529	0.673506	1.35722	1.43913	0.434477	0.923	1.318	1.39526	0.509504	0.853431	0.92172	1.37639	1.318	1.67224	1.56986
	snow and ice	0.739563	0	1.678	0.447833	1.26055	0.146744	1.318	1.29496	1.318	1.35932	0.918546	0.639608	0.428	0.335451	1.32755	0.623415	1.34444	0	1.43472	1.318	1.348	1.34695	1.46111	1.36072	0.665608	1.16621	0.428	1.32853	0.725795	1.48053	1.38985	1.678	1.33808	1.07529	0.673506	1.35722	1.43913	0.434477	0.923	1.318	1.39526	0.509504	0.853431	0.92172	1.37639	1.318	1.67224	1.56986
Erosion potential	unspecified	-0.708309	-8.01548	-5.82654e-10	-2.68939	-0.0264329	-0.210901	-0.0939113	-1.08076	-0.0145811	-0.0134032	-0.0221812	-0.000697369	-0.0113564	-1.79345	-0.0427147	-0.700608	-0.0114277	-0.0745059	-0.0370472	-0.026945	-1.20482e-05	-0.00516466	-0.0750187	-0.0206837	-2.47424	-0.152436	-0.00399138	-0.017114	-8.93388e-08	-0.0571986	-0.106	-0.143925	-0.0146533	-6.20635e-09	-0.2152	-0.0613761	-0.112215	-1.1439e-07	-0.0286036	-0.0147803	-0.0452172	-0.581051	-2.07297	-1.0645	-0.357082	-0.443703	-0.0423022	-0.0504174
Erosion potential	unspecified, used	-0.708309	-8.01548	-5.82654e-10	-2.68939	-0.0264329	-0.210901	-0.0939113	-1.08076	-0.0145811	-0.0134032	-0.0221812	-0.000697369	-0.0113564	-1.79345	-0.0427147	-0.700608	-0.0114277	-0.0745059	-0.0370472	-0.026945	-1.20482e-05	-0.00516466	-0.0750187	-0.0206837	-2.47424	-0.152436	-0.00399138	-0.017114	-8.93388e-08	-0.0571986	-0.106	-0.143925	-0.0146533	-6.20635e-09	-0.2152	-0.0613761	-0.112215	-1.1439e-07	-0.0286036	-0.0147803	-0.0452172	-0.581051	-2.07297	-1.0645	-0.357082	-0.443703	-0.0423022	-0.0504174
Erosion potential	unspecified, natural	-0.660867	-7.5674	0.405444	-2.66326	0.0133489	-0.210288	0.0722394	-1.00641	0.0112162	0.0103101	-0.00415985	-0.000330215	-0.00344134	-1.78582	0.0328574	-0.69701	0.0021278	-0.0743344	0.0284979	0.0207269	9.26788e-06	0.00397281	0.0577067	0.0159106	-1.03026	-0.00279778	-0.00120951	0.0131646	-1.12335e-08	0.0396508	0.0815386	0.110712	0.0110027	1.52879e-09	-0.0831205	0.0472124	0.0535017	-1.13392e-07	-0.00510779	0.0113695	0.0347825	-0.577041	-2.0321	-1.04968	0.0844835	0.34131	0.0325402	0.0307088
Erosion potential	forest	-0.0134463	-1.65808	0	-0.0316425	-0.0039475	-0.000619841	0	-0.00146883	0	0	-0.0119952	-0.000413535	-0.00688269	-0.00609465	0	-0.00123055	-0.00376589	-0.074409	0	0	0	0	0	0	-1.65808	-0.0678581	-0.00241902	0	-4.51923e-08	-0.00245762	0	0	-0.00015208	-1.83432e-09	-0.140546	0	-0.018549	-4.26605e-10	-0.0153234	0	0	-0.00236431	-0.0240364	-0.00514907	-0.107501	0	0	-0.00456344
Erosion potential	forest, natural	-0.0134463	-1.65808	0	-0.0316425	-0.0039475	-0.000619841	0	-0.00146883	0	0	-0.0119952	-0.000413535	-0.00688269	-0.00609465	0	-0.00123055	-0.00376589	-0.074409	0	0	0	0	0	0	-1.65808	-0.0678581	-0.00241902	0	-4.51923e-08	-0.00245762	0	0	-0.00015208	-1.83432e-09	-0.140546	0	-0.018549	-4.26605e-10	-0.0153234	0	0	-0.00236431	-0.0240364	-0.00514907	-0.107501	0	0	-0.00456344
Erosion potential	forest, primary	-0.0134463	-1.65808	0	-0.0316425	-0.0039475	-0.000619841	0	-0.00146883	0	0	-0.0119952	-0.000413535	-0.00688269	-0.00609465	0	-0.00123055	-0.00376589	-0.074409	0	0	0	0	0	0	-1.65808	-0.0678581	-0.00241902	0	-4.51923e-08	-0.00245762	0	0	-0.00015208	-1.83432e-09	-0.140546	0	-0.018549	-4.26605e-10	-0.0153234	0	0	-0.00236431	-0.0240364	-0.00514907	-0.107501	0	0	-0.00456344
Erosion potential	forest, secondary	0.00718068	-1.03026	0.405444	-0.0202829	0.0133489	-0.000353541	0.0722394	0.0308595	0.0112162	0.0103101	-0.00415985	-0.000253903	-0.00344134	-0.00277872	0.0328574	0.000333854	0.0021278	-0.0743344	0.0284979	0.0207269	9.26788e-06	0.00397281	0.0577067	0.0159106	-1.03026	-0.00279778	-0.00120951	0.0131646	-1.12335e-08	0.0396508	0.0815386	0.110712	0.0110027	1.52879e-09	-0.0831205	0.0472124	0.0535017	7.1804e-12	-0.00510779	0.0113695	0.0347825	-0.000620521	-0.00626618	0.00129387	0.0844835	0.34131	0.0325402	0.0307088
Erosion potential	forest, used	0.00718068	-1.03026	0.405444	-0.0202829	0.0133489	-0.000353541	0.0722394	0.0308595	0.0112162	0.0103101	-0.00415985	-0.000253903	-0.00344134	-0.00277872	0.0328574	0.000333854	0.0021278	-0.0743344	0.0284979	0.0207269	9.26788e-06	0.00397281	0.0577067	0.0159106	-1.03026	-0.00279778	-0.00120951	0.0131646	-1.12335e-08	0.0396508	0.0815386	0.110712	0.0110027	1.52879e-09	-0.0831205	0.0472124	0.0535017	7.1804e-12	-0.00510779	0.0113695	0.0347825	-0.000620521	-0.00626618	0.00129387	0.0844835	0.34131	0.0325402	0.0307088
Erosion potential	forest, extensive	-0.0134463	-1.65808	0	-0.0316425	-0.0039475	-0.000619841	0	-0.00146883	0	0	-0.0119952	-0.000413535	-0.00688269	-0.00609465	0	-0.00123055	-0.00376589	-0.074409	0	0	0	0	0	0	-1.65808	-0.0678581	-0.00241902	0	-4.51923e-08	-0.00245762	0	0	-0.00015208	-1.83432e-09	-0.140546	0	-0.018549	-4.26605e-10	-0.0153234	0	0	-0.00236431	-0.0240364	-0.00514907	-0.107501	0	0	-0.00456344
Erosion potential	forest, intensive	0.00718068	-1.03026	0.405444	-0.0202829	0.0133489	-0.000353541	0.0722394	0.0308595	0.0112162	0.0103101	-0.00415985	-0.000253903	-0.00344134	-0.00277872	0.0328574	0.000333854	0.0021278	-0.0743344	0.0284979	0.0207269	9.26788e-06	0.00397281	0.0577067	0.0159106	-1.03026	-0.00279778	-0.00120951	0.0131646	-1.12335e-08	0.0396508	0.0815386	0.110712	0.0110027	1.52879e-09	-0.0831205	0.0472124	0.0535017	7.1804e-12	-0.00510779	0.0113695	0.0347825	-0.000620521	-0.00626618	0.00129387	0.0844835	0.34131	0.0325402	0.0307088
Erosion potential	wetlands	-0.722748	-8.15185	-8.9639e-10	-2.69734	-0.0385404	-0.211087	-0.144479	-1.10339	-0.0224325	-0.0206203	-0.0276659	-0.000809111	-0.0137654	-1.79577	-0.0657149	-0.701703	-0.0155533	-0.0745581	-0.0569957	-0.0414539	-1.85358e-05	-0.00794563	-0.115413	-0.0318211	-2.91372	-0.197979	-0.00483803	-0.0263293	-1.1311e-07	-0.0866745	-0.163077	-0.221424	-0.0224617	-8.56052e-09	-0.255397	-0.0944248	-0.16265	-1.14694e-07	-0.0357545	-0.0227389	-0.0695649	-0.582272	-2.08541	-1.06901	-0.491471	-0.682621	-0.0650803	-0.075108
Erosion potential	wetlands, coastal	-0.722748	-8.15185	-8.9639e-10	-2.69734	-0.0385404	-0.211087	-0.144479	-1.10339	-0.0224325	-0.0206203	-0.0276659	-0.000809111	-0.0137654	-1.79577	-0.0657149	-0.701703	-0.0155533	-0.0745581	-0.0569957	-0.0414539	-1.85358e-05	-0.00794563	-0.115413	-0.0318211	-2.91372	-0.197979	-0.00483803	-0.0263293	-1.1311e-07	-0.0866745	-0.163077	-0.221424	-0.0224617	-8.56052e-09	-0.255397	-0.0944248	-0.16265	-1.14694e-07	-0.0357545	-0.0227389	-0.0695649	-0.582272	-2.08541	-1.06901	-0.491471	-0.682621	-0.0650803	-0.075108
Erosion potential	wetlands, inland	-0.722748	-8.15185	-8.9639e-10	-2.69734	-0.0385404	-0.211087	-0.144479	-1.10339	-0.0224325	-0.0206203	-0.0276659	-0.000809111	-0.0137654	-1.79577	-0.0657149	-0.701703	-0.0155533	-0.0745581	-0.0569957	-0.0414539	-1.85358e-05	-0.00794563	-0.115413	-0.0318211	-2.91372	-0.197979	-0.00483803	-0.0263293	-1.1311e-07	-0.0866745	-0.163077	-0.221424	-0.0224617	-8.56052e-09	-0.255397	-0.0944248	-0.16265	-1.14694e-07	-0.0357545	-0.0227389	-0.0695649	-0.582272	-2.08541	-1.06901	-0.491471	-0.682621	-0.0650803	-0.075108
Erosion potential	shrub land	-0.64024	-7.37259	0.810889	-2.6519	0.0306454	-0.210022	0.144479	-0.974077	0.0224325	0.0206203	0.00367551	-0.000170584	0	-1.7825	0.0657149	-0.695445	0.00802148	-0.0742598	0.0569957	0.0414539	1.85358e-05	0.00794563	0.115413	0.0318211	-0.402445	0.0622625	0	0.0263293	2.27254e-08	0.0817592	0.163077	0.221424	0.0221576	4.89189e-09	-0.0256949	0.0944248	0.125552	-1.12959e-07	0.00510779	0.0227389	0.0695649	-0.575297	-2.01433	-1.04324	0.276468	0.682621	0.0650803	0.0659811
Erosion potential	field margins/hedgerows	0.0484347	-0.268749	1.21633	0.00243616	0.0479418	0.00017906	0.216718	0.0955162	0.0336487	0.0309304	0.0115109	6.5361e-05	0.00344134	0.00385314	0.0985723	0.00346266	0.0139152	-0.0741853	0.0854936	0.0621808	2.78036e-05	0.0119184	0.17312	0.0477317	0.225372	0.127323	0.00120951	0.0394939	5.66842e-08	0.123868	0.244616	0.332135	0.0333124	8.255e-09	0.0317308	0.141637	0.197603	8.74751e-10	0.0153234	0.0341084	0.104347	0.00286705	0.0292743	0.0141798	0.468453	1.02393	0.0976205	0.101253
Erosion potential	grassland	0.0484347	-0.268749	1.21633	0.00243616	0.0479418	0.00017906	0.216718	0.0955162	0.0336487	0.0309304	0.0115109	6.5361e-05	0.00344134	0.00385314	0.0985723	0.00346266	0.0139152	-0.0741853	0.0854936	0.0621808	2.78036e-05	0.0119184	0.17312	0.0477317	0.225372	0.127323	0.00120951	0.0394939	5.66842e-08	0.123868	0.244616	0.332135	0.0333124	8.255e-09	0.0317308	0.141637	0.197603	8.74751e-10	0.0153234	0.0341084	0.104347	0.00286705	0.0292743	0.0141798	0.468453	1.02393	0.0976205	0.101253
Erosion potential	grassland, not used	0.0484347	-0.268749	1.21633	0.00243616	0.0479418	0.00017906	0.216718	0.0955162	0.0336487	0.0309304	0.0115109	6.5361e-05	0.00344134	0.00385314	0.0985723	0.00346266	0.0139152	-0.0741853	0.0854936	0.0621808	2.78036e-05	0.0119184	0.17312	0.0477317	0.225372	0.127323	0.00120951	0.0394939	5.66842e-08	0.123868	0.244616	0.332135	0.0333124	8.255e-09	0.0317308	0.141637	0.197603	8.74751e-10	0.0153234	0.0341084	0.104347	0.00286705	0.0292743	0.0141798	0.468453	1.02393	0.0976205	0.101253
Erosion potential	grassland, for livestock grazing	0.0484347	-0.268749	1.21633	0.00243616	0.0479418	0.00017906	0.216718	0.0955162	0.0336487	0.0309304	0.0115109	6.5361e-05	0.00344134	0.00385314	0.0985723	0.00346266	0.0139152	-0.0741853	0.0854936	0.0621808	2.78036e-05	0.0119184	0.17312	0.0477317	0.225372	0.127323	0.00120951	0.0394939	5.66842e-08	0.123868	0.244616	0.332135	0.0333124	8.255e-09	0.0317308	0.141637	0.197603	8.74751e-10	0.0153234	0.0341084	0.104347	0.00286705	0.0292743	0.0141798	0.468453	1.02393	0.0976205	0.101253
Erosion potential	pasture/meadow	0.0484347	-0.268749	1.21633	0.00243616	0.0479418	0.00017906	0.216718	0.0955162	0.0336487	0.0309304	0.0115109	6.5361e-05	0.00344134	0.00385314	0.0985723	0.00346266	0.0139152	-0.0741853	0.0854936	0.0621808	2.78036e-05	0.0119184	0.17312	0.0477317	0.225372	0.127323	0.00120951	0.0394939	5.66842e-08	0.123868	0.244616	0.332135	0.0333124	8.255e-09	0.0317308	0.141637	0.197603	8.74751e-10	0.0153234	0.0341084	0.104347	0.00286705	0.0292743	0.0141798	0.468453	1.02393	0.0976205	0.101253
Erosion potential	pasture/meadow, extensive	0.0278077	-0.402445	0.810889	-0.00892339	0.0306454	-8.72402e-05	0.144479	0.0631879	0.0224325	0.0206203	0.00367551	-9.42709e-05	0	0.000537213	0.0657149	0.00189826	0.00802148	-0.0742598	0.0569957	0.0414539	1.85358e-05	0.00794563	0.115413	0.0318211	-0.402445	0.0622625	0	0.0263293	2.27254e-08	0.0817592	0.163077	0.221424	0.0221576	4.89189e-09	-0.0256949	0.0944248	0.125552	4.40966e-10	0.00510779	0.0227389	0.0695649	0.00112326	0.0115041	0.00773681	0.276468	0.682621	0.0650803	0.0659811
Erosion potential	pasture/meadow, intensive	0.0484347	-0.268749	1.21633	0.00243616	0.0479418	0.00017906	0.216718	0.0955162	0.0336487	0.0309304	0.0115109	6.5361e-05	0.00344134	0.00385314	0.0985723	0.00346266	0.0139152	-0.0741853	0.0854936	0.0621808	2.78036e-05	0.0119184	0.17312	0.0477317	0.225372	0.127323	0.00120951	0.0394939	5.66842e-08	0.123868	0.244616	0.332135	0.0333124	8.255e-09	0.0317308	0.141637	0.197603	8.74751e-10	0.0153234	0.0341084	0.104347	0.00286705	0.0292743	0.0141798	0.468453	1.02393	0.0976205	0.101253
Erosion potential	agriculture	6.13341	-0.18907	185.432	3.3535	5.15039	0.0787377	21.5273	9.63238	3.34244	3.07242	2.32294	0.0471568	1.01864	0.982053	9.79151	0.464961	1.75255	-0.0521907	8.49236	6.17663	0.00276183	1.1839	17.1966	4.74135	185.432	19.3201	0.358014	3.92306	1.00745e-05	12.5459	24.2985	32.9921	3.32398	1.00037e-06	16.9723	14.0693	21.4525	1.28841e-07	3.02892	3.3881	10.3652	0.517284	5.2715	1.91485	57.104	101.71	9.69697	10.5066
Erosion potential	arable	8.19611	-0.16206	248.213	4.48946	6.88003	0.105368	28.7513	12.8652	4.46406	4.10343	3.10648	0.06312	1.36277	1.31365	13.0773	0.621402	2.34192	-0.0447348	11.3422	8.24932	0.00368862	1.58118	22.9673	6.3324	248.213	25.8261	0.478965	5.23952	1.34704e-05	16.7567	32.4524	44.0633	4.43947	1.33668e-06	22.7149	18.7905	28.6576	1.7222e-07	4.05047	4.52504	13.8434	0.691662	7.04852	2.55914	76.3025	135.841	12.951	14.0338
Erosion potential	arable, fallow	10.2588	-0.13505	310.995	5.62541	8.60968	0.131998	35.9752	16.0981	5.58568	5.13445	3.89001	0.0790831	1.70691	1.64524	16.363	0.777842	2.93129	-0.037279	14.1919	10.322	0.00461541	1.97846	28.7379	7.92346	310.995	32.3322	0.599916	6.55599	1.68663e-05	20.9675	40.6062	55.1345	5.55495	1.67299e-06	28.4574	23.5118	35.8627	2.15598e-07	5.07203	5.66199	17.3217	0.866041	8.82555	3.20344	95.501	169.973	16.205	17.561
Erosion potential	arable, non-irrigated	8.19611	-0.16206	248.213	4.48946	6.88003	0.105368	28.7513	12.8652	4.46406	4.10343	3.10648	0.06312	1.36277	1.31365	13.0773	0.621402	2.34192	-0.0447348	11.3422	8.24932	0.00368862	1.58118	22.9673	6.3324	248.213	25.8261	0.478965	5.23952	1.34704e-05	16.7567	32.4524	44.0633	4.43947	1.33668e-06	22.7149	18.7905	28.6576	1.7222e-07	4.05047	4.52504	13.8434	0.691662	7.04852	2.55914	76.3025	135.841	12.951	14.0338
Erosion potential	arable, non-irrigated, extensive	7.16476	-0.175565	216.822	3.92148	6.01521	0.0920527	25.1393	11.2488	3.90325	3.58793	2.71471	0.0551384	1.19071	1.14785	11.4344	0.543182	2.04724	-0.0484627	9.91726	7.21297	0.00322522	1.38254	20.0819	5.53687	216.822	22.5731	0.41849	4.58129	1.17725e-05	14.6513	28.3754	38.5277	3.88173	1.16853e-06	19.8436	16.4299	25.0551	1.50531e-07	3.5397	3.95657	12.1043	0.604473	6.16001	2.23699	66.7032	118.776	11.324	12.2702
Erosion potential	arable, non-irrigated, intensive	9.22746	-0.148555	279.604	5.05744	7.74485	0.118683	32.3633	14.4816	5.02487	4.61894	3.49824	0.0711016	1.53484	1.47944	14.7201	0.699622	2.63661	-0.0410069	12.767	9.28567	0.00415201	1.77982	25.8526	7.12793	279.604	29.0792	0.539441	5.89776	1.51684e-05	18.8621	36.5293	49.5989	4.99721	1.50484e-06	25.5861	21.1512	32.2601	1.93909e-07	4.56125	5.09351	15.5825	0.778852	7.93704	2.88129	85.9017	152.907	14.578	15.7974
Erosion potential	arable, irrigated	8.19611	-0.16206	248.213	4.48946	6.88003	0.105368	28.7513	12.8652	4.46406	4.10343	3.10648	0.06312	1.36277	1.31365	13.0773	0.621402	2.34192	-0.0447348	11.3422	8.24932	0.00368862	1.58118	22.9673	6.3324	248.213	25.8261	0.478965	5.23952	1.34704e-05	16.7567	32.4524	44.0633	4.43947	1.33668e-06	22.7149	18.7905	28.6576	1.7222e-07	4.05047	4.52504	13.8434	0.691662	7.04852	2.55914	76.3025	135.841	12.951	14.0338
Erosion potential	arable, irrigated, extensive	7.16476	-0.175565	216.822	3.92148	6.01521	0.0920527	25.1393	11.2488	3.90325	3.58793	2.71471	0.0551384	1.19071	1.14785	11.4344	0.543182	2.04724	-0.0484627	9.91726	7.21297	0.00322522	1.38254	20.0819	5.53687	216.822	22.5731	0.41849	4.58129	1.17725e-05	14.6513	28.3754	38.5277	3.88173	1.16853e-06	19.8436	16.4299	25.0551	1.50531e-07	3.5397	3.95657	12.1043	0.604473	6.16001	2.23699	66.7032	118.776	11.324	12.2702
Erosion potential	arable, irrigated, intensive	9.22746	-0.148555	279.604	5.05744	7.74485	0.118683	32.3633	14.4816	5.02487	4.61894	3.49824	0.0711016	1.53484	1.47944	14.7201	0.699622	2.63661	-0.0410069	12.767	9.28567	0.00415201	1.77982	25.8526	7.12793	279.604	29.0792	0.539441	5.89776	1.51684e-05	18.8621	36.5293	49.5989	4.99721	1.50484e-06	25.5861	21.1512	32.2601	1.93909e-07	4.56125	5.09351	15.5825	0.778852	7.93704	2.88129	85.9017	152.907	14.578	15.7974
Erosion potential	arable, flooded crops	-0.0340734	-2.2859	-4.48195e-10	-0.043002	-0.0212439	-0.000886141	-0.0722394	-0.0337972	-0.0112162	-0.0103101	-0.0198306	-0.000573167	-0.010324	-0.00941058	-0.0328574	-0.00279495	-0.00965958	-0.0744835	-0.0284979	-0.0207269	-9.26788e-06	-0.00397281	-0.0577067	-0.0159106	-2.2859	-0.132918	-0.00362853	-0.0131646	-7.91512e-08	-0.0445661	-0.0815386	-0.110712	-0.0113069	-5.19742e-09	-0.197972	-0.0472124	-0.0905996	-8.6039e-10	-0.0255389	-0.0113695	-0.0347825	-0.00410809	-0.0418067	-0.011592	-0.299486	-0.34131	-0.0325402	-0.0398357
Erosion potential	arable, greenhouse	-0.0402615	-2.47424	-5.82654e-10	-0.0464099	-0.0264329	-0.000966031	-0.0939113	-0.0434957	-0.0145811	-0.0134032	-0.0221812	-0.000621056	-0.0113564	-0.0104054	-0.0427147	-0.00326427	-0.0114277	-0.0745059	-0.0370472	-0.026945	-1.20482e-05	-0.00516466	-0.0750187	-0.0206837	-2.47424	-0.152436	-0.00399138	-0.017114	-8.93388e-08	-0.0571986	-0.106	-0.143925	-0.0146533	-6.20635e-09	-0.2152	-0.0613761	-0.112215	-9.90525e-10	-0.0286036	-0.0147803	-0.0452172	-0.00463123	-0.0471378	-0.0135249	-0.357082	-0.443703	-0.0423022	-0.0504174
Erosion potential	field margins/hedgerows	0.0484347	-0.268749	1.21633	0.00243616	0.0479418	0.00017906	0.216718	0.0955162	0.0336487	0.0309304	0.0115109	6.5361e-05	0.00344134	0.00385314	0.0985723	0.00346266	0.0139152	-0.0741853	0.0854936	0.0621808	2.78036e-05	0.0119184	0.17312	0.0477317	0.225372	0.127323	0.00120951	0.0394939	5.66842e-08	0.123868	0.244616	0.332135	0.0333124	8.255e-09	0.0317308	0.141637	0.197603	8.74751e-10	0.0153234	0.0341084	0.104347	0.00286705	0.0292743	0.0141798	0.468453	1.02393	0.0976205	0.101253
Erosion potential	permanent crops	8.19611	-0.16206	248.213	4.48946	6.88003	0.105368	28.7513	12.8652	4.46406	4.10343	3.10648	0.06312	1.36277	1.31365	13.0773	0.621402	2.34192	-0.0447348	11.3422	8.24932	0.00368862	1.58118	22.9673	6.3324	248.213	25.8261	0.478965	5.23952	1.34704e-05	16.7567	32.4524	44.0633	4.43947	1.33668e-06	22.7149	18.7905	28.6576	1.7222e-07	4.05047	4.52504	13.8434	0.691662	7.04852	2.55914	76.3025	135.841	12.951	14.0338
Erosion potential	permanent crops, non-irrigated	8.19611	-0.16206	248.213	4.48946	6.88003	0.105368	28.7513	12.8652	4.46406	4.10343	3.10648	0.06312	1.36277	1.31365	13.0773	0.621402	2.34192	-0.0447348	11.3422	8.24932	0.00368862	1.58118	22.9673	6.3324	248.213	25.8261	0.478965	5.23952	1.34704e-05	16.7567	32.4524	44.0633	4.43947	1.33668e-06	22.7149	18.7905	28.6576	1.7222e-07	4.05047	4.52504	13.8434	0.691662	7.04852	2.55914	76.3025	135.841	12.951	14.0338
Erosion potential	permanent crops, non-irrigated, extensive	7.16476	-0.175565	216.822	3.92148	6.01521	0.0920527	25.1393	11.2488	3.90325	3.58793	2.71471	0.0551384	1.19071	1.14785	11.4344	0.543182	2.04724	-0.0484627	9.91726	7.21297	0.00322522	1.38254	20.0819	5.53687	216.822	22.5731	0.41849	4.58129	1.17725e-05	14.6513	28.3754	38.5277	3.88173	1.16853e-06	19.8436	16.4299	25.0551	1.50531e-07	3.5397	3.95657	12.1043	0.604473	6.16001	2.23699	66.7032	118.776	11.324	12.2702
Erosion potential	permanent crops, non-irrigated, intensive	8.19611	-0.16206	248.213	4.48946	6.88003	0.105368	28.7513	12.8652	4.46406	4.10343	3.10648	0.06312	1.36277	1.31365	13.0773	0.621402	2.34192	-0.0447348	11.3422	8.24932	0.00368862	1.58118	22.9673	6.3324	248.213	25.8261	0.478965	5.23952	1.34704e-05	16.7567	32.4524	44.0633	4.43947	1.33668e-06	22.7149	18.7905	28.6576	1.7222e-07	4.05047	4.52504	13.8434	0.691662	7.04852	2.55914	76.3025	135.841	12.951	14.0338
Erosion potential	permanent crops, irrigated	8.19611	-0.16206	248.213	4.48946	6.88003	0.105368	28.7513	12.8652	4.46406	4.10343	3.10648	0.06312	1.36277	1.31365	13.0773	0.621402	2.34192	-0.0447348	11.3422	8.24932	0.00368862	1.58118	22.9673	6.3324	248.213	25.8261	0.478965	5.23952	1.34704e-05	16.7567	32.4524	44.0633	4.43947	1.33668e-06	22.7149	18.7905	28.6576	1.7222e-07	4.05047	4.52504	13.8434	0.691662	7.04852	2.55914	76.3025	135.841	12.951	14.0338
Erosion potential	permanent crops, irrigated, extensive	7.16476	-0.175565	216.822	3.92148	6.01521	0.0920527	25.1393	11.2488	3.90325	3.58793	2.71471	0.0551384	1.19071	1.14785	11.4344	0.543182	2.04724	-0.0484627	9.91726	7.21297	0.00322522	1.38254	20.0819	5.53687	216.822	22.5731	0.41849	4.58129	1.17725e-05	14.6513	28.3754	38.5277	3.88173	1.16853e-06	19.8436	16.4299	25.0551	1.50531e-07	3.5397	3.95657	12.1043	0.604473	6.16001	2.23699	66.7032	118.776	11.324	12.2702
Erosion potential	permanent crops, irrigated, intensive	8.19611	-0.16206	248.213	4.48946	6.88003	0.105368	28.7513	12.8652	4.46406	4.10343	3.10648	0.06312	1.36277	1.31365	13.0773	0.621402	2.34192	-0.0447348	11.3422	8.24932	0.00368862	1.58118	22.9673	6.3324	248.213	25.8261	0.478965	5.23952	1.34704e-05	16.7567	32.4524	44.0633	4.43947	1.33668e-06	22.7149	18.7905	28.6576	1.7222e-07	4.05047	4.52504	13.8434	0.691662	7.04852	2.55914	76.3025	135.841	12.951	14.0338
Erosion potential	agriculture, mosaic	6.13341	-0.18907	185.432	3.3535	5.15039	0.0787377	21.5273	9.63238	3.34244	3.07242	2.32294	0.0471568	1.01864	0.982053	9.79151	0.464961	1.75255	-0.0521907	8.49236	6.17663	0.00276183	1.1839	17.1966	4.74135	185.432	19.3201	0.358014	3.92306	1.00745e-05	12.5459	24.2985	32.9921	3.32398	1.00037e-06	16.9723	14.0693	21.4525	1.28841e-07	3.02892	3.3881	10.3652	0.517284	5.2715	1.91485	57.104	101.71	9.69697	10.5066
Erosion potential	artificial areas	-0.708309	-8.01548	-5.82654e-10	-2.68939	-0.0264329	-0.210901	-0.0939113	-1.08076	-0.0145811	-0.0134032	-0.0221812	-0.000697369	-0.0113564	-1.79345	-0.0427147	-0.700608	-0.0114277	-0.0745059	-0.0370472	-0.026945	-1.20482e-05	-0.00516466	-0.0750187	-0.0206837	-2.47424	-0.152436	-0.00399138	-0.017114	-8.93388e-08	-0.0571986	-0.106	-0.143925	-0.0146533	-6.20635e-09	-0.2152	-0.0613761	-0.112215	-1.1439e-07	-0.0286036	-0.0147803	-0.0452172	-0.581051	-2.07297	-1.0645	-0.357082	-0.443703	-0.0423022	-0.0504174
Erosion potential	urban	-0.708309	-8.01548	-5.82654e-10	-2.68939	-0.0264329	-0.210901	-0.0939113	-1.08076	-0.0145811	-0.0134032	-0.0221812	-0.000697369	-0.0113564	-1.79345	-0.0427147	-0.700608	-0.0114277	-0.0745059	-0.0370472	-0.026945	-1.20482e-05	-0.00516466	-0.0750187	-0.0206837	-2.47424	-0.152436	-0.00399138	-0.017114	-8.93388e-08	-0.0571986	-0.106	-0.143925	-0.0146533	-6.20635e-09	-0.2152	-0.0613761	-0.112215	-1.1439e-07	-0.0286036	-0.0147803	-0.0452172	-0.581051	-2.07297	-1.0645	-0.357082	-0.443703	-0.0423022	-0.0504174
Erosion potential	urban/industrial fallow	-0.660867	-7.5674	0.405444	-2.66326	0.0133489	-0.210288	0.0722394	-1.00641	0.0112162	0.0103101	-0.00415985	-0.000330215	-0.00344134	-1.78582	0.0328574	-0.69701	0.0021278	-0.0743344	0.0284979	0.0207269	9.26788e-06	0.00397281	0.0577067	0.0159106	-1.03026	-0.00279778	-0.00120951	0.0131646	-1.12335e-08	0.0396508	0.0815386	0.110712	0.0110027	1.52879e-09	-0.0831205	0.0472124	0.0535017	-1.13392e-07	-0.00510779	0.0113695	0.0347825	-0.577041	-2.0321	-1.04968	0.0844835	0.34131	0.0325402	0.0307088
Erosion potential	urban, continuously built	-0.708309	-8.01548	-5.82654e-10	-2.68939	-0.0264329	-0.210901	-0.0939113	-1.08076	-0.0145811	-0.0134032	-0.0221812	-0.000697369	-0.0113564	-1.79345	-0.0427147	-0.700608	-0.0114277	-0.0745059	-0.0370472	-0.026945	-1.20482e-05	-0.00516466	-0.0750187	-0.0206837	-2.47424	-0.152436	-0.00399138	-0.017114	-8.93388e-08	-0.0571986	-0.106	-0.143925	-0.0146533	-6.20635e-09	-0.2152	-0.0613761	-0.112215	-1.1439e-07	-0.0286036	-0.0147803	-0.0452172	-0.581051	-2.07297	-1.0645	-0.357082	-0.443703	-0.0423022	-0.0504174
Erosion potential	urban, discontinuously built	-0.708309	-8.01548	-5.82654e-10	-2.68939	-0.0264329	-0.210901	-0.0939113	-1.08076	-0.0145811	-0.0134032	-0.0221812	-0.000697369	-0.0113564	-1.79345	-0.0427147	-0.700608	-0.0114277	-0.0745059	-0.0370472	-0.026945	-1.20482e-05	-0.00516466	-0.0750187	-0.0206837	-2.47424	-0.152436	-0.00399138	-0.017114	-8.93388e-08	-0.0571986	-0.106	-0.143925	-0.0146533	-6.20635e-09	-0.2152	-0.0613761	-0.112215	-1.1439e-07	-0.0286036	-0.0147803	-0.0452172	-0.581051	-2.07297	-1.0645	-0.357082	-0.443703	-0.0423022	-0.0504174
Erosion potential	urban, green areas	-0.660867	-7.5674	0.405444	-2.66326	0.0133489	-0.210288	0.0722394	-1.00641	0.0112162	0.0103101	-0.00415985	-0.000330215	-0.00344134	-1.78582	0.0328574	-0.69701	0.0021278	-0.0743344	0.0284979	0.0207269	9.26788e-06	0.00397281	0.0577067	0.0159106	-1.03026	-0.00279778	-0.00120951	0.0131646	-1.12335e-08	0.0396508	0.0815386	0.110712	0.0110027	1.52879e-09	-0.0831205	0.0472124	0.0535017	-1.13392e-07	-0.00510779	0.0113695	0.0347825	-0.577041	-2.0321	-1.04968	0.0844835	0.34131	0.0325402	0.0307088
Erosion potential	industrial area	-0.712435	-8.05445	-6.72293e-10	-2.69166	-0.0298921	-0.210954	-0.108359	-1.08723	-0.0168243	-0.0154652	-0.0237482	-0.000729295	-0.0120447	-1.79411	-0.0492861	-0.700921	-0.0126064	-0.0745208	-0.0427468	-0.0310904	-1.39018e-05	-0.00595922	-0.08656	-0.0238658	-2.59981	-0.165449	-0.00423328	-0.0197469	-9.61306e-08	-0.0656203	-0.122308	-0.166068	-0.0168843	-6.87897e-09	-0.226685	-0.0708186	-0.126625	-1.14477e-07	-0.0306467	-0.0170542	-0.0521737	-0.5814	-2.07653	-1.06579	-0.395479	-0.511965	-0.0488103	-0.0574719
Erosion potential	mineral extraction site	13.7162	-0.649607	436.559	5.25434	12.069	-0.0246769	50.4231	21.5265	7.82893	7.19647	5.45708	0.110933	2.39518	0.525385	22.9345	0.393379	4.11003	-0.0223674	19.8915	14.4674	0.00646898	2.77302	40.2793	11.1056	436.559	45.3442	0.841818	9.18891	2.36581e-05	29.3892	56.9139	77.2768	7.78591	2.34561e-06	39.9426	32.9543	50.2728	1.88956e-07	7.11515	7.93588	24.2782	0.638378	10.3538	3.44105	133.898	238.235	22.713	24.6155
Erosion potential	dump site	-0.712435	-8.05445	-6.72293e-10	-2.69166	-0.0298921	-0.210954	-0.108359	-1.08723	-0.0168243	-0.0154652	-0.0237482	-0.000729295	-0.0120447	-1.79411	-0.0492861	-0.700921	-0.0126064	-0.0745208	-0.0427468	-0.0310904	-1.39018e-05	-0.00595922	-0.08656	-0.0238658	-2.59981	-0.165449	-0.00423328	-0.0197469	-9.61306e-08	-0.0656203	-0.122308	-0.166068	-0.0168843	-6.87897e-09	-0.226685	-0.0708186	-0.126625	-1.14477e-07	-0.0306467	-0.0170542	-0.0521737	-0.5814	-2.07653	-1.06579	-0.395479	-0.511965	-0.0488103	-0.0574719
Erosion potential	construction site	13.7162	-0.649607	436.559	5.25434	12.069	-0.0246769	50.4231	21.5265	7.82893	7.19647	5.45708	0.110933	2.39518	0.525385	22.9345	0.393379	4.11003	-0.0223674	19.8915	14.4674	0.00646898	2.77302	40.2793	11.1056	436.559	45.3442	0.841818	9.18891	2.36581e-05	29.3892	56.9139	77.2768	7.78591	2.34561e-06	39.9426	32.9543	50.2728	1.88956e-07	7.11515	7.93588	24.2782	0.638378	10.3538	3.44105	133.898	238.235	22.713	24.6155
Erosion potential	traffic area	-0.712435	-8.05445	-6.72293e-10	-2.69166	-0.0298921	-0.210954	-0.108359	-1.08723	-0.0168243	-0.0154652	-0.0237482	-0.000729295	-0.0120447	-1.79411	-0.0492861	-0.700921	-0.0126064	-0.0745208	-0.0427468	-0.0310904	-1.39018e-05	-0.00595922	-0.08656	-0.0238658	-2.59981	-0.165449	-0.00423328	-0.0197469	-9.61306e-08	-0.0656203	-0.122308	-0.166068	-0.0168843	-6.87897e-09	-0.226685	-0.0708186	-0.126625	-1.14477e-07	-0.0306467	-0.0170542	-0.0521737	-0.5814	-2.07653	-1.06579	-0.395479	-0.511965	-0.0488103	-0.0574719
Erosion potential	traffic area, road network	-0.712435	-8.05445	-6.72293e-10	-2.69166	-0.0298921	-0.210954	-0.108359	-1.08723	-0.0168243	-0.0154652	-0.0237482	-0.000729295	-0.0120447	-1.79411	-0.0492861	-0.700921	-0.0126064	-0.0745208	-0.0427468	-0.0310904	-1.39018e-05	-0.00595922	-0.08656	-0.0238658	-2.59981	-0.165449	-0.00423328	-0.0197469	-9.61306e-08	-0.0656203	-0.122308	-0.166068	-0.0168843	-6.87897e-09	-0.226685	-0.0708186	-0.126625	-1.14477e-07	-0.0306467	-0.0170542	-0.0521737	-0.5814	-2.07653	-1.06579	-0.395479	-0.511965	-0.0488103	-0.0574719
Erosion potential	traffic area, rail network	-0.578359	-6.78814	2.02722	-2.61782	0.0825347	-0.209223	0.361197	-0.877092	0.0560811	0.0515507	0.0271816	0.000308312	0.010324	-1.77256	0.164287	-0.690752	0.0257025	-0.0740362	0.142489	0.103635	4.63394e-05	0.0198641	0.288533	0.0795528	1.48101	0.257443	0.00362853	0.0658232	1.24602e-07	0.208085	0.407693	0.553559	0.055622	1.49812e-08	0.146582	0.236062	0.341704	-1.11657e-07	0.0357545	0.0568473	0.173912	-0.570066	-1.96102	-1.02391	0.852423	1.70655	0.162701	0.171798
Erosion potential	traffic area, rail/road embankment	-0.578359	-6.78814	2.02722	-2.61782	0.0825347	-0.209223	0.361197	-0.877092	0.0560811	0.0515507	0.0271816	0.000308312	0.010324	-1.77256	0.164287	-0.690752	0.0257025	-0.0740362	0.142489	0.103635	4.63394e-05	0.0198641	0.288533	0.0795528	1.48101	0.257443	0.00362853	0.0658232	1.24602e-07	0.208085	0.407693	0.553559	0.055622	1.49812e-08	0.146582	0.236062	0.341704	-1.11657e-07	0.0357545	0.0568473	0.173912	-0.570066	-1.96102	-1.02391	0.852423	1.70655	0.162701	0.171798
Erosion potential	bare area	19.9043	0	624.904	8.66221	17.2579	0.0552132	72.0949	31.225	11.1938	10.2895	7.80769	0.158823	3.42758	1.52016	32.7917	0.862699	5.87813	0	28.4409	20.6855	0.00924935	3.96487	57.5913	15.8787	624.904	64.8623	1.20467	13.1383	3.38457e-05	42.0218	81.3755	110.49	11.1324	3.35454e-06	57.1703	47.118	71.888	3.19091e-07	10.1798	11.3467	34.7129	1.16151	15.6848	5.37393	191.493	340.628	32.4751	35.1972
Erosion potential	snow and ice	19.9043	0	624.904	8.66221	17.2579	0.0552132	72.0949	31.225	11.1938	10.2895	7.80769	0.158823	3.42758	1.52016	32.7917	0.862699	5.87813	0	28.4409	20.6855	0.00924935	3.96487	57.5913	15.8787	624.904	64.8623	1.20467	13.1383	3.38457e-05	42.0218	81.3755	110.49	11.1324	3.35454e-06	57.1703	47.118	71.888	3.19091e-07	10.1798	11.3467	34.7129	1.16151	15.6848	5.37393	191.493	340.628	32.4751	35.1972
Groundwater Regeneration Reduction Potential	unspecified	0.0431047	-0.311778	0.556479	-0.00155197	0.155311	0.000701226	0.196685	0.037748	-0.151042	0.00730397	-0.00092213	0.00587884	-0.311778	-0.00109614	0.168319	0.00121062	-0.0593231	0.00159821	0.268667	0.0487455	0.0433382	0.0971095	0.174057	0.0419568	0.0362397	0.0603226	-0.195985	0.142694	-0.00427379	0.168482	-0.122126	0.419481	0.045379	0.0148418	0.00450046	0.21206	0.117375	0.0156482	-0.00201337	-0.076221	0.0879858	-0.000866775	0.0680593	0.0227094	0.320815	0.157032	0.100587	0.0853986
Groundwater Regeneration Reduction Potential	unspecified, used	0.0431047	-0.311778	0.556479	-0.00155197	0.155311	0.000701226	0.196685	0.037748	-0.151042	0.00730397	-0.00092213	0.00587884	-0.311778	-0.00109614	0.168319	0.00121062	-0.0593231	0.00159821	0.268667	0.0487455	0.0433382	0.0971095	0.174057	0.0419568	0.0362397	0.0603226	-0.195985	0.142694	-0.00427379	0.168482	-0.122126	0.419481	0.045379	0.0148418	0.00450046	0.21206	0.117375	0.0156482	-0.00201337	-0.076221	0.0879858	-0.000866775	0.0680593	0.0227094	0.320815	0.157032	0.100587	0.0853986
Groundwater Regeneration Reduction Potential	unspecified, natural	0.0341027	-0.276812	0.542907	-0.00195981	0.151219	0.000821534	0.191888	0.0202136	-0.134103	0.00730397	-0.000733044	0.0049663	-0.276812	-0.00336516	0.164213	0.000903599	-0.0261262	0.0024063	0.177422	0.0487455	0.0216691	0.0862187	0.174057	0.0277073	0.0299768	0.0580961	-0.174005	0.139214	-0.00213689	0.149255	-0.119148	0.372437	0.0442673	0.00980116	0.0049286	0.188278	0.103319	-0.00291643	-0.00191749	-0.0381105	0.0781182	4.44388e-05	0.0641748	0.0216156	0.3113	0.153202	0.0893061	0.0754399
Groundwater Regeneration Reduction Potential	forest	-0.0110684	-0.221492	0.0261578	-0.0151477	-0.0124513	0.000738329	0	-3.69093e-05	0	0	0.000763888	-0.0315196	0	-0.00181794	0	-0.00322	0.0070706	0.00321438	0	0	0	0	0	0	-0.220541	-0.0309629	0	0	0	-0.00296132	0	0	-0.000202092	0	-0.0218304	0	-0.00796056	-0.00590799	0.00191749	0	0	0.000155091	-0.0679014	-0.01151	-0.0693017	0	0	-0.00340004
Groundwater Regeneration Reduction Potential	forest, natural	-0.0110684	-0.221492	0.0261578	-0.0151477	-0.0124513	0.000738329	0	-3.69093e-05	0	0	0.000763888	-0.0315196	0	-0.00181794	0	-0.00322	0.0070706	0.00321438	0	0	0	0	0	0	-0.220541	-0.0309629	0	0	0	-0.00296132	0	0	-0.000202092	0	-0.0218304	0	-0.00796056	-0.00590799	0.00191749	0	0	0.000155091	-0.0679014	-0.01151	-0.0693017	0	0	-0.00340004
Groundwater Regeneration Reduction Potential	forest, primary	-0.0110684	-0.221492	0.0261578	-0.0151477	-0.0124513	0.000738329	0	-3.69093e-05	0	0	0.000763888	-0.0315196	0	-0.00181794	0	-0.00322	0.0070706	0.00321438	0	0	0	0	0	0	-0.220541	-0.0309629	0	0	0	-0.00296132	0	0	-0.000202092	0	-0.0218304	0	-0.00796056	-0.00590799	0.00191749	0	0	0.000155091	-0.0679014	-0.01151	-0.0693017	0	0	-0.00340004
Groundwater Regeneration Reduction Potential	forest, secondary	-0.0110684	-0.221492	0.0261578	-0.0151477	-0.0124513	0.000738329	0	-3.69093e-05	0	0	0.000763888	-0.0315196	0	-0.00181794	0	-0.00322	0.0070706	0.00321438	0	0	0	0	0	0	-0.220541	-0.0309629	0	0	0	-0.00296132	0	0	-0.000202092	0	-0.0218304	0	-0.00796056	-0.00590799	0.00191749	0	0	0.000155091	-0.0679014	-0.01151	-0.0693017	0	0	-0.00340004
Groundwater Regeneration Reduction Potential	forest, used	-0.0110684	-0.221492	0.0261578	-0.0151477	-0.0124513	0.000738329	0	-3.69093e-05	0	0	0.000763888	-0.0315196	0	-0.00181794	0	-0.00322	0.0070706	0.00321438	0	0	0	0	0	0	-0.220541	-0.0309629	0	0	0	-0.00296132	0	0	-0.000202092	0	-0.0218304	0	-0.00796056	-0.00590799	0.00191749	0	0	0.000155091	-0.0679014	-0.01151	-0.0693017	0	0	-0.00340004
Groundwater Regeneration Reduction Potential	forest, extensive	-0.0110684	-0.221492	0.0261578	-0.0151477	-0.0124513	0.000738329	0	-3.69093e-05	0	0	0.000763888	-0.0315196	0	-0.00181794	0	-0.00322	0.0070706	0.00321438	0	0	0	0	0	0	-0.220541	-0.0309629	0	0	0	-0.00296132	0	0	-0.000202092	0	-0.0218304	0	-0.00796056	-0.00590799	0.00191749	0	0	0.000155091	-0.0679014	-0.01151	-0.0693017	0	0	-0.00340004
Groundwater Regeneration Reduction Potential	forest, intensive	-0.0110684	-0.221492	0.0261578	-0.0151477	-0.0124513	0.000738329	0	-3.69093e-05	0	0	0.000763888	-0.0315196	0	-0.00181794	0	-0.00322	0.0070706	0.00321438	0	0	0	0	0	0	-0.220541	-0.0309629	0	0	0	-0.00296132	0	0	-0.000202092	0	-0.0218304	0	-0.00796056	-0.00590799	0.00191749	0	0	0.000155091	-0.0679014	-0.01151	-0.0693017	0	0	-0.00340004
Groundwater Regeneration Reduction Potential	wetlands	0.0885629	-0.594741	0.949082	0.0102454	0.273668	-0.000272375	0.335449	0.0621898	-0.288126	0.0146485	-0.00245233	0.0322748	-0.594741	0.00508062	0.287069	0.0100915	-0.124979	0	0.517057	0.0977619	0.0861948	0.185244	0.349082	0.0807471	0.217401	0.124725	-0.373857	0.243367	-0.00850009	0.32408	-0.208288	0.800194	0.0775369	0.0285634	0.0224825	0.404522	0.231128	0.0415262	-0.00478663	-0.151595	0.16784	-0.0033473	0.180421	0.0543507	0.596047	0.26782	0.191878	0.165991
Groundwater Regeneration Reduction Potential	wetlands, coastal	0.0885629	-0.594741	0.949082	0.0102454	0.273668	-0.000272375	0.335449	0.0621898	-0.288126	0.0146485	-0.00245233	0.0322748	-0.594741	0.00508062	0.287069	0.0100915	-0.124979	0	0.517057	0.0977619	0.0861948	0.185244	0.349082	0.0807471	0.217401	0.124725	-0.373857	0.243367	-0.00850009	0.32408	-0.208288	0.800194	0.0775369	0.0285634	0.0224825	0.404522	0.231128	0.0415262	-0.00478663	-0.151595	0.16784	-0.0033473	0.180421	0.0543507	0.596047	0.26782	0.191878	0.165991
Groundwater Regeneration Reduction Potential	wetlands, inland	0.0885629	-0.594741	0.949082	0.0102454	0.273668	-0.000272375	0.335449	0.0621898	-0.288126	0.0146485	-0.00245233	0.0322748	-0.594741	0.00508062	0.287069	0.0100915	-0.124979	0	0.517057	0.0977619	0.0861948	0.185244	0.349082	0.0807471	0.217401	0.124725	-0.373857	0.243367	-0.00850009	0.32408	-0.208288	0.800194	0.0775369	0.0285634	0.0224825	0.404522	0.231128	0.0415262	-0.00478663	-0.151595	0.16784	-0.0033473	0.180421	0.0543507	0.596047	0.26782	0.191878	0.165991
Groundwater Regeneration Reduction Potential	shrub land	-0.0169391	-0.221492	0.0389894	-0.0182737	-0.0124513	0.00177397	0	-0.0021028	0	0	0.000763888	-0.0315351	0	-0.00777713	0	-0.0113772	0.0070706	0.00321438	0	0	0	0	0	0	-0.220541	-0.0309629	0	0	0	-0.00296132	0	0	-0.000202092	0	-0.0218304	0	-0.00796056	-0.0265441	0.00191749	0	0	0.00181624	-0.0912044	-0.0221393	-0.0693017	0	0	-0.00340004
Groundwater Regeneration Reduction Potential	field margins/hedgerows	0.0399733	-0.276812	0.542907	0.00116622	0.151219	-0.000214106	0.191888	0.0222795	-0.134103	0.00730397	-0.000733044	0.00498181	-0.276812	0.00259404	0.164213	0.00906081	-0.0261262	0.0024063	0.177422	0.0487455	0.0216691	0.0862187	0.174057	0.0277073	0.0299768	0.0580961	-0.174005	0.139214	-0.00213689	0.149255	-0.119148	0.372437	0.0442673	0.00980116	0.0049286	0.188278	0.103319	0.0177197	-0.00191749	-0.0381105	0.0781182	-0.00161671	0.0874778	0.0322449	0.3113	0.153202	0.0893061	0.0754399
Groundwater Regeneration Reduction Potential	grassland	0.0399733	-0.276812	0.542907	0.00116622	0.151219	-0.000214106	0.191888	0.0222795	-0.134103	0.00730397	-0.000733044	0.00498181	-0.276812	0.00259404	0.164213	0.00906081	-0.0261262	0.0024063	0.177422	0.0487455	0.0216691	0.0862187	0.174057	0.0277073	0.0299768	0.0580961	-0.174005	0.139214	-0.00213689	0.149255	-0.119148	0.372437	0.0442673	0.00980116	0.0049286	0.188278	0.103319	0.0177197	-0.00191749	-0.0381105	0.0781182	-0.00161671	0.0874778	0.0322449	0.3113	0.153202	0.0893061	0.0754399
Groundwater Regeneration Reduction Potential	grassland, not used	0.0399733	-0.276812	0.542907	0.00116622	0.151219	-0.000214106	0.191888	0.0222795	-0.134103	0.00730397	-0.000733044	0.00498181	-0.276812	0.00259404	0.164213	0.00906081	-0.0261262	0.0024063	0.177422	0.0487455	0.0216691	0.0862187	0.174057	0.0277073	0.0299768	0.0580961	-0.174005	0.139214	-0.00213689	0.149255	-0.119148	0.372437	0.0442673	0.00980116	0.0049286	0.188278	0.103319	0.0177197	-0.00191749	-0.0381105	0.0781182	-0.00161671	0.0874778	0.0322449	0.3113	0.153202	0.0893061	0.0754399
Groundwater Regeneration Reduction Potential	grassland, for livestock grazing	0.0583369	-0.378795	0.723876	0.00660419	0.205776	-0.000565004	0.255851	0.0318437	-0.18351	0.010956	-0.00128454	0.017149	-0.378795	0.0038546	0.218951	0.0131544	-0.0360853	0.00216387	0.228114	0.0731183	0.0281698	0.117983	0.261086	0.0356237	0.113483	0.0877824	-0.238112	0.185619	-0.00277796	0.205334	-0.158864	0.50965	0.0590904	0.0126015	0.0177729	0.257643	0.144317	0.0278459	-0.00319582	-0.0495436	0.106899	-0.00212294	0.139271	0.0468299	0.438168	0.204269	0.122208	0.104486
Groundwater Regeneration Reduction Potential	pasture/meadow	0.0583369	-0.378795	0.723876	0.00660419	0.205776	-0.000565004	0.255851	0.0318437	-0.18351	0.010956	-0.00128454	0.017149	-0.378795	0.0038546	0.218951	0.0131544	-0.0360853	0.00216387	0.228114	0.0731183	0.0281698	0.117983	0.261086	0.0356237	0.113483	0.0877824	-0.238112	0.185619	-0.00277796	0.205334	-0.158864	0.50965	0.0590904	0.0126015	0.0177729	0.257643	0.144317	0.0278459	-0.00319582	-0.0495436	0.106899	-0.00212294	0.139271	0.0468299	0.438168	0.204269	0.122208	0.104486
Groundwater Regeneration Reduction Potential	pasture/meadow, extensive	0.0399733	-0.276812	0.542907	0.00116622	0.151219	-0.000214106	0.191888	0.0222795	-0.134103	0.00730397	-0.000733044	0.00498181	-0.276812	0.00259404	0.164213	0.00906081	-0.0261262	0.0024063	0.177422	0.0487455	0.0216691	0.0862187	0.174057	0.0277073	0.0299768	0.0580961	-0.174005	0.139214	-0.00213689	0.149255	-0.119148	0.372437	0.0442673	0.00980116	0.0049286	0.188278	0.103319	0.0177197	-0.00191749	-0.0381105	0.0781182	-0.00161671	0.0874778	0.0322449	0.3113	0.153202	0.0893061	0.0754399
Groundwater Regeneration Reduction Potential	pasture/meadow, intensive	0.0583369	-0.378795	0.723876	0.00660419	0.205776	-0.000565004	0.255851	0.0318437	-0.18351	0.010956	-0.00128454	0.017149	-0.378795	0.0038546	0.218951	0.0131544	-0.0360853	0.00216387	0.228114	0.0731183	0.0281698	0.117983	0.261086	0.0356237	0.113483	0.0877824	-0.238112	0.185619	-0.00277796	0.205334	-0.158864	0.50965	0.0590904	0.0126015	0.0177729	0.257643	0.144317	0.0278459	-0.00319582	-0.0495436	0.106899	-0.00212294	0.139271	0.0468299	0.438168	0.204269	0.122208	0.104486
Groundwater Regeneration Reduction Potential	agriculture	0.0162878	-0.177511	0.316696	-0.00563124	0.083023	0.000287176	0.111935	0.0111213	-0.0635225	0.00328679	5.48151e-05	-0.0102271	-0.131121	0.000703192	0.0957912	0.0039438	-0.0128475	0.00272953	0.101384	0.0219355	0.0130015	0.0408404	0.0783259	0.0158328	-0.0744058	0.0209882	-0.0824235	0.0812082	-0.00128214	0.0691409	-0.0695028	0.176417	0.0257384	0.00560066	-0.00470465	0.0891843	0.0447508	0.00590587	-0.000319582	-0.0228663	0.0370034	-0.00085737	0.0227365	0.0140137	0.152716	0.0893679	0.0423029	0.0339452
Groundwater Regeneration Reduction Potential	arable	0.0162878	-0.177511	0.316696	-0.00563124	0.083023	0.000287176	0.111935	0.0111213	-0.0635225	0.00328679	5.48151e-05	-0.0102271	-0.131121	0.000703192	0.0957912	0.0039438	-0.0128475	0.00272953	0.101384	0.0219355	0.0130015	0.0408404	0.0783259	0.0158328	-0.0744058	0.0209882	-0.0824235	0.0812082	-0.00128214	0.0691409	-0.0695028	0.176417	0.0257384	0.00560066	-0.00470465	0.0891843	0.0447508	0.00590587	-0.000319582	-0.0228663	0.0370034	-0.00085737	0.0227365	0.0140137	0.152716	0.0893679	0.0423029	0.0339452
Groundwater Regeneration Reduction Potential	arable, fallow	0.0162878	-0.177511	0.316696	-0.00563124	0.083023	0.000287176	0.111935	0.0111213	-0.0635225	0.00328679	5.48151e-05	-0.0102271	-0.131121	0.000703192	0.0957912	0.0039438	-0.0128475	0.00272953	0.101384	0.0219355	0.0130015	0.0408404	0.0783259	0.0158328	-0.0744058	0.0209882	-0.0824235	0.0812082	-0.00128214	0.0691409	-0.0695028	0.176417	0.0257384	0.00560066	-0.00470465	0.0891843	0.0447508	0.00590587	-0.000319582	-0.0228663	0.0370034	-0.00085737	0.0227365	0.0140137	0.152716	0.0893679	0.0423029	0.0339452
Groundwater Regeneration Reduction Potential	arable, non-irrigated	0.0162878	-0.177511	0.316696	-0.00563124	0.083023	0.000287176	0.111935	0.0111213	-0.0635225	0.00328679	5.48151e-05	-0.0102271	-0.131121	0.000703192	0.0957912	0.0039438	-0.0128475	0.00272953	0.101384	0.0219355	0.0130015	0.0408404	0.0783259	0.0158328	-0.0744058	0.0209882	-0.0824235	0.0812082	-0.00128214	0.0691409	-0.0695028	0.176417	0.0257384	0.00560066	-0.00470465	0.0891843	0.0447508	0.00590587	-0.000319582	-0.0228663	0.0370034	-0.00085737	0.0227365	0.0140137	0.152716	0.0893679	0.0423029	0.0339452
Groundwater Regeneration Reduction Potential	arable, non-irrigated, extensive	0.0162878	-0.177511	0.316696	-0.00563124	0.083023	0.000287176	0.111935	0.0111213	-0.0635225	0.00328679	5.48151e-05	-0.0102271	-0.131121	0.000703192	0.0957912	0.0039438	-0.0128475	0.00272953	0.101384	0.0219355	0.0130015	0.0408404	0.0783259	0.0158328	-0.0744058	0.0209882	-0.0824235	0.0812082	-0.00128214	0.0691409	-0.0695028	0.176417	0.0257384	0.00560066	-0.00470465	0.0891843	0.0447508	0.00590587	-0.000319582	-0.0228663	0.0370034	-0.00085737	0.0227365	0.0140137	0.152716	0.0893679	0.0423029	0.0339452
Groundwater Regeneration Reduction Potential	arable, non-irrigated, intensive	0.0162878	-0.177511	0.316696	-0.00563124	0.083023	0.000287176	0.111935	0.0111213	-0.0635225	0.00328679	5.48151e-05	-0.0102271	-0.131121	0.000703192	0.0957912	0.0039438	-0.0128475	0.00272953	0.101384	0.0219355	0.0130015	0.0408404	0.0783259	0.0158328	-0.0744058	0.0209882	-0.0824235	0.0812082	-0.00128214	0.0691409	-0.0695028	0.176417	0.0257384	0.00560066	-0.00470465	0.0891843	0.0447508	0.00590587	-0.000319582	-0.0228663	0.0370034	-0.00085737	0.0227365	0.0140137	0.152716	0.0893679	0.0423029	0.0339452
Groundwater Regeneration Reduction Potential	arable, irrigated	0.0162878	-0.177511	0.316696	-0.00563124	0.083023	0.000287176	0.111935	0.0111213	-0.0635225	0.00328679	5.48151e-05	-0.0102271	-0.131121	0.000703192	0.0957912	0.0039438	-0.0128475	0.00272953	0.101384	0.0219355	0.0130015	0.0408404	0.0783259	0.0158328	-0.0744058	0.0209882	-0.0824235	0.0812082	-0.00128214	0.0691409	-0.0695028	0.176417	0.0257384	0.00560066	-0.00470465	0.0891843	0.0447508	0.00590587	-0.000319582	-0.0228663	0.0370034	-0.00085737	0.0227365	0.0140137	0.152716	0.0893679	0.0423029	0.0339452
Groundwater Regeneration Reduction Potential	arable, irrigated, extensive	0.0162878	-0.177511	0.316696	-0.00563124	0.083023	0.000287176	0.111935	0.0111213	-0.0635225	0.00328679	5.48151e-05	-0.0102271	-0.131121	0.000703192	0.0957912	0.0039438	-0.0128475	0.00272953	0.101384	0.0219355	0.0130015	0.0408404	0.0783259	0.0158328	-0.0744058	0.0209882	-0.0824235	0.0812082	-0.00128214	0.0691409	-0.0695028	0.176417	0.0257384	0.00560066	-0.00470465	0.0891843	0.0447508	0.00590587	-0.000319582	-0.0228663	0.0370034	-0.00085737	0.0227365	0.0140137	0.152716	0.0893679	0.0423029	0.0339452
Groundwater Regeneration Reduction Potential	arable, irrigated, intensive	0.0162878	-0.177511	0.316696	-0.00563124	0.083023	0.000287176	0.111935	0.0111213	-0.0635225	0.00328679	5.48151e-05	-0.0102271	-0.131121	0.000703192	0.0957912	0.0039438	-0.0128475	0.00272953	0.101384	0.0219355	0.0130015	0.0408404	0.0783259	0.0158328	-0.0744058	0.0209882	-0.0824235	0.0812082	-0.00128214	0.0691409	-0.0695028	0.176417	0.0257384	0.00560066	-0.00470465	0.0891843	0.0447508	0.00590587	-0.000319582	-0.0228663	0.0370034	-0.00085737	0.0227365	0.0140137	0.152716	0.0893679	0.0423029	0.0339452
Groundwater Regeneration Reduction Potential	arable, flooded crops	0.0162878	-0.177511	0.316696	-0.00563124	0.083023	0.000287176	0.111935	0.0111213	-0.0635225	0.00328679	5.48151e-05	-0.0102271	-0.131121	0.000703192	0.0957912	0.0039438	-0.0128475	0.00272953	0.101384	0.0219355	0.0130015	0.0408404	0.0783259	0.0158328	-0.0744058	0.0209882	-0.0824235	0.0812082	-0.00128214	0.0691409	-0.0695028	0.176417	0.0257384	0.00560066	-0.00470465	0.0891843	0.0447508	0.00590587	-0.000319582	-0.0228663	0.0370034	-0.00085737	0.0227365	0.0140137	0.152716	0.0893679	0.0423029	0.0339452
Groundwater Regeneration Reduction Potential	arable, greenhouse	0.0162878	-0.177511	0.316696	-0.00563124	0.083023	0.000287176	0.111935	0.0111213	-0.0635225	0.00328679	5.48151e-05	-0.0102271	-0.131121	0.000703192	0.0957912	0.0039438	-0.0128475	0.00272953	0.101384	0.0219355	0.0130015	0.0408404	0.0783259	0.0158328	-0.0744058	0.0209882	-0.0824235	0.0812082	-0.00128214	0.0691409	-0.0695028	0.176417	0.0257384	0.00560066	-0.00470465	0.0891843	0.0447508	0.00590587	-0.000319582	-0.0228663	0.0370034	-0.00085737	0.0227365	0.0140137	0.152716	0.0893679	0.0423029	0.0339452
Groundwater Regeneration Reduction Potential	field margins/hedgerows	0.0399733	-0.276812	0.542907	0.00116622	0.151219	-0.000214106	0.191888	0.0222795	-0.134103	0.00730397	-0.000733044	0.00498181	-0.276812	0.00259404	0.164213	0.00906081	-0.0261262	0.0024063	0.177422	0.0487455	0.0216691	0.0862187	0.174057	0.0277073	0.0299768	0.0580961	-0.174005	0.139214	-0.00213689	0.149255	-0.119148	0.372437	0.0442673	0.00980116	0.0049286	0.188278	0.103319	0.0177197	-0.00191749	-0.0381105	0.0781182	-0.00161671	0.0874778	0.0322449	0.3113	0.153202	0.0893061	0.0754399
Groundwater Regeneration Reduction Potential	permanent crops	0.0162878	-0.177511	0.316696	-0.00563124	0.083023	0.000287176	0.111935	0.0111213	-0.0635225	0.00328679	5.48151e-05	-0.0102271	-0.131121	0.000703192	0.0957912	0.0039438	-0.0128475	0.00272953	0.101384	0.0219355	0.0130015	0.0408404	0.0783259	0.0158328	-0.0744058	0.0209882	-0.0824235	0.0812082	-0.00128214	0.0691409	-0.0695028	0.176417	0.0257384	0.00560066	-0.00470465	0.0891843	0.0447508	0.00590587	-0.000319582	-0.0228663	0.0370034	-0.00085737	0.0227365	0.0140137	0.152716	0.0893679	0.0423029	0.0339452
Groundwater Regeneration Reduction Potential	permanent crops, non-irrigated	0.0162878	-0.177511	0.316696	-0.00563124	0.083023	0.000287176	0.111935	0.0111213	-0.0635225	0.00328679	5.48151e-05	-0.0102271	-0.131121	0.000703192	0.0957912	0.0039438	-0.0128475	0.00272953	0.101384	0.0219355	0.0130015	0.0408404	0.0783259	0.0158328	-0.0744058	0.0209882	-0.0824235	0.0812082	-0.00128214	0.0691409	-0.0695028	0.176417	0.0257384	0.00560066	-0.00470465	0.0891843	0.0447508	0.00590587	-0.000319582	-0.0228663	0.0370034	-0.00085737	0.0227365	0.0140137	0.152716	0.0893679	0.0423029	0.0339452
Groundwater Regeneration Reduction Potential	permanent crops, non-irrigated, extensive	0.0162878	-0.177511	0.316696	-0.00563124	0.083023	0.000287176	0.111935	0.0111213	-0.0635225	0.00328679	5.48151e-05	-0.0102271	-0.131121	0.000703192	0.0957912	0.0039438	-0.0128475	0.00272953	0.101384	0.0219355	0.0130015	0.0408404	0.0783259	0.0158328	-0.0744058	0.0209882	-0.0824235	0.0812082	-0.00128214	0.0691409	-0.0695028	0.176417	0.0257384	0.00560066	-0.00470465	0.0891843	0.0447508	0.00590587	-0.000319582	-0.0228663	0.0370034	-0.00085737	0.0227365	0.0140137	0.152716	0.0893679	0.0423029	0.0339452
Groundwater Regeneration Reduction Potential	permanent crops, non-irrigated, intensive	0.0162878	-0.177511	0.316696	-0.00563124	0.083023	0.000287176	0.111935	0.0111213	-0.0635225	0.00328679	5.48151e-05	-0.0102271	-0.131121	0.000703192	0.0957912	0.0039438	-0.0128475	0.00272953	0.101384	0.0219355	0.0130015	0.0408404	0.0783259	0.0158328	-0.0744058	0.0209882	-0.0824235	0.0812082	-0.00128214	0.0691409	-0.0695028	0.176417	0.0257384	0.00560066	-0.00470465	0.0891843	0.0447508	0.00590587	-0.000319582	-0.0228663	0.0370034	-0.00085737	0.0227365	0.0140137	0.152716	0.0893679	0.0423029	0.0339452
Groundwater Regeneration Reduction Potential	permanent crops, irrigated	0.0162878	-0.177511	0.316696	-0.00563124	0.083023	0.000287176	0.111935	0.0111213	-0.0635225	0.00328679	5.48151e-05	-0.0102271	-0.131121	0.000703192	0.0957912	0.0039438	-0.0128475	0.00272953	0.101384	0.0219355	0.0130015	0.0408404	0.0783259	0.0158328	-0.0744058	0.0209882	-0.0824235	0.0812082	-0.00128214	0.0691409	-0.0695028	0.176417	0.0257384	0.00560066	-0.00470465	0.0891843	0.0447508	0.00590587	-0.000319582	-0.0228663	0.0370034	-0.00085737	0.0227365	0.0140137	0.152716	0.0893679	0.0423029	0.0339452
Groundwater Regeneration Reduction Potential	permanent crops, irrigated, extensive	0.0162878	-0.177511	0.316696	-0.00563124	0.083023	0.000287176	0.111935	0.0111213	-0.0635225	0.00328679	5.48151e-05	-0.0102271	-0.131121	0.000703192	0.0957912	0.0039438	-0.0128475	0.00272953	0.101384	0.0219355	0.0130015	0.0408404	0.0783259	0.0158328	-0.0744058	0.0209882	-0.0824235	0.0812082	-0.00128214	0.0691409	-0.0695028	0.176417	0.0257384	0.00560066	-0.00470465	0.0891843	0.0447508	0.00590587	-0.000319582	-0.0228663	0.0370034	-0.00085737	0.0227365	0.0140137	0.152716	0.0893679	0.0423029	0.0339452
Groundwater Regeneration Reduction Potential	permanent crops, irrigated, intensive	0.0162878	-0.177511	0.316696	-0.00563124	0.083023	0.000287176	0.111935	0.0111213	-0.0635225	0.00328679	5.48151e-05	-0.0102271	-0.131121	0.000703192	0.0957912	0.0039438	-0.0128475	0.00272953	0.101384	0.0219355	0.0130015	0.0408404	0.0783259	0.0158328	-0.0744058	0.0209882	-0.0824235	0.0812082	-0.00128214	0.0691409	-0.0695028	0.176417	0.0257384	0.00560066	-0.00470465	0.0891843	0.0447508	0.00590587	-0.000319582	-0.0228663	0.0370034	-0.00085737	0.0227365	0.0140137	0.152716	0.0893679	0.0423029	0.0339452
Groundwater Regeneration Reduction Potential	agriculture, mosaic	0.0162878	-0.177511	0.316696	-0.00563124	0.083023	0.000287176	0.111935	0.0111213	-0.0635225	0.00328679	5.48151e-05	-0.0102271	-0.131121	0.000703192	0.0957912	0.0039438	-0.0128475	0.00272953	0.101384	0.0219355	0.0130015	0.0408404	0.0783259	0.0158328	-0.0744058	0.0209882	-0.0824235	0.0812082	-0.00128214	0.0691409	-0.0695028	0.176417	0.0257384	0.00560066	-0.00470465	0.0891843	0.0447508	0.00590587	-0.000319582	-0.0228663	0.0370034	-0.00085737	0.0227365	0.0140137	0.152716	0.0893679	0.0423029	0.0339452
Groundwater Regeneration Reduction Potential	artificial areas	0.159179	-1.00526	1.56086	0.0286287	0.4581	-0.00168488	0.551679	0.106291	-0.487006	0.0259291	-0.00467234	0.0734065	-1.00526	0.014913	0.472114	0.0239301	-0.225307	-0.00244221	0.912454	0.173047	0.151684	0.31311	0.617904	0.142495	0.499698	0.225082	-0.631914	0.400241	-0.0149583	0.549823	-0.342549	1.35253	0.127647	0.050406	0.0530949	0.683746	0.39616	0.088219	-0.00910809	-0.266773	0.283692	-0.0072959	0.355511	0.103656	1.02493	0.440456	0.324322	0.282913
Groundwater Regeneration Reduction Potential	urban	0.159179	-1.00526	1.56086	0.0286287	0.4581	-0.00168488	0.551679	0.106291	-0.487006	0.0259291	-0.00467234	0.0734065	-1.00526	0.014913	0.472114	0.0239301	-0.225307	-0.00244221	0.912454	0.173047	0.151684	0.31311	0.617904	0.142495	0.499698	0.225082	-0.631914	0.400241	-0.0149583	0.549823	-0.342549	1.35253	0.127647	0.050406	0.0530949	0.683746	0.39616	0.088219	-0.00910809	-0.266773	0.283692	-0.0072959	0.355511	0.103656	1.02493	0.440456	0.324322	0.282913
Groundwater Regeneration Reduction Potential	urban/industrial fallow	0.159179	-1.00526	1.56086	0.0286287	0.4581	-0.00168488	0.551679	0.106291	-0.487006	0.0259291	-0.00467234	0.0734065	-1.00526	0.014913	0.472114	0.0239301	-0.225307	-0.00244221	0.912454	0.173047	0.151684	0.31311	0.617904	0.142495	0.499698	0.225082	-0.631914	0.400241	-0.0149583	0.549823	-0.342549	1.35253	0.127647	0.050406	0.0530949	0.683746	0.39616	0.088219	-0.00910809	-0.266773	0.283692	-0.0072959	0.355511	0.103656	1.02493	0.440456	0.324322	0.282913
Groundwater Regeneration Reduction Potential	urban, continuously built	0.186126	-1.16552	1.74183	0.0340667	0.512657	-0.00223629	0.615641	0.128608	-0.564645	0.0277551	-0.00553898	0.0855736	-1.16552	0.0183796	0.526852	0.0280237	-0.275102	-0.00365434	1.05186	0.185233	0.184187	0.363026	0.661418	0.164265	0.583204	0.254768	-0.732654	0.446645	-0.0181636	0.637948	-0.382265	1.56815	0.14247	0.0581069	0.0552356	0.792749	0.460584	0.111847	-0.0103864	-0.323939	0.328919	-0.00868803	0.407304	0.118241	1.1518	0.491523	0.376026	0.328558
Groundwater Regeneration Reduction Potential	urban, discontinuously built	0.0431047	-0.311778	0.556479	-0.00155197	0.155311	0.000701226	0.196685	0.037748	-0.151042	0.00730397	-0.00092213	0.00587884	-0.311778	-0.00109614	0.168319	0.00121062	-0.0593231	0.00159821	0.268667	0.0487455	0.0433382	0.0971095	0.174057	0.0419568	0.0362397	0.0603226	-0.195985	0.142694	-0.00427379	0.168482	-0.122126	0.419481	0.045379	0.0148418	0.00450046	0.21206	0.117375	0.0156482	-0.00201337	-0.076221	0.0879858	-0.000866775	0.0680593	0.0227094	0.320815	0.157032	0.100587	0.0853986
Groundwater Regeneration Reduction Potential	urban, green areas	0.0524663	-0.378795	0.723876	0.00347815	0.205776	0.000470636	0.255851	0.0297778	-0.18351	0.010956	-0.00128454	0.0171334	-0.378795	-0.00210459	0.218951	0.0049972	-0.0360853	0.00216387	0.228114	0.0731183	0.0281698	0.117983	0.261086	0.0356237	0.113483	0.0877824	-0.238112	0.185619	-0.00277796	0.205334	-0.158864	0.50965	0.0590904	0.0126015	0.0177729	0.257643	0.144317	0.00720973	-0.00319582	-0.0495436	0.106899	-0.000461791	0.115968	0.0362005	0.438168	0.204269	0.122208	0.104486
Groundwater Regeneration Reduction Potential	industrial area	0.160446	-1.01983	1.51561	0.0272693	0.444461	-0.00173501	0.535688	0.112667	-0.494064	0.0241031	-0.00475112	0.0703647	-1.01983	0.0155433	0.458429	0.0229067	-0.241906	-0.00284625	0.9378	0.16086	0.162518	0.317648	0.57439	0.146453	0.478822	0.21766	-0.641072	0.388639	-0.0160267	0.557834	-0.33262	1.37214	0.123942	0.0518061	0.0456023	0.693656	0.402016	0.0949698	-0.00878851	-0.285829	0.287804	-0.00754901	0.342562	0.10001	0.993212	0.427689	0.329023	0.287063
Groundwater Regeneration Reduction Potential	mineral extraction site	0.0104172	-0.177511	0.316696	-0.00875727	0.083023	0.00132282	0.111935	0.00905541	-0.0635225	0.00328679	5.48151e-05	-0.0102426	-0.131121	-0.005256	0.0957912	-0.0042134	-0.0128475	0.00272953	0.101384	0.0219355	0.0130015	0.0408404	0.0783259	0.0158328	-0.0744058	0.0209882	-0.0824235	0.0812082	-0.00128214	0.0691409	-0.0695028	0.176417	0.0257384	0.00560066	-0.00470465	0.0891843	0.0447508	-0.0147303	-0.000319582	-0.0228663	0.0370034	0.000803784	-0.00056651	0.00338436	0.152716	0.0893679	0.0423029	0.0339452
Groundwater Regeneration Reduction Potential	dump site	0.0524663	-0.378795	0.723876	0.00347815	0.205776	0.000470636	0.255851	0.0297778	-0.18351	0.010956	-0.00128454	0.0171334	-0.378795	-0.00210459	0.218951	0.0049972	-0.0360853	0.00216387	0.228114	0.0731183	0.0281698	0.117983	0.261086	0.0356237	0.113483	0.0877824	-0.238112	0.185619	-0.00277796	0.205334	-0.158864	0.50965	0.0590904	0.0126015	0.0177729	0.257643	0.144317	0.00720973	-0.00319582	-0.0495436	0.106899	-0.000461791	0.115968	0.0362005	0.438168	0.204269	0.122208	0.104486
Groundwater Regeneration Reduction Potential	construction site	0.0104172	-0.177511	0.316696	-0.00875727	0.083023	0.00132282	0.111935	0.00905541	-0.0635225	0.00328679	5.48151e-05	-0.0102426	-0.131121	-0.005256	0.0957912	-0.0042134	-0.0128475	0.00272953	0.101384	0.0219355	0.0130015	0.0408404	0.0783259	0.0158328	-0.0744058	0.0209882	-0.0824235	0.0812082	-0.00128214	0.0691409	-0.0695028	0.176417	0.0257384	0.00560066	-0.00470465	0.0891843	0.0447508	-0.0147303	-0.000319582	-0.0228663	0.0370034	0.000803784	-0.00056651	0.00338436	0.152716	0.0893679	0.0423029	0.0339452
Groundwater Regeneration Reduction Potential	traffic area	0.159179	-1.00526	1.56086	0.0286287	0.4581	-0.00168488	0.551679	0.106291	-0.487006	0.0259291	-0.00467234	0.0734065	-1.00526	0.014913	0.472114	0.0239301	-0.225307	-0.00244221	0.912454	0.173047	0.151684	0.31311	0.617904	0.142495	0.499698	0.225082	-0.631914	0.400241	-0.0149583	0.549823	-0.342549	1.35253	0.127647	0.050406	0.0530949	0.683746	0.39616	0.088219	-0.00910809	-0.266773	0.283692	-0.0072959	0.355511	0.103656	1.02493	0.440456	0.324322	0.282913
Groundwater Regeneration Reduction Potential	traffic area, road network	0.159179	-1.00526	1.56086	0.0286287	0.4581	-0.00168488	0.551679	0.106291	-0.487006	0.0259291	-0.00467234	0.0734065	-1.00526	0.014913	0.472114	0.0239301	-0.225307	-0.00244221	0.912454	0.173047	0.151684	0.31311	0.617904	0.142495	0.499698	0.225082	-0.631914	0.400241	-0.0149583	0.549823	-0.342549	1.35253	0.127647	0.050406	0.0530949	0.683746	0.39616	0.088219	-0.00910809	-0.266773	0.283692	-0.0072959	0.355511	0.103656	1.02493	0.440456	0.324322	0.282913
Groundwater Regeneration Reduction Potential	traffic area, rail network	0.159179	-1.00526	1.56086	0.0286287	0.4581	-0.00168488	0.551679	0.106291	-0.487006	0.0259291	-0.00467234	0.0734065	-1.00526	0.014913	0.472114	0.0239301	-0.225307	-0.00244221	0.912454	0.173047	0.151684	0.31311	0.617904	0.142495	0.499698	0.225082	-0.631914	0.400241	-0.0149583	0.549823	-0.342549	1.35253	0.127647	0.050406	0.0530949	0.683746	0.39616	0.088219	-0.00910809	-0.266773	0.283692	-0.0072959	0.355511	0.103656	1.02493	0.440456	0.324322	0.282913
Groundwater Regeneration Reduction Potential	traffic area, rail/road embankment	0.0524663	-0.378795	0.723876	0.00347815	0.205776	0.000470636	0.255851	0.0297778	-0.18351	0.010956	-0.00128454	0.0171334	-0.378795	-0.00210459	0.218951	0.0049972	-0.0360853	0.00216387	0.228114	0.0731183	0.0281698	0.117983	0.261086	0.0356237	0.113483	0.0877824	-0.238112	0.185619	-0.00277796	0.205334	-0.158864	0.50965	0.0590904	0.0126015	0.0177729	0.257643	0.144317	0.00720973	-0.00319582	-0.0495436	0.106899	-0.000461791	0.115968	0.0362005	0.438168	0.204269	0.122208	0.104486
Groundwater Regeneration Reduction Potential	bare area	0.0885629	-0.594741	0.949082	0.0102454	0.273668	-0.000272375	0.335449	0.0621898	-0.288126	0.0146485	-0.00245233	0.0322748	-0.594741	0.00508062	0.287069	0.0100915	-0.124979	0	0.517057	0.0977619	0.0861948	0.185244	0.349082	0.0807471	0.217401	0.124725	-0.373857	0.243367	-0.00850009	0.32408	-0.208288	0.800194	0.0775369	0.0285634	0.0224825	0.404522	0.231128	0.0415262	-0.00478663	-0.151595	0.16784	-0.0033473	0.180421	0.0543507	0.596047	0.26782	0.191878	0.165991
Groundwater Regeneration Reduction Potential	snow and ice	0.0885629	-0.594741	0.949082	0.0102454	0.273668	-0.000272375	0.335449	0.0621898	-0.288126	0.0146485	-0.00245233	0.0322748	-0.594741	0.00508062	0.287069	0.0100915	-0.124979	0	0.517057	0.0977619	0.0861948	0.185244	0.349082	0.0807471	0.217401	0.124725	-0.373857	0.243367	-0.00850009	0.32408	-0.208288	0.800194	0.0775369	0.0285634	0.0224825	0.404522	0.231128	0.0415262	-0.00478663	-0.151595	0.16784	-0.0033473	0.180421	0.0543507	0.596047	0.26782	0.191878	0.165991
Infiltration Reduction Potential	unspecified	26.3278	1.00375	63.875	63.875	12.775	63.875	63.875	12.775	12.775	1.00375	63.875	12.775	1.00375	12.775	63.875	12.775	4.5625	12.775	1.00375	1.00375	12.775	63.875	1.00375	4.5625	12.775	4.5625	1.00375	63.875	12.775	4.5625	12.775	4.5625	12.775	4.5625	4.5625	1.00375	4.5625	12.775	63.875	4.5625	4.5625	63.875	63.875	63.875	4.5625	63.875	12.775	1.00375
Infiltration Reduction Potential	unspecified, used	52.6557	2.0075	127.75	127.75	25.55	127.75	127.75	25.55	25.55	2.0075	127.75	25.55	2.0075	25.55	127.75	25.55	9.125	25.55	2.0075	2.0075	25.55	127.75	2.0075	9.125	25.55	9.125	2.0075	127.75	25.55	9.125	25.55	9.125	25.55	9.125	9.125	2.0075	9.125	25.55	127.75	9.125	9.125	127.75	127.75	127.75	9.125	127.75	25.55	2.0075
Infiltration Reduction Potential	unspecified, natural	0	0	0	0	0	0	0	0	0	0	0	0	0	0	0	0	0	0	0	0	0	0	0	0	0	0	0	0	0	0	0	0	0	0	0	0	0	0	0	0	0	0	0	0	0	0	0	0
Infiltration Reduction Potential	forest	0	0	0	0	0	0	0	0	0	0	0	0	0	0	0	0	0	0	0	0	0	0	0	0	0	0	0	0	0	0	0	0	0	0	0	0	0	0	0	0	0	0	0	0	0	0	0	0
Infiltration Reduction Potential	forest, natural	0	0	0	0	0	0	0	0	0	0	0	0	0	0	0	0	0	0	0	0	0	0	0	0	0	0	0	0	0	0	0	0	0	0	0	0	0	0	0	0	0	0	0	0	0	0	0	0
Infiltration Reduction Potential	forest, primary	0	0	0	0	0	0	0	0	0	0	0	0	0	0	0	0	0	0	0	0	0	0	0	0	0	0	0	0	0	0	0	0	0	0	0	0	0	0	0	0	0	0	0	0	0	0	0	0
Infiltration Reduction Potential	forest, secondary	0	0	0	0	0	0	0	0	0	0	0	0	0	0	0	0	0	0	0	0	0	0	0	0	0	0	0	0	0	0	0	0	0	0	0	0	0	0	0	0	0	0	0	0	0	0	0	0
Infiltration Reduction Potential	forest, used	26.3278	1.00375	63.875	63.875	12.775	63.875	63.875	12.775	12.775	1.00375	63.875	12.775	1.00375	12.775	63.875	12.775	4.5625	12.775	1.00375	1.00375	12.775	63.875	1.00375	4.5625	12.775	4.5625	1.00375	63.875	12.775	4.5625	12.775	4.5625	12.775	4.5625	4.5625	1.00375	4.5625	12.775	63.875	4.5625	4.5625	63.875	63.875	63.875	4.5625	63.875	12.775	1.00375
Infiltration Reduction Potential	forest, extensive	0	0	0	0	0	0	0	0	0	0	0	0	0	0	0	0	0	0	0	0	0	0	0	0	0	0	0	0	0	0	0	0	0	0	0	0	0	0	0	0	0	0	0	0	0	0	0	0
Infiltration Reduction Potential	forest, intensive	26.3278	1.00375	63.875	63.875	12.775	63.875	63.875	12.775	12.775	1.00375	63.875	12.775	1.00375	12.775	63.875	12.775	4.5625	12.775	1.00375	1.00375	12.775	63.875	1.00375	4.5625	12.775	4.5625	1.00375	63.875	12.775	4.5625	12.775	4.5625	12.775	4.5625	4.5625	1.00375	4.5625	12.775	63.875	4.5625	4.5625	63.875	63.875	63.875	4.5625	63.875	12.775	1.00375
Infiltration Reduction Potential	wetlands	0	0	0	0	0	0	0	0	0	0	0	0	0	0	0	0	0	0	0	0	0	0	0	0	0	0	0	0	0	0	0	0	0	0	0	0	0	0	0	0	0	0	0	0	0	0	0	0
Infiltration Reduction Potential	wetlands, coastal	0	0	0	0	0	0	0	0	0	0	0	0	0	0	0	0	0	0	0	0	0	0	0	0	0	0	0	0	0	0	0	0	0	0	0	0	0	0	0	0	0	0	0	0	0	0	0	0
Infiltration Reduction Potential	wetlands, inland	0	0	0	0	0	0	0	0	0	0	0	0	0	0	0	0	0	0	0	0	0	0	0	0	0	0	0	0	0	0	0	0	0	0	0	0	0	0	0	0	0	0	0	0	0	0	0	0
Infiltration Reduction Potential	shrub land	0	0	0	0	0	0	0	0	0	0	0	0	0	0	0	0	0	0	0	0	0	0	0	0	0	0	0	0	0	0	0	0	0	0	0	0	0	0	0	0	0	0	0	0	0	0	0	0
Infiltration Reduction Potential	field margins/hedgerows	0	0	0	0	0	0	0	0	0	0	0	0	0	0	0	0	0	0	0	0	0	0	0	0	0	0	0	0	0	0	0	0	0	0	0	0	0	0	0	0	0	0	0	0	0	0	0	0
Infiltration Reduction Potential	grassland	0	0	0	0	0	0	0	0	0	0	0	0	0	0	0	0	0	0	0	0	0	0	0	0	0	0	0	0	0	0	0	0	0	0	0	0	0	0	0	0	0	0	0	0	0	0	0	0
Infiltration Reduction Potential	grassland, not used	0	0	0	0	0	0	0	0	0	0	0	0	0	0	0	0	0	0	0	0	0	0	0	0	0	0	0	0	0	0	0	0	0	0	0	0	0	0	0	0	0	0	0	0	0	0	0	0
Infiltration Reduction Potential	grassland, for livestock grazing	26.3278	1.00375	63.875	63.875	12.775	63.875	63.875	12.775	12.775	1.00375	63.875	12.775	1.00375	12.775	63.875	12.775	4.5625	12.775	1.00375	1.00375	12.775	63.875	1.00375	4.5625	12.775	4.5625	1.00375	63.875	12.775	4.5625	12.775	4.5625	12.775	4.5625	4.5625	1.00375	4.5625	12.775	63.875	4.5625	4.5625	63.875	63.875	63.875	4.5625	63.875	12.775	1.00375
Infiltration Reduction Potential	pasture/meadow	26.3278	1.00375	63.875	63.875	12.775	63.875	63.875	12.775	12.775	1.00375	63.875	12.775	1.00375	12.775	63.875	12.775	4.5625	12.775	1.00375	1.00375	12.775	63.875	1.00375	4.5625	12.775	4.5625	1.00375	63.875	12.775	4.5625	12.775	4.5625	12.775	4.5625	4.5625	1.00375	4.5625	12.775	63.875	4.5625	4.5625	63.875	63.875	63.875	4.5625	63.875	12.775	1.00375
Infiltration Reduction Potential	pasture/meadow, extensive	0	0	0	0	0	0	0	0	0	0	0	0	0	0	0	0	0	0	0	0	0	0	0	0	0	0	0	0	0	0	0	0	0	0	0	0	0	0	0	0	0	0	0	0	0	0	0	0
Infiltration Reduction Potential	pasture/meadow, intensive	26.3278	1.00375	63.875	63.875	12.775	63.875	63.875	12.775	12.775	1.00375	63.875	12.775	1.00375	12.775	63.875	12.775	4.5625	12.775	1.00375	1.00375	12.775	63.875	1.00375	4.5625	12.775	4.5625	1.00375	63.875	12.775	4.5625	12.775	4.5625	12.775	4.5625	4.5625	1.00375	4.5625	12.775	63.875	4.5625	4.5625	63.875	63.875	63.875	4.5625	63.875	12.775	1.00375
Infiltration Reduction Potential	agriculture	26.3278	1.00375	63.875	63.875	12.775	63.875	63.875	12.775	12.775	1.00375	63.875	12.775	1.00375	12.775	63.875	12.775	4.5625	12.775	1.00375	1.00375	12.775	63.875	1.00375	4.5625	12.775	4.5625	1.00375	63.875	12.775	4.5625	12.775	4.5625	12.775	4.5625	4.5625	1.00375	4.5625	12.775	63.875	4.5625	4.5625	63.875	63.875	63.875	4.5625	63.875	12.775	1.00375
Infiltration Reduction Potential	arable	26.3278	1.00375	63.875	63.875	12.775	63.875	63.875	12.775	12.775	1.00375	63.875	12.775	1.00375	12.775	63.875	12.775	4.5625	12.775	1.00375	1.00375	12.775	63.875	1.00375	4.5625	12.775	4.5625	1.00375	63.875	12.775	4.5625	12.775	4.5625	12.775	4.5625	4.5625	1.00375	4.5625	12.775	63.875	4.5625	4.5625	63.875	63.875	63.875	4.5625	63.875	12.775	1.00375
Infiltration Reduction Potential	arable, fallow	26.3278	1.00375	63.875	63.875	12.775	63.875	63.875	12.775	12.775	1.00375	63.875	12.775	1.00375	12.775	63.875	12.775	4.5625	12.775	1.00375	1.00375	12.775	63.875	1.00375	4.5625	12.775	4.5625	1.00375	63.875	12.775	4.5625	12.775	4.5625	12.775	4.5625	4.5625	1.00375	4.5625	12.775	63.875	4.5625	4.5625	63.875	63.875	63.875	4.5625	63.875	12.775	1.00375
Infiltration Reduction Potential	arable, non-irrigated	26.3278	1.00375	63.875	63.875	12.775	63.875	63.875	12.775	12.775	1.00375	63.875	12.775	1.00375	12.775	63.875	12.775	4.5625	12.775	1.00375	1.00375	12.775	63.875	1.00375	4.5625	12.775	4.5625	1.00375	63.875	12.775	4.5625	12.775	4.5625	12.775	4.5625	4.5625	1.00375	4.5625	12.775	63.875	4.5625	4.5625	63.875	63.875	63.875	4.5625	63.875	12.775	1.00375
Infiltration Reduction Potential	arable, non-irrigated, extensive	26.3278	1.00375	63.875	63.875	12.775	63.875	63.875	12.775	12.775	1.00375	63.875	12.775	1.00375	12.775	63.875	12.775	4.5625	12.775	1.00375	1.00375	12.775	63.875	1.00375	4.5625	12.775	4.5625	1.00375	63.875	12.775	4.5625	12.775	4.5625	12.775	4.5625	4.5625	1.00375	4.5625	12.775	63.875	4.5625	4.5625	63.875	63.875	63.875	4.5625	63.875	12.775	1.00375
Infiltration Reduction Potential	arable, non-irrigated, intensive	26.3278	1.00375	63.875	63.875	12.775	63.875	63.875	12.775	12.775	1.00375	63.875	12.775	1.00375	12.775	63.875	12.775	4.5625	12.775	1.00375	1.00375	12.775	63.875	1.00375	4.5625	12.775	4.5625	1.00375	63.875	12.775	4.5625	12.775	4.5625	12.775	4.5625	4.5625	1.00375	4.5625	12.775	63.875	4.5625	4.5625	63.875	63.875	63.875	4.5625	63.875	12.775	1.00375
Infiltration Reduction Potential	arable, irrigated	26.3278	1.00375	63.875	63.875	12.775	63.875	63.875	12.775	12.775	1.00375	63.875	12.775	1.00375	12.775	63.875	12.775	4.5625	12.775	1.00375	1.00375	12.775	63.875	1.00375	4.5625	12.775	4.5625	1.00375	63.875	12.775	4.5625	12.775	4.5625	12.775	4.5625	4.5625	1.00375	4.5625	12.775	63.875	4.5625	4.5625	63.875	63.875	63.875	4.5625	63.875	12.775	1.00375
Infiltration Reduction Potential	arable, irrigated, extensive	26.3278	1.00375	63.875	63.875	12.775	63.875	63.875	12.775	12.775	1.00375	63.875	12.775	1.00375	12.775	63.875	12.775	4.5625	12.775	1.00375	1.00375	12.775	63.875	1.00375	4.5625	12.775	4.5625	1.00375	63.875	12.775	4.5625	12.775	4.5625	12.775	4.5625	4.5625	1.00375	4.5625	12.775	63.875	4.5625	4.5625	63.875	63.875	63.875	4.5625	63.875	12.775	1.00375
Infiltration Reduction Potential	arable, irrigated, intensive	26.3278	1.00375	63.875	63.875	12.775	63.875	63.875	12.775	12.775	1.00375	63.875	12.775	1.00375	12.775	63.875	12.775	4.5625	12.775	1.00375	1.00375	12.775	63.875	1.00375	4.5625	12.775	4.5625	1.00375	63.875	12.775	4.5625	12.775	4.5625	12.775	4.5625	4.5625	1.00375	4.5625	12.775	63.875	4.5625	4.5625	63.875	63.875	63.875	4.5625	63.875	12.775	1.00375
Infiltration Reduction Potential	arable, flooded crops	26.3278	1.00375	63.875	63.875	12.775	63.875	63.875	12.775	12.775	1.00375	63.875	12.775	1.00375	12.775	63.875	12.775	4.5625	12.775	1.00375	1.00375	12.775	63.875	1.00375	4.5625	12.775	4.5625	1.00375	63.875	12.775	4.5625	12.775	4.5625	12.775	4.5625	4.5625	1.00375	4.5625	12.775	63.875	4.5625	4.5625	63.875	63.875	63.875	4.5625	63.875	12.775	1.00375
Infiltration Reduction Potential	arable, greenhouse	26.3278	1.00375	63.875	63.875	12.775	63.875	63.875	12.775	12.775	1.00375	63.875	12.775	1.00375	12.775	63.875	12.775	4.5625	12.775	1.00375	1.00375	12.775	63.875	1.00375	4.5625	12.775	4.5625	1.00375	63.875	12.775	4.5625	12.775	4.5625	12.775	4.5625	4.5625	1.00375	4.5625	12.775	63.875	4.5625	4.5625	63.875	63.875	63.875	4.5625	63.875	12.775	1.00375
Infiltration Reduction Potential	field margins/hedgerows	0	0	0	0	0	0	0	0	0	0	0	0	0	0	0	0	0	0	0	0	0	0	0	0	0	0	0	0	0	0	0	0	0	0	0	0	0	0	0	0	0	0	0	0	0	0	0	0
Infiltration Reduction Potential	permanent crops	26.3278	1.00375	63.875	63.875	12.775	63.875	63.875	12.775	12.775	1.00375	63.875	12.775	1.00375	12.775	63.875	12.775	4.5625	12.775	1.00375	1.00375	12.775	63.875	1.00375	4.5625	12.775	4.5625	1.00375	63.875	12.775	4.5625	12.775	4.5625	12.775	4.5625	4.5625	1.00375	4.5625	12.775	63.875	4.5625	4.5625	63.875	63.875	63.875	4.5625	63.875	12.775	1.00375
Infiltration Reduction Potential	permanent crops, non-irrigated	26.3278	1.00375	63.875	63.875	12.775	63.875	63.875	12.775	12.775	1.00375	63.875	12.775	1.00375	12.775	63.875	12.775	4.5625	12.775	1.00375	1.00375	12.775	63.875	1.00375	4.5625	12.775	4.5625	1.00375	63.875	12.775	4.5625	12.775	4.5625	12.775	4.5625	4.5625	1.00375	4.5625	12.775	63.875	4.5625	4.5625	63.875	63.875	63.875	4.5625	63.875	12.775	1.00375
Infiltration Reduction Potential	permanent crops, non-irrigated, extensive	26.3278	1.00375	63.875	63.875	12.775	63.875	63.875	12.775	12.775	1.00375	63.875	12.775	1.00375	12.775	63.875	12.775	4.5625	12.775	1.00375	1.00375	12.775	63.875	1.00375	4.5625	12.775	4.5625	1.00375	63.875	12.775	4.5625	12.775	4.5625	12.775	4.5625	4.5625	1.00375	4.5625	12.775	63.875	4.5625	4.5625	63.875	63.875	63.875	4.5625	63.875	12.775	1.00375
Infiltration Reduction Potential	permanent crops, non-irrigated, intensive	26.3278	1.00375	63.875	63.875	12.775	63.875	63.875	12.775	12.775	1.00375	63.875	12.775	1.00375	12.775	63.875	12.775	4.5625	12.775	1.00375	1.00375	12.775	63.875	1.00375	4.5625	12.775	4.5625	1.00375	63.875	12.775	4.5625	12.775	4.5625	12.775	4.5625	4.5625	1.00375	4.5625	12.775	63.875	4.5625	4.5625	63.875	63.875	63.875	4.5625	63.875	12.775	1.00375
Infiltration Reduction Potential	permanent crops, irrigated	26.3278	1.00375	63.875	63.875	12.775	63.875	63.875	12.775	12.775	1.00375	63.875	12.775	1.00375	12.775	63.875	12.775	4.5625	12.775	1.00375	1.00375	12.775	63.875	1.00375	4.5625	12.775	4.5625	1.00375	63.875	12.775	4.5625	12.775	4.5625	12.775	4.5625	4.5625	1.00375	4.5625	12.775	63.875	4.5625	4.5625	63.875	63.875	63.875	4.5625	63.875	12.775	1.00375
Infiltration Reduction Potential	permanent crops, irrigated, extensive	26.3278	1.00375	63.875	63.875	12.775	63.875	63.875	12.775	12.775	1.00375	63.875	12.775	1.00375	12.775	63.875	12.775	4.5625	12.775	1.00375	1.00375	12.775	63.875	1.00375	4.5625	12.775	4.5625	1.00375	63.875	12.775	4.5625	12.775	4.5625	12.775	4.5625	4.5625	1.00375	4.5625	12.775	63.875	4.5625	4.5625	63.875	63.875	63.875	4.5625	63.875	12.775	1.00375
Infiltration Reduction Potential	permanent crops, irrigated, intensive	26.3278	1.00375	63.875	63.875	12.775	63.875	63.875	12.775	12.775	1.00375	63.875	12.775	1.00375	12.775	63.875	12.775	4.5625	12.775	1.00375	1.00375	12.775	63.875	1.00375	4.5625	12.775	4.5625	1.00375	63.875	12.775	4.5625	12.775	4.5625	12.775	4.5625	4.5625	1.00375	4.5625	12.775	63.875	4.5625	4.5625	63.875	63.875	63.875	4.5625	63.875	12.775	1.00375
Infiltration Reduction Potential	agriculture, mosaic	26.3278	1.00375	63.875	63.875	12.775	63.875	63.875	12.775	12.775	1.00375	63.875	12.775	1.00375	12.775	63.875	12.775	4.5625	12.775	1.00375	1.00375	12.775	63.875	1.00375	4.5625	12.775	4.5625	1.00375	63.875	12.775	4.5625	12.775	4.5625	12.775	4.5625	4.5625	1.00375	4.5625	12.775	63.875	4.5625	4.5625	63.875	63.875	63.875	4.5625	63.875	12.775	1.00375
Infiltration Reduction Potential	artificial areas	263.278	10.0375	638.75	638.75	127.75	638.75	638.75	127.75	127.75	10.0375	638.75	127.75	10.0375	127.75	638.75	127.75	45.625	127.75	10.0375	10.0375	127.75	638.75	10.0375	45.625	127.75	45.625	10.0375	638.75	127.75	45.625	127.75	45.625	127.75	45.625	45.625	10.0375	45.625	127.75	638.75	45.625	45.625	638.75	638.75	638.75	45.625	638.75	127.75	10.0375
Infiltration Reduction Potential	urban	263.278	10.0375	638.75	638.75	127.75	638.75	638.75	127.75	127.75	10.0375	638.75	127.75	10.0375	127.75	638.75	127.75	45.625	127.75	10.0375	10.0375	127.75	638.75	10.0375	45.625	127.75	45.625	10.0375	638.75	127.75	45.625	127.75	45.625	127.75	45.625	45.625	10.0375	45.625	127.75	638.75	45.625	45.625	638.75	638.75	638.75	45.625	638.75	127.75	10.0375
Infiltration Reduction Potential	urban/industrial fallow	263.278	10.0375	638.75	638.75	127.75	638.75	638.75	127.75	127.75	10.0375	638.75	127.75	10.0375	127.75	638.75	127.75	45.625	127.75	10.0375	10.0375	127.75	638.75	10.0375	45.625	127.75	45.625	10.0375	638.75	127.75	45.625	127.75	45.625	127.75	45.625	45.625	10.0375	45.625	127.75	638.75	45.625	45.625	638.75	638.75	638.75	45.625	638.75	127.75	10.0375
Infiltration Reduction Potential	urban, continuously built	473.901	18.0675	1149.75	1149.75	229.95	1149.75	1149.75	229.95	229.95	18.0675	1149.75	229.95	18.0675	229.95	1149.75	229.95	82.125	229.95	18.0675	18.0675	229.95	1149.75	18.0675	82.125	229.95	82.125	18.0675	1149.75	229.95	82.125	229.95	82.125	229.95	82.125	82.125	18.0675	82.125	229.95	1149.75	82.125	82.125	1149.75	1149.75	1149.75	82.125	1149.75	229.95	18.0675
Infiltration Reduction Potential	urban, discontinuously built	263.278	10.0375	638.75	638.75	127.75	638.75	638.75	127.75	127.75	10.0375	638.75	127.75	10.0375	127.75	638.75	127.75	45.625	127.75	10.0375	10.0375	127.75	638.75	10.0375	45.625	127.75	45.625	10.0375	638.75	127.75	45.625	127.75	45.625	127.75	45.625	45.625	10.0375	45.625	127.75	638.75	45.625	45.625	638.75	638.75	638.75	45.625	638.75	127.75	10.0375
Infiltration Reduction Potential	urban, green areas	52.6557	2.0075	127.75	127.75	25.55	127.75	127.75	25.55	25.55	2.0075	127.75	25.55	2.0075	25.55	127.75	25.55	9.125	25.55	2.0075	2.0075	25.55	127.75	2.0075	9.125	25.55	9.125	2.0075	127.75	25.55	9.125	25.55	9.125	25.55	9.125	9.125	2.0075	9.125	25.55	127.75	9.125	9.125	127.75	127.75	127.75	9.125	127.75	25.55	2.0075
Infiltration Reduction Potential	industrial area	263.278	10.0375	638.75	638.75	127.75	638.75	638.75	127.75	127.75	10.0375	638.75	127.75	10.0375	127.75	638.75	127.75	45.625	127.75	10.0375	10.0375	127.75	638.75	10.0375	45.625	127.75	45.625	10.0375	638.75	127.75	45.625	127.75	45.625	127.75	45.625	45.625	10.0375	45.625	127.75	638.75	45.625	45.625	638.75	638.75	638.75	45.625	638.75	127.75	10.0375
Infiltration Reduction Potential	mineral extraction site	105.311	4.015	255.5	255.5	51.1	255.5	255.5	51.1	51.1	4.015	255.5	51.1	4.015	51.1	255.5	51.1	18.25	51.1	4.015	4.015	51.1	255.5	4.015	18.25	51.1	18.25	4.015	255.5	51.1	18.25	51.1	18.25	51.1	18.25	18.25	4.015	18.25	51.1	255.5	18.25	18.25	255.5	255.5	255.5	18.25	255.5	51.1	4.015
Infiltration Reduction Potential	dump site	105.311	4.015	255.5	255.5	51.1	255.5	255.5	51.1	51.1	4.015	255.5	51.1	4.015	51.1	255.5	51.1	18.25	51.1	4.015	4.015	51.1	255.5	4.015	18.25	51.1	18.25	4.015	255.5	51.1	18.25	51.1	18.25	51.1	18.25	18.25	4.015	18.25	51.1	255.5	18.25	18.25	255.5	255.5	255.5	18.25	255.5	51.1	4.015
Infiltration Reduction Potential	construction site	105.311	4.015	255.5	255.5	51.1	255.5	255.5	51.1	51.1	4.015	255.5	51.1	4.015	51.1	255.5	51.1	18.25	51.1	4.015	4.015	51.1	255.5	4.015	18.25	51.1	18.25	4.015	255.5	51.1	18.25	51.1	18.25	51.1	18.25	18.25	4.015	18.25	51.1	255.5	18.25	18.25	255.5	255.5	255.5	18.25	255.5	51.1	4.015
Infiltration Reduction Potential	traffic area	263.278	10.0375	638.75	638.75	127.75	638.75	638.75	127.75	127.75	10.0375	638.75	127.75	10.0375	127.75	638.75	127.75	45.625	127.75	10.0375	10.0375	127.75	638.75	10.0375	45.625	127.75	45.625	10.0375	638.75	127.75	45.625	127.75	45.625	127.75	45.625	45.625	10.0375	45.625	127.75	638.75	45.625	45.625	638.75	638.75	638.75	45.625	638.75	127.75	10.0375
Infiltration Reduction Potential	traffic area, road network	473.901	18.0675	1149.75	1149.75	229.95	1149.75	1149.75	229.95	229.95	18.0675	1149.75	229.95	18.0675	229.95	1149.75	229.95	82.125	229.95	18.0675	18.0675	229.95	1149.75	18.0675	82.125	229.95	82.125	18.0675	1149.75	229.95	82.125	229.95	82.125	229.95	82.125	82.125	18.0675	82.125	229.95	1149.75	82.125	82.125	1149.75	1149.75	1149.75	82.125	1149.75	229.95	18.0675
Infiltration Reduction Potential	traffic area, rail network	263.278	10.0375	638.75	638.75	127.75	638.75	638.75	127.75	127.75	10.0375	638.75	127.75	10.0375	127.75	638.75	127.75	45.625	127.75	10.0375	10.0375	127.75	638.75	10.0375	45.625	127.75	45.625	10.0375	638.75	127.75	45.625	127.75	45.625	127.75	45.625	45.625	10.0375	45.625	127.75	638.75	45.625	45.625	638.75	638.75	638.75	45.625	638.75	127.75	10.0375
Infiltration Reduction Potential	traffic area, rail/road embankment	263.278	10.0375	638.75	638.75	127.75	638.75	638.75	127.75	127.75	10.0375	638.75	127.75	10.0375	127.75	638.75	127.75	45.625	127.75	10.0375	10.0375	127.75	638.75	10.0375	45.625	127.75	45.625	10.0375	638.75	127.75	45.625	127.75	45.625	127.75	45.625	45.625	10.0375	45.625	127.75	638.75	45.625	45.625	638.75	638.75	638.75	45.625	638.75	127.75	10.0375
Infiltration Reduction Potential	bare area	0	0	0	0	0	0	0	0	0	0	0	0	0	0	0	0	0	0	0	0	0	0	0	0	0	0	0	0	0	0	0	0	0	0	0	0	0	0	0	0	0	0	0	0	0	0	0	0
Infiltration Reduction Potential	snow and ice	0	0	0	0	0	0	0	0	0	0	0	0	0	0	0	0	0	0	0	0	0	0	0	0	0	0	0	0	0	0	0	0	0	0	0	0	0	0	0	0	0	0	0	0	0	0	0	0
Physicochemical Filtration Reduction Potential	unspecified	10.1609	1.01231	25.0907	7.48897	13.5533	5.70751	10.3215	8.97202	8.50578	23.6514	9.41195	11.9681	10.5313	9.16224	9.29742	13.6568	9.04915	9.16128	12.9522	18.5637	12.0069	9.56013	19.0606	13.5279	11.1828	13.5469	10.5256	9.4092	5.17753	13.3474	12.4926	15.4498	12.7075	13.9844	17.5425	13.0422	13.364	9.72076	9.38231	6.7709	13.7218	7.71132	9.19361	9.38318	14.5435	9.52326	9.95539	13.6376
Physicochemical Filtration Reduction Potential	unspecified, used	20.3219	2.02462	50.1813	14.9779	27.1065	11.415	20.6429	17.944	17.0116	47.3029	18.8239	23.9362	21.0626	18.3245	18.5948	27.3135	18.0983	18.3226	25.9043	37.1275	24.0138	19.1203	38.1211	27.0557	22.3655	27.0939	21.0513	18.8184	10.3551	26.6949	24.9853	30.8996	25.4151	27.9688	35.0849	26.0845	26.7281	19.4415	18.7646	13.5418	27.4435	15.4226	18.3872	18.7664	29.087	19.0465	19.9108	27.2751
Physicochemical Filtration Reduction Potential	unspecified, natural	0	0	0	0	0	0	0	0	0	0	0	0	0	0	0	0	0	0	0	0	0	0	0	0	0	0	0	0	0	0	0	0	0	0	0	0	0	0	0	0	0	0	0	0	0	0	0	0
Physicochemical Filtration Reduction Potential	forest	0	0	0	0	0	0	0	0	0	0	0	0	0	0	0	0	0	0	0	0	0	0	0	0	0	0	0	0	0	0	0	0	0	0	0	0	0	0	0	0	0	0	0	0	0	0	0	0
Physicochemical Filtration Reduction Potential	forest, natural	0	0	0	0	0	0	0	0	0	0	0	0	0	0	0	0	0	0	0	0	0	0	0	0	0	0	0	0	0	0	0	0	0	0	0	0	0	0	0	0	0	0	0	0	0	0	0	0
Physicochemical Filtration Reduction Potential	forest, primary	0	0	0	0	0	0	0	0	0	0	0	0	0	0	0	0	0	0	0	0	0	0	0	0	0	0	0	0	0	0	0	0	0	0	0	0	0	0	0	0	0	0	0	0	0	0	0	0
Physicochemical Filtration Reduction Potential	forest, secondary	0	0	0	0	0	0	0	0	0	0	0	0	0	0	0	0	0	0	0	0	0	0	0	0	0	0	0	0	0	0	0	0	0	0	0	0	0	0	0	0	0	0	0	0	0	0	0	0
Physicochemical Filtration Reduction Potential	forest, used	10.1609	1.01231	25.0907	7.48897	13.5533	5.70751	10.3215	8.97202	8.50578	23.6514	9.41195	11.9681	10.5313	9.16224	9.29742	13.6568	9.04915	9.16128	12.9522	18.5637	12.0069	9.56013	19.0606	13.5279	11.1828	13.5469	10.5256	9.4092	5.17753	13.3474	12.4926	15.4498	12.7075	13.9844	17.5425	13.0422	13.364	9.72076	9.38231	6.7709	13.7218	7.71132	9.19361	9.38318	14.5435	9.52326	9.95539	13.6376
Physicochemical Filtration Reduction Potential	forest, extensive	0	0	0	0	0	0	0	0	0	0	0	0	0	0	0	0	0	0	0	0	0	0	0	0	0	0	0	0	0	0	0	0	0	0	0	0	0	0	0	0	0	0	0	0	0	0	0	0
Physicochemical Filtration Reduction Potential	forest, intensive	10.1609	1.01231	25.0907	7.48897	13.5533	5.70751	10.3215	8.97202	8.50578	23.6514	9.41195	11.9681	10.5313	9.16224	9.29742	13.6568	9.04915	9.16128	12.9522	18.5637	12.0069	9.56013	19.0606	13.5279	11.1828	13.5469	10.5256	9.4092	5.17753	13.3474	12.4926	15.4498	12.7075	13.9844	17.5425	13.0422	13.364	9.72076	9.38231	6.7709	13.7218	7.71132	9.19361	9.38318	14.5435	9.52326	9.95539	13.6376
Physicochemical Filtration Reduction Potential	wetlands	0	0	0	0	0	0	0	0	0	0	0	0	0	0	0	0	0	0	0	0	0	0	0	0	0	0	0	0	0	0	0	0	0	0	0	0	0	0	0	0	0	0	0	0	0	0	0	0
Physicochemical Filtration Reduction Potential	wetlands, coastal	0	0	0	0	0	0	0	0	0	0	0	0	0	0	0	0	0	0	0	0	0	0	0	0	0	0	0	0	0	0	0	0	0	0	0	0	0	0	0	0	0	0	0	0	0	0	0	0
Physicochemical Filtration Reduction Potential	wetlands, inland	0	0	0	0	0	0	0	0	0	0	0	0	0	0	0	0	0	0	0	0	0	0	0	0	0	0	0	0	0	0	0	0	0	0	0	0	0	0	0	0	0	0	0	0	0	0	0	0
Physicochemical Filtration Reduction Potential	shrub land	0	0	0	0	0	0	0	0	0	0	0	0	0	0	0	0	0	0	0	0	0	0	0	0	0	0	0	0	0	0	0	0	0	0	0	0	0	0	0	0	0	0	0	0	0	0	0	0
Physicochemical Filtration Reduction Potential	field margins/hedgerows	0	0	0	0	0	0	0	0	0	0	0	0	0	0	0	0	0	0	0	0	0	0	0	0	0	0	0	0	0	0	0	0	0	0	0	0	0	0	0	0	0	0	0	0	0	0	0	0
Physicochemical Filtration Reduction Potential	grassland	0	0	0	0	0	0	0	0	0	0	0	0	0	0	0	0	0	0	0	0	0	0	0	0	0	0	0	0	0	0	0	0	0	0	0	0	0	0	0	0	0	0	0	0	0	0	0	0
Physicochemical Filtration Reduction Potential	grassland, not used	0	0	0	0	0	0	0	0	0	0	0	0	0	0	0	0	0	0	0	0	0	0	0	0	0	0	0	0	0	0	0	0	0	0	0	0	0	0	0	0	0	0	0	0	0	0	0	0
Physicochemical Filtration Reduction Potential	grassland, for livestock grazing	10.1609	1.01231	25.0907	7.48897	13.5533	5.70751	10.3215	8.97202	8.50578	23.6514	9.41195	11.9681	10.5313	9.16224	9.29742	13.6568	9.04915	9.16128	12.9522	18.5637	12.0069	9.56013	19.0606	13.5279	11.1828	13.5469	10.5256	9.4092	5.17753	13.3474	12.4926	15.4498	12.7075	13.9844	17.5425	13.0422	13.364	9.72076	9.38231	6.7709	13.7218	7.71132	9.19361	9.38318	14.5435	9.52326	9.95539	13.6376
Physicochemical Filtration Reduction Potential	pasture/meadow	10.1609	1.01231	25.0907	7.48897	13.5533	5.70751	10.3215	8.97202	8.50578	23.6514	9.41195	11.9681	10.5313	9.16224	9.29742	13.6568	9.04915	9.16128	12.9522	18.5637	12.0069	9.56013	19.0606	13.5279	11.1828	13.5469	10.5256	9.4092	5.17753	13.3474	12.4926	15.4498	12.7075	13.9844	17.5425	13.0422	13.364	9.72076	9.38231	6.7709	13.7218	7.71132	9.19361	9.38318	14.5435	9.52326	9.95539	13.6376
Physicochemical Filtration Reduction Potential	pasture/meadow, extensive	0	0	0	0	0	0	0	0	0	0	0	0	0	0	0	0	0	0	0	0	0	0	0	0	0	0	0	0	0	0	0	0	0	0	0	0	0	0	0	0	0	0	0	0	0	0	0	0
Physicochemical Filtration Reduction Potential	pasture/meadow, intensive	10.1609	1.01231	25.0907	7.48897	13.5533	5.70751	10.3215	8.97202	8.50578	23.6514	9.41195	11.9681	10.5313	9.16224	9.29742	13.6568	9.04915	9.16128	12.9522	18.5637	12.0069	9.56013	19.0606	13.5279	11.1828	13.5469	10.5256	9.4092	5.17753	13.3474	12.4926	15.4498	12.7075	13.9844	17.5425	13.0422	13.364	9.72076	9.38231	6.7709	13.7218	7.71132	9.19361	9.38318	14.5435	9.52326	9.95539	13.6376
Physicochemical Filtration Reduction Potential	agriculture	10.1609	1.01231	25.0907	7.48897	13.5533	5.70751	10.3215	8.97202	8.50578	23.6514	9.41195	11.9681	10.5313	9.16224	9.29742	13.6568	9.04915	9.16128	12.9522	18.5637	12.0069	9.56013	19.0606	13.5279	11.1828	13.5469	10.5256	9.4092	5.17753	13.3474	12.4926	15.4498	12.7075	13.9844	17.5425	13.0422	13.364	9.72076	9.38231	6.7709	13.7218	7.71132	9.19361	9.38318	14.5435	9.52326	9.95539	13.6376
Physicochemical Filtration Reduction Potential	arable	10.1609	1.01231	25.0907	7.48897	13.5533	5.70751	10.3215	8.97202	8.50578	23.6514	9.41195	11.9681	10.5313	9.16224	9.29742	13.6568	9.04915	9.16128	12.9522	18.5637	12.0069	9.56013	19.0606	13.5279	11.1828	13.5469	10.5256	9.4092	5.17753	13.3474	12.4926	15.4498	12.7075	13.9844	17.5425	13.0422	13.364	9.72076	9.38231	6.7709	13.7218	7.71132	9.19361	9.38318	14.5435	9.52326	9.95539	13.6376
Physicochemical Filtration Reduction Potential	arable, fallow	10.1609	1.01231	25.0907	7.48897	13.5533	5.70751	10.3215	8.97202	8.50578	23.6514	9.41195	11.9681	10.5313	9.16224	9.29742	13.6568	9.04915	9.16128	12.9522	18.5637	12.0069	9.56013	19.0606	13.5279	11.1828	13.5469	10.5256	9.4092	5.17753	13.3474	12.4926	15.4498	12.7075	13.9844	17.5425	13.0422	13.364	9.72076	9.38231	6.7709	13.7218	7.71132	9.19361	9.38318	14.5435	9.52326	9.95539	13.6376
Physicochemical Filtration Reduction Potential	arable, non-irrigated	10.1609	1.01231	25.0907	7.48897	13.5533	5.70751	10.3215	8.97202	8.50578	23.6514	9.41195	11.9681	10.5313	9.16224	9.29742	13.6568	9.04915	9.16128	12.9522	18.5637	12.0069	9.56013	19.0606	13.5279	11.1828	13.5469	10.5256	9.4092	5.17753	13.3474	12.4926	15.4498	12.7075	13.9844	17.5425	13.0422	13.364	9.72076	9.38231	6.7709	13.7218	7.71132	9.19361	9.38318	14.5435	9.52326	9.95539	13.6376
Physicochemical Filtration Reduction Potential	arable, non-irrigated, extensive	10.1609	1.01231	25.0907	7.48897	13.5533	5.70751	10.3215	8.97202	8.50578	23.6514	9.41195	11.9681	10.5313	9.16224	9.29742	13.6568	9.04915	9.16128	12.9522	18.5637	12.0069	9.56013	19.0606	13.5279	11.1828	13.5469	10.5256	9.4092	5.17753	13.3474	12.4926	15.4498	12.7075	13.9844	17.5425	13.0422	13.364	9.72076	9.38231	6.7709	13.7218	7.71132	9.19361	9.38318	14.5435	9.52326	9.95539	13.6376
Physicochemical Filtration Reduction Potential	arable, non-irrigated, intensive	10.1609	1.01231	25.0907	7.48897	13.5533	5.70751	10.3215	8.97202	8.50578	23.6514	9.41195	11.9681	10.5313	9.16224	9.29742	13.6568	9.04915	9.16128	12.9522	18.5637	12.0069	9.56013	19.0606	13.5279	11.1828	13.5469	10.5256	9.4092	5.17753	13.3474	12.4926	15.4498	12.7075	13.9844	17.5425	13.0422	13.364	9.72076	9.38231	6.7709	13.7218	7.71132	9.19361	9.38318	14.5435	9.52326	9.95539	13.6376
Physicochemical Filtration Reduction Potential	arable, irrigated	10.1609	1.01231	25.0907	7.48897	13.5533	5.70751	10.3215	8.97202	8.50578	23.6514	9.41195	11.9681	10.5313	9.16224	9.29742	13.6568	9.04915	9.16128	12.9522	18.5637	12.0069	9.56013	19.0606	13.5279	11.1828	13.5469	10.5256	9.4092	5.17753	13.3474	12.4926	15.4498	12.7075	13.9844	17.5425	13.0422	13.364	9.72076	9.38231	6.7709	13.7218	7.71132	9.19361	9.38318	14.5435	9.52326	9.95539	13.6376
Physicochemical Filtration Reduction Potential	arable, irrigated, extensive	10.1609	1.01231	25.0907	7.48897	13.5533	5.70751	10.3215	8.97202	8.50578	23.6514	9.41195	11.9681	10.5313	9.16224	9.29742	13.6568	9.04915	9.16128	12.9522	18.5637	12.0069	9.56013	19.0606	13.5279	11.1828	13.5469	10.5256	9.4092	5.17753	13.3474	12.4926	15.4498	12.7075	13.9844	17.5425	13.0422	13.364	9.72076	9.38231	6.7709	13.7218	7.71132	9.19361	9.38318	14.5435	9.52326	9.95539	13.6376
Physicochemical Filtration Reduction Potential	arable, irrigated, intensive	10.1609	1.01231	25.0907	7.48897	13.5533	5.70751	10.3215	8.97202	8.50578	23.6514	9.41195	11.9681	10.5313	9.16224	9.29742	13.6568	9.04915	9.16128	12.9522	18.5637	12.0069	9.56013	19.0606	13.5279	11.1828	13.5469	10.5256	9.4092	5.17753	13.3474	12.4926	15.4498	12.7075	13.9844	17.5425	13.0422	13.364	9.72076	9.38231	6.7709	13.7218	7.71132	9.19361	9.38318	14.5435	9.52326	9.95539	13.6376
Physicochemical Filtration Reduction Potential	arable, flooded crops	10.1609	1.01231	25.0907	7.48897	13.5533	5.70751	10.3215	8.97202	8.50578	23.6514	9.41195	11.9681	10.5313	9.16224	9.29742	13.6568	9.04915	9.16128	12.9522	18.5637	12.0069	9.56013	19.0606	13.5279	11.1828	13.5469	10.5256	9.4092	5.17753	13.3474	12.4926	15.4498	12.7075	13.9844	17.5425	13.0422	13.364	9.72076	9.38231	6.7709	13.7218	7.71132	9.19361	9.38318	14.5435	9.52326	9.95539	13.6376
Physicochemical Filtration Reduction Potential	arable, greenhouse	10.1609	1.01231	25.0907	7.48897	13.5533	5.70751	10.3215	8.97202	8.50578	23.6514	9.41195	11.9681	10.5313	9.16224	9.29742	13.6568	9.04915	9.16128	12.9522	18.5637	12.0069	9.56013	19.0606	13.5279	11.1828	13.5469	10.5256	9.4092	5.17753	13.3474	12.4926	15.4498	12.7075	13.9844	17.5425	13.0422	13.364	9.72076	9.38231	6.7709	13.7218	7.71132	9.19361	9.38318	14.5435	9.52326	9.95539	13.6376
Physicochemical Filtration Reduction Potential	field margins/hedgerows	0	0	0	0	0	0	0	0	0	0	0	0	0	0	0	0	0	0	0	0	0	0	0	0	0	0	0	0	0	0	0	0	0	0	0	0	0	0	0	0	0	0	0	0	0	0	0	0
Physicochemical Filtration Reduction Potential	permanent crops	10.1609	1.01231	25.0907	7.48897	13.5533	5.70751	10.3215	8.97202	8.50578	23.6514	9.41195	11.9681	10.5313	9.16224	9.29742	13.6568	9.04915	9.16128	12.9522	18.5637	12.0069	9.56013	19.0606	13.5279	11.1828	13.5469	10.5256	9.4092	5.17753	13.3474	12.4926	15.4498	12.7075	13.9844	17.5425	13.0422	13.364	9.72076	9.38231	6.7709	13.7218	7.71132	9.19361	9.38318	14.5435	9.52326	9.95539	13.6376
Physicochemical Filtration Reduction Potential	permanent crops, non-irrigated	10.1609	1.01231	25.0907	7.48897	13.5533	5.70751	10.3215	8.97202	8.50578	23.6514	9.41195	11.9681	10.5313	9.16224	9.29742	13.6568	9.04915	9.16128	12.9522	18.5637	12.0069	9.56013	19.0606	13.5279	11.1828	13.5469	10.5256	9.4092	5.17753	13.3474	12.4926	15.4498	12.7075	13.9844	17.5425	13.0422	13.364	9.72076	9.38231	6.7709	13.7218	7.71132	9.19361	9.38318	14.5435	9.52326	9.95539	13.6376
Physicochemical Filtration Reduction Potential	permanent crops, non-irrigated, extensive	10.1609	1.01231	25.0907	7.48897	13.5533	5.70751	10.3215	8.97202	8.50578	23.6514	9.41195	11.9681	10.5313	9.16224	9.29742	13.6568	9.04915	9.16128	12.9522	18.5637	12.0069	9.56013	19.0606	13.5279	11.1828	13.5469	10.5256	9.4092	5.17753	13.3474	12.4926	15.4498	12.7075	13.9844	17.5425	13.0422	13.364	9.72076	9.38231	6.7709	13.7218	7.71132	9.19361	9.38318	14.5435	9.52326	9.95539	13.6376
Physicochemical Filtration Reduction Potential	permanent crops, non-irrigated, intensive	10.1609	1.01231	25.0907	7.48897	13.5533	5.70751	10.3215	8.97202	8.50578	23.6514	9.41195	11.9681	10.5313	9.16224	9.29742	13.6568	9.04915	9.16128	12.9522	18.5637	12.0069	9.56013	19.0606	13.5279	11.1828	13.5469	10.5256	9.4092	5.17753	13.3474	12.4926	15.4498	12.7075	13.9844	17.5425	13.0422	13.364	9.72076	9.38231	6.7709	13.7218	7.71132	9.19361	9.38318	14.5435	9.52326	9.95539	13.6376
Physicochemical Filtration Reduction Potential	permanent crops, irrigated	10.1609	1.01231	25.0907	7.48897	13.5533	5.70751	10.3215	8.97202	8.50578	23.6514	9.41195	11.9681	10.5313	9.16224	9.29742	13.6568	9.04915	9.16128	12.9522	18.5637	12.0069	9.56013	19.0606	13.5279	11.1828	13.5469	10.5256	9.4092	5.17753	13.3474	12.4926	15.4498	12.7075	13.9844	17.5425	13.0422	13.364	9.72076	9.38231	6.7709	13.7218	7.71132	9.19361	9.38318	14.5435	9.52326	9.95539	13.6376
Physicochemical Filtration Reduction Potential	permanent crops, irrigated, extensive	10.1609	1.01231	25.0907	7.48897	13.5533	5.70751	10.3215	8.97202	8.50578	23.6514	9.41195	11.9681	10.5313	9.16224	9.29742	13.6568	9.04915	9.16128	12.9522	18.5637	12.0069	9.56013	19.0606	13.5279	11.1828	13.5469	10.5256	9.4092	5.17753	13.3474	12.4926	15.4498	12.7075	13.9844	17.5425	13.0422	13.364	9.72076	9.38231	6.7709	13.7218	7.71132	9.19361	9.38318	14.5435	9.52326	9.95539	13.6376
Physicochemical Filtration Reduction Potential	permanent crops, irrigated, intensive	10.1609	1.01231	25.0907	7.48897	13.5533	5.70751	10.3215	8.97202	8.50578	23.6514	9.41195	11.9681	10.5313	9.16224	9.29742	13.6568	9.04915	9.16128	12.9522	18.5637	12.0069	9.56013	19.0606	13.5279	11.1828	13.5469	10.5256	9.4092	5.17753	13.3474	12.4926	15.4498	12.7075	13.9844	17.5425	13.0422	13.364	9.72076	9.38231	6.7709	13.7218	7.71132	9.19361	9.38318	14.5435	9.52326	9.95539	13.6376
Physicochemical Filtration Reduction Potential	agriculture, mosaic	10.1609	1.01231	25.0907	7.48897	13.5533	5.70751	10.3215	8.97202	8.50578	23.6514	9.41195	11.9681	10.5313	9.16224	9.29742	13.6568	9.04915	9.16128	12.9522	18.5637	12.0069	9.56013	19.0606	13.5279	11.1828	13.5469	10.5256	9.4092	5.17753	13.3474	12.4926	15.4498	12.7075	13.9844	17.5425	13.0422	13.364	9.72076	9.38231	6.7709	13.7218	7.71132	9.19361	9.38318	14.5435	9.52326	9.95539	13.6376
Physicochemical Filtration Reduction Potential	artificial areas	101.609	10.1231	250.907	74.8897	135.533	57.0751	103.215	89.7202	85.0578	236.514	94.1195	119.681	105.313	91.6224	92.9742	136.568	90.4915	91.6128	129.522	185.637	120.069	95.6013	190.606	135.279	111.828	135.469	105.256	94.092	51.7753	133.474	124.926	154.498	127.075	139.844	175.425	130.422	133.64	97.2076	93.8231	67.709	137.218	77.1132	91.9361	93.8318	145.435	95.2326	99.5539	136.376
Physicochemical Filtration Reduction Potential	urban	101.609	10.1231	250.907	74.8897	135.533	57.0751	103.215	89.7202	85.0578	236.514	94.1195	119.681	105.313	91.6224	92.9742	136.568	90.4915	91.6128	129.522	185.637	120.069	95.6013	190.606	135.279	111.828	135.469	105.256	94.092	51.7753	133.474	124.926	154.498	127.075	139.844	175.425	130.422	133.64	97.2076	93.8231	67.709	137.218	77.1132	91.9361	93.8318	145.435	95.2326	99.5539	136.376
Physicochemical Filtration Reduction Potential	urban/industrial fallow	101.609	10.1231	250.907	74.8897	135.533	57.0751	103.215	89.7202	85.0578	236.514	94.1195	119.681	105.313	91.6224	92.9742	136.568	90.4915	91.6128	129.522	185.637	120.069	95.6013	190.606	135.279	111.828	135.469	105.256	94.092	51.7753	133.474	124.926	154.498	127.075	139.844	175.425	130.422	133.64	97.2076	93.8231	67.709	137.218	77.1132	91.9361	93.8318	145.435	95.2326	99.5539	136.376
Physicochemical Filtration Reduction Potential	urban, continuously built	182.897	18.2216	451.632	134.802	243.959	102.735	185.786	161.496	153.104	425.726	169.415	215.426	189.564	164.92	167.354	245.822	162.885	164.903	233.139	334.147	216.124	172.082	343.09	243.501	201.29	243.845	189.461	169.366	93.1955	240.254	224.868	278.096	228.736	251.719	315.764	234.76	240.553	174.974	168.882	121.876	246.992	138.804	165.485	168.897	261.783	171.419	179.197	245.476
Physicochemical Filtration Reduction Potential	urban, discontinuously built	101.609	10.1231	250.907	74.8897	135.533	57.0751	103.215	89.7202	85.0578	236.514	94.1195	119.681	105.313	91.6224	92.9742	136.568	90.4915	91.6128	129.522	185.637	120.069	95.6013	190.606	135.279	111.828	135.469	105.256	94.092	51.7753	133.474	124.926	154.498	127.075	139.844	175.425	130.422	133.64	97.2076	93.8231	67.709	137.218	77.1132	91.9361	93.8318	145.435	95.2326	99.5539	136.376
Physicochemical Filtration Reduction Potential	urban, green areas	20.3219	2.02462	50.1813	14.9779	27.1065	11.415	20.6429	17.944	17.0116	47.3029	18.8239	23.9362	21.0626	18.3245	18.5948	27.3135	18.0983	18.3226	25.9043	37.1275	24.0138	19.1203	38.1211	27.0557	22.3655	27.0939	21.0513	18.8184	10.3551	26.6949	24.9853	30.8996	25.4151	27.9688	35.0849	26.0845	26.7281	19.4415	18.7646	13.5418	27.4435	15.4226	18.3872	18.7664	29.087	19.0465	19.9108	27.2751
Physicochemical Filtration Reduction Potential	industrial area	101.609	10.1231	250.907	74.8897	135.533	57.0751	103.215	89.7202	85.0578	236.514	94.1195	119.681	105.313	91.6224	92.9742	136.568	90.4915	91.6128	129.522	185.637	120.069	95.6013	190.606	135.279	111.828	135.469	105.256	94.092	51.7753	133.474	124.926	154.498	127.075	139.844	175.425	130.422	133.64	97.2076	93.8231	67.709	137.218	77.1132	91.9361	93.8318	145.435	95.2326	99.5539	136.376
Physicochemical Filtration Reduction Potential	mineral extraction site	40.6437	4.04925	100.363	29.9559	54.213	22.83	41.2859	35.8881	34.0231	94.6058	37.6478	47.8725	42.1252	36.6489	37.1897	54.6271	36.1966	36.6451	51.8086	74.2549	48.0277	38.2405	76.2422	54.1114	44.731	54.1878	42.1025	37.6368	20.7101	53.3897	49.9706	61.7992	50.8302	55.9377	70.1699	52.1689	53.4561	38.883	37.5292	27.0836	54.887	30.8453	36.7744	37.5327	58.174	38.093	39.8215	54.5503
Physicochemical Filtration Reduction Potential	dump site	40.6437	4.04925	100.363	29.9559	54.213	22.83	41.2859	35.8881	34.0231	94.6058	37.6478	47.8725	42.1252	36.6489	37.1897	54.6271	36.1966	36.6451	51.8086	74.2549	48.0277	38.2405	76.2422	54.1114	44.731	54.1878	42.1025	37.6368	20.7101	53.3897	49.9706	61.7992	50.8302	55.9377	70.1699	52.1689	53.4561	38.883	37.5292	27.0836	54.887	30.8453	36.7744	37.5327	58.174	38.093	39.8215	54.5503
Physicochemical Filtration Reduction Potential	construction site	40.6437	4.04925	100.363	29.9559	54.213	22.83	41.2859	35.8881	34.0231	94.6058	37.6478	47.8725	42.1252	36.6489	37.1897	54.6271	36.1966	36.6451	51.8086	74.2549	48.0277	38.2405	76.2422	54.1114	44.731	54.1878	42.1025	37.6368	20.7101	53.3897	49.9706	61.7992	50.8302	55.9377	70.1699	52.1689	53.4561	38.883	37.5292	27.0836	54.887	30.8453	36.7744	37.5327	58.174	38.093	39.8215	54.5503
Physicochemical Filtration Reduction Potential	traffic area	101.609	10.1231	250.907	74.8897	135.533	57.0751	103.215	89.7202	85.0578	236.514	94.1195	119.681	105.313	91.6224	92.9742	136.568	90.4915	91.6128	129.522	185.637	120.069	95.6013	190.606	135.279	111.828	135.469	105.256	94.092	51.7753	133.474	124.926	154.498	127.075	139.844	175.425	130.422	133.64	97.2076	93.8231	67.709	137.218	77.1132	91.9361	93.8318	145.435	95.2326	99.5539	136.376
Physicochemical Filtration Reduction Potential	traffic area, road network	182.897	18.2216	451.632	134.802	243.959	102.735	185.786	161.496	153.104	425.726	169.415	215.426	189.564	164.92	167.354	245.822	162.885	164.903	233.139	334.147	216.124	172.082	343.09	243.501	201.29	243.845	189.461	169.366	93.1955	240.254	224.868	278.096	228.736	251.719	315.764	234.76	240.553	174.974	168.882	121.876	246.992	138.804	165.485	168.897	261.783	171.419	179.197	245.476
Physicochemical Filtration Reduction Potential	traffic area, rail network	101.609	10.1231	250.907	74.8897	135.533	57.0751	103.215	89.7202	85.0578	236.514	94.1195	119.681	105.313	91.6224	92.9742	136.568	90.4915	91.6128	129.522	185.637	120.069	95.6013	190.606	135.279	111.828	135.469	105.256	94.092	51.7753	133.474	124.926	154.498	127.075	139.844	175.425	130.422	133.64	97.2076	93.8231	67.709	137.218	77.1132	91.9361	93.8318	145.435	95.2326	99.5539	136.376
Physicochemical Filtration Reduction Potential	traffic area, rail/road embankment	101.609	10.1231	250.907	74.8897	135.533	57.0751	103.215	89.7202	85.0578	236.514	94.1195	119.681	105.313	91.6224	92.9742	136.568	90.4915	91.6128	129.522	185.637	120.069	95.6013	190.606	135.279	111.828	135.469	105.256	94.092	51.7753	133.474	124.926	154.498	127.075	139.844	175.425	130.422	133.64	97.2076	93.8231	67.709	137.218	77.1132	91.9361	93.8318	145.435	95.2326	99.5539	136.376
Physicochemical Filtration Reduction Potential	bare area	0	0	0	0	0	0	0	0	0	0	0	0	0	0	0	0	0	0	0	0	0	0	0	0	0	0	0	0	0	0	0	0	0	0	0	0	0	0	0	0	0	0	0	0	0	0	0	0
Physicochemical Filtration Reduction Potential	snow and ice	0	0	0	0	0	0	0	0	0	0	0	0	0	0	0	0	0	0	0	0	0	0	0	0	0	0	0	0	0	0	0	0	0	0	0	0	0	0	0	0	0	0	0	0	0	0	0	0
[truncated: 167 more columns]

## Sheet: Units
	Biotic Production	unit	Erosion Resistance	unit	Groundwater Regeneration	unit	Mechanical Filtration	uni	Physicochemical Filtration	unit
Indicator Transformation	Biotic Production	kg/a	Erosion Resistance	kg/a	Groundwater Regeneration	m³/a	Mechanical Filtration	m³/a	Physicochemical Filtration	mol
Indicator Occupation	Biotic Production	kg	Erosion Resistance	kg	Groundwater Regeneration	m³	Mechanical Filtration	m³	Physicochemical Filtration	mol*a
Characterization Factor	Biotic Production Loss Potential	kg/(m²a)	Erosion Potential	kg/(m²a)	Groundwater Regeneration Reduction Potential	m³/(m²a)	Infiltration Reduction Potential	m³/(m²a)	Physicochemical Filtration Reduction Potential	mol/m²

## Sheet: CF_LANCA_Re-scaled
LANCA re-scaled values
Re-scaled CFs at country scale for land occupation
Indicator	Land Use Type	Average Value	Min	Max	Afghanistan	Albania	Algeria	Andorra	Angola	Anguilla	Antigua and Barbuda	Argentina	Armenia	Aruba	Australia	Austria	Azerbaijan	Bahamas	Bahrain	Bangladesh	Barbados	Belarus	Belgium	Belize	Benin	Bhutan	Bolivia	Bonaire	Bosnia and Herzegovina	Botswana	Brazil	British Virgin Islands	Brunei Darussalam	Bulgaria	Burkina Faso	Burundi	Cambodia	Cameroon	Canada	Canarias	Cayman Islands	Central African Republic	Chad	Chile	China	Colombia	Comoros	Congo	Congo DRC
Biotic Production Loss Potential	unspecified	63.1346	26.9667	100	48.96	88.873	34.1734	91.6945	90.563	91.6945	93.7236	72.077	58.3782	47.986	43.4409	92.1634	57.5829	92.9931	26.9667	97.4266	91.6945	93.1678	93.1161	98.7228	93.7927	59.6551	84.2402	47.986	92.2116	62.6109	99.6765	95.2231	100	92.6804	79.7747	60.043	93.6208	97.6431	48.3041	72.2958	91.6945	95.4887	51.9887	68.8792	72.2329	94.5619	91.6945	100	100
	unspecified, used	37.9165	1.5961	84.0038	23.5895	63.5025	8.80279	66.3239	65.1924	66.3239	68.3531	46.7065	33.0077	22.6155	18.0703	66.7929	32.2124	67.6225	1.5961	72.056	66.3239	67.7972	67.7455	73.3522	68.4221	34.2845	58.8696	22.6155	66.841	37.2404	74.3059	69.8526	84.0038	67.3098	54.4041	34.6724	68.2502	72.2725	22.9336	46.9252	66.3239	70.1181	26.6182	43.5087	46.8624	69.1913	66.3239	83.7206	78.6929
	unspecified, natural	42.0909	5.7705	88.1782	27.7639	67.6769	12.9772	70.4983	69.3668	70.4983	72.5275	50.8809	37.1821	26.7899	22.2447	70.9673	36.3868	71.797	5.7705	76.2304	70.4983	71.9717	71.9199	77.5266	72.5965	38.4589	63.044	26.7899	71.0154	41.4148	78.4803	74.027	88.1782	71.4843	58.5785	38.8468	72.4246	76.4469	27.108	51.0996	70.4983	74.2926	30.7926	47.6831	51.0368	73.3657	70.4983	87.895	82.8673
	forest	43.8769	0	80.8116	27.1078	60.3103	33.0123	63.1317	64.1128	63.1317	65.1609	43.5143	29.8306	19.4233	34.2011	63.6007	53.7682	64.4304	0	68.8638	63.1317	64.6051	64.5533	70.16	65.2299	31.0923	55.6774	19.4233	63.6488	34.0482	71.1137	66.6604	80.8116	64.1177	51.2119	31.4802	65.058	69.0803	40.1177	43.733	63.1317	66.926	35.8436	45.7298	52.5229	65.9991	63.1317	80.5284	75.5007
	forest, natural	36.5701	0	73.445	19.7412	52.9437	25.6457	55.7651	56.7463	55.7651	57.7943	36.1477	22.464	12.0567	26.8345	56.2341	46.4016	57.0638	0	61.4973	55.7651	57.2385	57.1867	62.7934	57.8633	23.7257	48.3108	12.0567	56.2822	26.6816	63.7471	59.2938	73.445	56.7511	43.8453	24.1136	57.6914	61.7137	32.7511	36.3664	55.7651	59.5594	28.477	38.3632	45.1563	58.6325	55.7651	73.1619	68.1341
	forest, primary	36.5701	0	73.445	19.7412	52.9437	25.6457	55.7651	56.7463	55.7651	57.7943	36.1477	22.464	12.0567	26.8345	56.2341	46.4016	57.0638	0	61.4973	55.7651	57.2385	57.1867	62.7934	57.8633	23.7257	48.3108	12.0567	56.2822	26.6816	63.7471	59.2938	73.445	56.7511	43.8453	24.1136	57.6914	61.7137	32.7511	36.3664	55.7651	59.5594	28.477	38.3632	45.1563	58.6325	55.7651	73.1619	68.1341
	forest, secondary	36.5701	0	73.445	19.7412	52.9437	25.6457	55.7651	56.7463	55.7651	57.7943	36.1477	22.464	12.0567	26.8345	56.2341	46.4016	57.0638	0	61.4973	55.7651	57.2385	57.1867	62.7934	57.8633	23.7257	48.3108	12.0567	56.2822	26.6816	63.7471	59.2938	73.445	56.7511	43.8453	24.1136	57.6914	61.7137	32.7511	36.3664	55.7651	59.5594	28.477	38.3632	45.1563	58.6325	55.7651	73.1619	68.1341
	forest, used	45.4601	0	82.4077	28.7039	61.9064	34.6084	64.7278	65.7089	64.7278	66.757	45.1104	31.4267	21.0194	35.7972	65.1968	55.3643	66.0264	0	70.4599	64.7278	66.2012	66.1494	71.7561	66.826	32.6884	57.2735	21.0194	65.2449	35.6443	72.7098	68.2565	82.4077	65.7138	52.808	33.0763	66.6541	70.6764	41.7138	45.3291	64.7278	68.522	37.4397	47.3259	54.119	67.5952	64.7278	82.1245	77.0968
	forest, extensive	41.4413	0	78.356	24.6523	57.8547	30.5568	60.6762	61.6573	60.6762	62.7053	41.0587	27.3751	16.9677	31.7456	61.1452	51.3127	61.9748	0	66.4083	60.6762	62.1495	62.0978	67.7045	62.7744	28.6368	53.2219	16.9677	61.1933	31.5927	68.6582	64.2048	78.356	61.6621	48.7564	29.0247	62.6025	66.6248	37.6622	41.2775	60.6762	64.4704	33.388	43.2743	50.0673	63.5436	60.6762	78.0729	73.0452
	forest, intensive	45.4601	0	82.4077	28.7039	61.9064	34.6084	64.7278	65.7089	64.7278	66.757	45.1104	31.4267	21.0194	35.7972	65.1968	55.3643	66.0264	0	70.4599	64.7278	66.2012	66.1494	71.7561	66.826	32.6884	57.2735	21.0194	65.2449	35.6443	72.7098	68.2565	82.4077	65.7138	52.808	33.0763	66.6541	70.6764	41.7138	45.3291	64.7278	68.522	37.4397	47.3259	54.119	67.5952	64.7278	82.1245	77.0968
	wetlands	0.620516	0	14.5122	0	0	0	0	0	0	0	0	0	0	0	0	0	0	0	2.56448	0	0	0	3.86066	0	0	0	0	0	0	4.81434	0.360994	14.5122	0	0	0	0	2.78096	0	0	0	0.62658	0	0	0	0	0	14.2291	9.20135
	wetlands, coastal	0.620516	0	14.5122	0	0	0	0	0	0	0	0	0	0	0	0	0	0	0	2.56448	0	0	0	3.86066	0	0	0	0	0	0	4.81434	0.360994	14.5122	0	0	0	0	2.78096	0	0	0	0.62658	0	0	0	0	0	14.2291	9.20135
	wetlands, inland	0.620516	0	14.5122	0	0	0	0	0	0	0	0	0	0	0	0	0	0	0	2.56448	0	0	0	3.86066	0	0	0	0	0	0	4.81434	0.360994	14.5122	0	0	0	0	2.78096	0	0	0	0.62658	0	0	0	0	0	14.2291	9.20135
	shrub land	42.0909	5.7705	88.1782	27.7639	67.6769	12.9772	70.4983	69.3668	70.4983	72.5275	50.8809	37.1821	26.7899	22.2447	70.9673	36.3868	71.797	5.7705	76.2304	70.4983	71.9717	71.9199	77.5266	72.5965	38.4589	63.044	26.7899	71.0154	41.4148	78.4803	74.027	88.1782	71.4843	58.5785	38.8468	72.4246	76.4469	27.108	51.0996	70.4983	74.2926	30.7926	47.6831	51.0368	73.3657	70.4983	87.895	82.8673
	field margins/hedgerows	46.3195	0.859436	83.2671	29.5633	62.7658	35.4678	65.5873	66.5684	65.5873	67.6164	45.9698	32.2861	21.8788	36.6566	66.0562	56.2237	66.8859	0.859436	71.3194	65.5873	67.0606	67.0089	72.6156	67.6855	33.5479	58.133	21.8788	66.1043	36.5037	73.5692	69.1159	83.2671	66.5732	53.6675	33.9357	67.5136	71.5359	42.5732	46.1886	65.5873	69.3815	38.2991	48.1854	54.9784	68.4546	65.5873	82.984	77.9563
	grassland	46.3195	0.859436	83.2671	29.5633	62.7658	35.4678	65.5873	66.5684	65.5873	67.6164	45.9698	32.2861	21.8788	36.6566	66.0562	56.2237	66.8859	0.859436	71.3194	65.5873	67.0606	67.0089	72.6156	67.6855	33.5479	58.133	21.8788	66.1043	36.5037	73.5692	69.1159	83.2671	66.5732	53.6675	33.9357	67.5136	71.5359	42.5732	46.1886	65.5873	69.3815	38.2991	48.1854	54.9784	68.4546	65.5873	82.984	77.9563
	grassland, not used	46.3195	0.859436	83.2671	29.5633	62.7658	35.4678	65.5873	66.5684	65.5873	67.6164	45.9698	32.2861	21.8788	36.6566	66.0562	56.2237	66.8859	0.859436	71.3194	65.5873	67.0606	67.0089	72.6156	67.6855	33.5479	58.133	21.8788	66.1043	36.5037	73.5692	69.1159	83.2671	66.5732	53.6675	33.9357	67.5136	71.5359	42.5732	46.1886	65.5873	69.3815	38.2991	48.1854	54.9784	68.4546	65.5873	82.984	77.9563
	grassland, for livestock grazing	50.1256	4.66551	87.0732	33.3694	66.5719	39.2739	69.3933	70.3745	69.3933	71.4225	49.7759	36.0922	25.6849	40.4627	69.8623	60.0298	70.692	4.66551	75.1255	69.3933	70.8667	70.8149	76.4216	71.4915	37.3539	61.939	25.6849	69.9104	40.3098	77.3753	72.922	87.0732	70.3793	57.4735	37.7418	71.3196	75.3419	46.3793	49.9946	69.3933	73.1876	42.1052	51.9914	58.7845	72.2607	69.3933	86.7901	81.7623
	pasture/meadow	50.1256	4.66551	87.0732	33.3694	66.5719	39.2739	69.3933	70.3745	69.3933	71.4225	49.7759	36.0922	25.6849	40.4627	69.8623	60.0298	70.692	4.66551	75.1255	69.3933	70.8667	70.8149	76.4216	71.4915	37.3539	61.939	25.6849	69.9104	40.3098	77.3753	72.922	87.0732	70.3793	57.4735	37.7418	71.3196	75.3419	46.3793	49.9946	69.3933	73.1876	42.1052	51.9914	58.7845	72.2607	69.3933	86.7901	81.7623
	pasture/meadow, extensive	48.7751	3.31497	85.7226	32.0189	65.2213	37.9234	68.0428	69.0239	68.0428	70.0719	48.4253	34.7416	24.3343	39.1122	68.5118	58.6793	69.3414	3.31497	73.7749	68.0428	69.5161	69.4644	75.0711	70.141	36.0034	60.5885	24.3343	68.5599	38.9593	76.0248	71.5714	85.7226	69.0287	56.123	36.3913	69.9691	73.9914	45.0288	48.6441	68.0428	71.837	40.7546	50.6409	57.4339	70.9102	68.0428	85.4395	80.4118
	pasture/meadow, intensive	52.4584	6.99827	89.4059	35.7022	68.9046	41.6067	71.7261	72.7072	71.7261	73.7552	52.1086	38.4249	28.0176	42.7955	72.1951	62.3626	73.0247	6.99827	77.4582	71.7261	73.1994	73.1477	78.7544	73.8243	39.6867	64.2718	28.0176	72.2432	42.6425	79.7081	75.2547	89.4059	72.712	59.8063	40.0746	73.6524	77.6747	48.7121	52.3274	71.7261	75.5203	44.4379	54.3242	61.1172	74.5935	71.7261	89.1228	84.0951
	agriculture	45.4601	0	82.4077	28.7039	61.9064	34.6084	64.7278	65.7089	64.7278	66.757	45.1104	31.4267	21.0194	35.7972	65.1968	55.3643	66.0264	0	70.4599	64.7278	66.2012	66.1494	71.7561	66.826	32.6884	57.2735	21.0194	65.2449	35.6443	72.7098	68.2565	82.4077	65.7138	52.808	33.0763	66.6541	70.6764	41.7138	45.3291	64.7278	68.522	37.4397	47.3259	54.119	67.5952	64.7278	82.1245	77.0968
	arable	45.4601	0	82.4077	28.7039	61.9064	34.6084	64.7278	65.7089	64.7278	66.757	45.1104	31.4267	21.0194	35.7972	65.1968	55.3643	66.0264	0	70.4599	64.7278	66.2012	66.1494	71.7561	66.826	32.6884	57.2735	21.0194	65.2449	35.6443	72.7098	68.2565	82.4077	65.7138	52.808	33.0763	66.6541	70.6764	41.7138	45.3291	64.7278	68.522	37.4397	47.3259	54.119	67.5952	64.7278	82.1245	77.0968
	arable, fallow	45.4601	0	82.4077	28.7039	61.9064	34.6084	64.7278	65.7089	64.7278	66.757	45.1104	31.4267	21.0194	35.7972	65.1968	55.3643	66.0264	0	70.4599	64.7278	66.2012	66.1494	71.7561	66.826	32.6884	57.2735	21.0194	65.2449	35.6443	72.7098	68.2565	82.4077	65.7138	52.808	33.0763	66.6541	70.6764	41.7138	45.3291	64.7278	68.522	37.4397	47.3259	54.119	67.5952	64.7278	82.1245	77.0968
	arable, non-irrigated	45.4601	0	82.4077	28.7039	61.9064	34.6084	64.7278	65.7089	64.7278	66.757	45.1104	31.4267	21.0194	35.7972	65.1968	55.3643	66.0264	0	70.4599	64.7278	66.2012	66.1494	71.7561	66.826	32.6884	57.2735	21.0194	65.2449	35.6443	72.7098	68.2565	82.4077	65.7138	52.808	33.0763	66.6541	70.6764	41.7138	45.3291	64.7278	68.522	37.4397	47.3259	54.119	67.5952	64.7278	82.1245	77.0968
	arable, non-irrigated, extensive	43.1463	0	80.0749	26.3712	59.5736	32.2756	62.3951	63.3762	62.3951	64.4242	42.7776	29.0939	18.6866	33.4645	62.864	53.0315	63.6937	0	68.1272	62.3951	63.8684	63.8167	69.4234	64.4933	30.3557	54.9408	18.6866	62.9121	33.3115	70.3771	65.9237	80.0749	63.381	50.4753	30.7436	64.3214	68.3437	39.381	42.9964	62.3951	66.1893	35.1069	44.9932	51.7862	65.2625	62.3951	79.7918	74.7641
	arable, non-irrigated, intensive	45.4601	0	82.4077	28.7039	61.9064	34.6084	64.7278	65.7089	64.7278	66.757	45.1104	31.4267	21.0194	35.7972	65.1968	55.3643	66.0264	0	70.4599	64.7278	66.2012	66.1494	71.7561	66.826	32.6884	57.2735	21.0194	65.2449	35.6443	72.7098	68.2565	82.4077	65.7138	52.808	33.0763	66.6541	70.6764	41.7138	45.3291	64.7278	68.522	37.4397	47.3259	54.119	67.5952	64.7278	82.1245	77.0968
	arable, irrigated	45.4601	0	82.4077	28.7039	61.9064	34.6084	64.7278	65.7089	64.7278	66.757	45.1104	31.4267	21.0194	35.7972	65.1968	55.3643	66.0264	0	70.4599	64.7278	66.2012	66.1494	71.7561	66.826	32.6884	57.2735	21.0194	65.2449	35.6443	72.7098	68.2565	82.4077	65.7138	52.808	33.0763	66.6541	70.6764	41.7138	45.3291	64.7278	68.522	37.4397	47.3259	54.119	67.5952	64.7278	82.1245	77.0968
	arable, irrigated, extensive	43.1463	0	80.0749	26.3712	59.5736	32.2756	62.3951	63.3762	62.3951	64.4242	42.7776	29.0939	18.6866	33.4645	62.864	53.0315	63.6937	0	68.1272	62.3951	63.8684	63.8167	69.4234	64.4933	30.3557	54.9408	18.6866	62.9121	33.3115	70.3771	65.9237	80.0749	63.381	50.4753	30.7436	64.3214	68.3437	39.381	42.9964	62.3951	66.1893	35.1069	44.9932	51.7862	65.2625	62.3951	79.7918	74.7641
	arable, irrigated, intensive	45.4601	0	82.4077	28.7039	61.9064	34.6084	64.7278	65.7089	64.7278	66.757	45.1104	31.4267	21.0194	35.7972	65.1968	55.3643	66.0264	0	70.4599	64.7278	66.2012	66.1494	71.7561	66.826	32.6884	57.2735	21.0194	65.2449	35.6443	72.7098	68.2565	82.4077	65.7138	52.808	33.0763	66.6541	70.6764	41.7138	45.3291	64.7278	68.522	37.4397	47.3259	54.119	67.5952	64.7278	82.1245	77.0968
	arable, flooded crops	45.4601	0	82.4077	28.7039	61.9064	34.6084	64.7278	65.7089	64.7278	66.757	45.1104	31.4267	21.0194	35.7972	65.1968	55.3643	66.0264	0	70.4599	64.7278	66.2012	66.1494	71.7561	66.826	32.6884	57.2735	21.0194	65.2449	35.6443	72.7098	68.2565	82.4077	65.7138	52.808	33.0763	66.6541	70.6764	41.7138	45.3291	64.7278	68.522	37.4397	47.3259	54.119	67.5952	64.7278	82.1245	77.0968
	arable, greenhouse	43.1463	0	80.0749	26.3712	59.5736	32.2756	62.3951	63.3762	62.3951	64.4242	42.7776	29.0939	18.6866	33.4645	62.864	53.0315	63.6937	0	68.1272	62.3951	63.8684	63.8167	69.4234	64.4933	30.3557	54.9408	18.6866	62.9121	33.3115	70.3771	65.9237	80.0749	63.381	50.4753	30.7436	64.3214	68.3437	39.381	42.9964	62.3951	66.1893	35.1069	44.9932	51.7862	65.2625	62.3951	79.7918	74.7641
	field margins/hedgerows	46.3195	0.859436	83.2671	29.5633	62.7658	35.4678	65.5873	66.5684	65.5873	67.6164	45.9698	32.2861	21.8788	36.6566	66.0562	56.2237	66.8859	0.859436	71.3194	65.5873	67.0606	67.0089	72.6156	67.6855	33.5479	58.133	21.8788	66.1043	36.5037	73.5692	69.1159	83.2671	66.5732	53.6675	33.9357	67.5136	71.5359	42.5732	46.1886	65.5873	69.3815	38.2991	48.1854	54.9784	68.4546	65.5873	82.984	77.9563
	permanent crops	45.4601	0	82.4077	28.7039	61.9064	34.6084	64.7278	65.7089	64.7278	66.757	45.1104	31.4267	21.0194	35.7972	65.1968	55.3643	66.0264	0	70.4599	64.7278	66.2012	66.1494	71.7561	66.826	32.6884	57.2735	21.0194	65.2449	35.6443	72.7098	68.2565	82.4077	65.7138	52.808	33.0763	66.6541	70.6764	41.7138	45.3291	64.7278	68.522	37.4397	47.3259	54.119	67.5952	64.7278	82.1245	77.0968
	permanent crops, non-irrigated	45.4601	0	82.4077	28.7039	61.9064	34.6084	64.7278	65.7089	64.7278	66.757	45.1104	31.4267	21.0194	35.7972	65.1968	55.3643	66.0264	0	70.4599	64.7278	66.2012	66.1494	71.7561	66.826	32.6884	57.2735	21.0194	65.2449	35.6443	72.7098	68.2565	82.4077	65.7138	52.808	33.0763	66.6541	70.6764	41.7138	45.3291	64.7278	68.522	37.4397	47.3259	54.119	67.5952	64.7278	82.1245	77.0968
	permanent crops, non-irrigated, extensive	43.1463	0	80.0749	26.3712	59.5736	32.2756	62.3951	63.3762	62.3951	64.4242	42.7776	29.0939	18.6866	33.4645	62.864	53.0315	63.6937	0	68.1272	62.3951	63.8684	63.8167	69.4234	64.4933	30.3557	54.9408	18.6866	62.9121	33.3115	70.3771	65.9237	80.0749	63.381	50.4753	30.7436	64.3214	68.3437	39.381	42.9964	62.3951	66.1893	35.1069	44.9932	51.7862	65.2625	62.3951	79.7918	74.7641
	permanent crops, non-irrigated, intensive	45.4601	0	82.4077	28.7039	61.9064	34.6084	64.7278	65.7089	64.7278	66.757	45.1104	31.4267	21.0194	35.7972	65.1968	55.3643	66.0264	0	70.4599	64.7278	66.2012	66.1494	71.7561	66.826	32.6884	57.2735	21.0194	65.2449	35.6443	72.7098	68.2565	82.4077	65.7138	52.808	33.0763	66.6541	70.6764	41.7138	45.3291	64.7278	68.522	37.4397	47.3259	54.119	67.5952	64.7278	82.1245	77.0968
	permanent crops, irrigated	45.4601	0	82.4077	28.7039	61.9064	34.6084	64.7278	65.7089	64.7278	66.757	45.1104	31.4267	21.0194	35.7972	65.1968	55.3643	66.0264	0	70.4599	64.7278	66.2012	66.1494	71.7561	66.826	32.6884	57.2735	21.0194	65.2449	35.6443	72.7098	68.2565	82.4077	65.7138	52.808	33.0763	66.6541	70.6764	41.7138	45.3291	64.7278	68.522	37.4397	47.3259	54.119	67.5952	64.7278	82.1245	77.0968
	permanent crops, irrigated, extensive	43.1463	0	80.0749	26.3712	59.5736	32.2756	62.3951	63.3762	62.3951	64.4242	42.7776	29.0939	18.6866	33.4645	62.864	53.0315	63.6937	0	68.1272	62.3951	63.8684	63.8167	69.4234	64.4933	30.3557	54.9408	18.6866	62.9121	33.3115	70.3771	65.9237	80.0749	63.381	50.4753	30.7436	64.3214	68.3437	39.381	42.9964	62.3951	66.1893	35.1069	44.9932	51.7862	65.2625	62.3951	79.7918	74.7641
	permanent crops, irrigated, intensive	45.4601	0	82.4077	28.7039	61.9064	34.6084	64.7278	65.7089	64.7278	66.757	45.1104	31.4267	21.0194	35.7972	65.1968	55.3643	66.0264	0	70.4599	64.7278	66.2012	66.1494	71.7561	66.826	32.6884	57.2735	21.0194	65.2449	35.6443	72.7098	68.2565	82.4077	65.7138	52.808	33.0763	66.6541	70.6764	41.7138	45.3291	64.7278	68.522	37.4397	47.3259	54.119	67.5952	64.7278	82.1245	77.0968
	agriculture, mosaic	45.4601	0	82.4077	28.7039	61.9064	34.6084	64.7278	65.7089	64.7278	66.757	45.1104	31.4267	21.0194	35.7972	65.1968	55.3643	66.0264	0	70.4599	64.7278	66.2012	66.1494	71.7561	66.826	32.6884	57.2735	21.0194	65.2449	35.6443	72.7098	68.2565	82.4077	65.7138	52.808	33.0763	66.6541	70.6764	41.7138	45.3291	64.7278	68.522	37.4397	47.3259	54.119	67.5952	64.7278	82.1245	77.0968
	artificial areas	65.7589	29.8347	100	51.8281	91.7411	37.0414	94.5626	93.431	94.5626	96.5917	74.9451	61.2463	50.8541	46.3089	95.0315	60.451	95.8612	29.8347	100	94.5626	96.0359	95.9841	100	96.6607	62.5232	87.1083	50.8541	95.0796	65.479	100	98.0912	100	95.5485	82.6427	62.911	96.4888	100	51.1722	75.1638	94.5626	98.3568	54.8568	71.7473	75.101	97.4299	94.5626	100	100
	urban	66.2029	30.3258	100	52.3192	92.2322	37.5325	95.0537	93.9222	95.0537	97.0828	75.4362	61.7374	51.3452	46.8	95.5226	60.9421	96.3523	30.3258	100	95.0537	96.527	96.4752	100	97.1519	63.0143	87.5994	51.3452	95.5707	65.9701	100	98.5823	100	96.0396	83.1338	63.4021	96.9799	100	51.6633	75.655	95.0537	98.8479	55.3479	72.2384	75.5921	97.921	95.0537	100	100
	urban/industrial fallow	65.3144	29.3436	100	51.337	91.25	36.5503	94.0714	92.9399	94.0714	96.1006	74.454	60.7552	50.363	45.8178	94.5404	59.9599	95.3701	29.3436	99.8036	94.0714	95.5448	95.493	100	96.1696	62.032	86.6171	50.363	94.5885	64.9879	100	97.6001	100	95.0574	82.1516	62.4199	95.9977	100	50.6811	74.6727	94.0714	97.8657	54.3657	71.2562	74.6099	96.9388	94.0714	100	100
	urban, continuously built	66.2029	30.3258	100	52.3192	92.2322	37.5325	95.0537	93.9222	95.0537	97.0828	75.4362	61.7374	51.3452	46.8	95.5226	60.9421	96.3523	30.3258	100	95.0537	96.527	96.4752	100	97.1519	63.0143	87.5994	51.3452	95.5707	65.9701	100	98.5823	100	96.0396	83.1338	63.4021	96.9799	100	51.6633	75.655	95.0537	98.8479	55.3479	72.2384	75.5921	97.921	95.0537	100	100
	urban, discontinuously built	62.8227	26.6425	100	48.6359	88.5489	33.8492	91.3704	90.2389	91.3704	93.3995	71.7529	58.0541	47.6619	43.1167	91.8393	57.2588	92.669	26.6425	97.1025	91.3704	92.8437	92.7919	98.3987	93.4686	59.331	83.9161	47.6619	91.8874	62.2868	99.3523	94.899	100	92.3563	79.4505	59.7188	93.2966	97.319	47.98	71.9717	91.3704	95.1646	51.6646	68.5551	71.9088	94.2377	91.3704	100	100
	urban, green areas	39.2425	2.92208	85.3297	24.9155	64.8284	10.1288	67.6499	66.5184	67.6499	69.6791	48.0325	34.3337	23.9414	19.3963	68.1189	33.5384	68.9485	2.92208	73.382	67.6499	69.1232	69.0715	74.6782	69.7481	35.6105	60.1956	23.9414	68.167	38.5664	75.6319	71.1785	85.3297	68.6358	55.7301	35.9984	69.5762	73.5985	24.2595	48.2512	67.6499	71.4441	27.9441	44.8346	48.1884	70.5173	67.6499	85.0466	80.0189
	industrial area	65.3144	29.3436	100	51.337	91.25	36.5503	94.0714	92.9399	94.0714	96.1006	74.454	60.7552	50.363	45.8178	94.5404	59.9599	95.3701	29.3436	99.8036	94.0714	95.5448	95.493	100	96.1696	62.032	86.6171	50.363	94.5885	64.9879	100	97.6001	100	95.0574	82.1516	62.4199	95.9977	100	50.6811	74.6727	94.0714	97.8657	54.3657	71.2562	74.6099	96.9388	94.0714	100	100
	mineral extraction site	65.4924	29.5401	100	51.5334	91.4464	36.7468	94.2679	93.1364	94.2679	96.297	74.6504	60.9516	50.5594	46.0142	94.7368	60.1563	95.5665	29.5401	100	94.2679	95.7412	95.6895	100	96.3661	62.2285	86.8136	50.5594	94.785	65.1843	100	97.7965	100	95.2538	82.3481	62.6164	96.1942	100	50.8775	74.8692	94.2679	98.0621	54.5621	71.4526	74.8063	97.1353	94.2679	100	100
	dump site	65.4924	29.5401	100	51.5334	91.4464	36.7468	94.2679	93.1364	94.2679	96.297	74.6504	60.9516	50.5594	46.0142	94.7368	60.1563	95.5665	29.5401	100	94.2679	95.7412	95.6895	100	96.3661	62.2285	86.8136	50.5594	94.785	65.1843	100	97.7965	100	95.2538	82.3481	62.6164	96.1942	100	50.8775	74.8692	94.2679	98.0621	54.5621	71.4526	74.8063	97.1353	94.2679	100	100
	construction site	65.4924	29.5401	100	51.5334	91.4464	36.7468	94.2679	93.1364	94.2679	96.297	74.6504	60.9516	50.5594	46.0142	94.7368	60.1563	95.5665	29.5401	100	94.2679	95.7412	95.6895	100	96.3661	62.2285	86.8136	50.5594	94.785	65.1843	100	97.7965	100	95.2538	82.3481	62.6164	96.1942	100	50.8775	74.8692	94.2679	98.0621	54.5621	71.4526	74.8063	97.1353	94.2679	100	100
	traffic area	65.3144	29.3436	100	51.337	91.25	36.5503	94.0714	92.9399	94.0714	96.1006	74.454	60.7552	50.363	45.8178	94.5404	59.9599	95.3701	29.3436	99.8036	94.0714	95.5448	95.493	100	96.1696	62.032	86.6171	50.363	94.5885	64.9879	100	97.6001	100	95.0574	82.1516	62.4199	95.9977	100	50.6811	74.6727	94.0714	97.8657	54.3657	71.2562	74.6099	96.9388	94.0714	100	100
	traffic area, road network	66.0253	30.1294	100	52.1228	92.0357	37.3361	94.8572	93.7257	94.8572	96.8863	75.2398	61.541	51.1487	46.6036	95.3262	60.7457	96.1558	30.1294	100	94.8572	96.3305	96.2788	100	96.9554	62.8178	87.4029	51.1487	95.3743	65.7737	100	98.3858	100	95.8431	82.9374	63.2057	96.7835	100	51.4668	75.4585	94.8572	98.6514	55.1514	72.0419	75.3957	97.7246	94.8572	100	100
	traffic area, rail network	65.3144	29.3436	100	51.337	91.25	36.5503	94.0714	92.9399	94.0714	96.1006	74.454	60.7552	50.363	45.8178	94.5404	59.9599	95.3701	29.3436	99.8036	94.0714	95.5448	95.493	100	96.1696	62.032	86.6171	50.363	94.5885	64.9879	100	97.6001	100	95.0574	82.1516	62.4199	95.9977	100	50.6811	74.6727	94.0714	97.8657	54.3657	71.2562	74.6099	96.9388	94.0714	100	100
	traffic area, rail/road embankment	65.3144	29.3436	100	51.337	91.25	36.5503	94.0714	92.9399	94.0714	96.1006	74.454	60.7552	50.363	45.8178	94.5404	59.9599	95.3701	29.3436	99.8036	94.0714	95.5448	95.493	100	96.1696	62.032	86.6171	50.363	94.5885	64.9879	100	97.6001	100	95.0574	82.1516	62.4199	95.9977	100	50.6811	74.6727	94.0714	97.8657	54.3657	71.2562	74.6099	96.9388	94.0714	100	100
	bare area	62.9645	26.7899	100	48.7832	88.6962	33.9966	91.5177	90.3862	91.5177	93.5468	71.9002	58.2014	47.8092	43.2641	91.9866	57.4061	92.8163	26.7899	97.2498	91.5177	92.991	92.9393	98.546	93.6159	59.4783	84.0634	47.8092	92.0348	62.4341	99.4997	95.0463	100	92.5036	79.5979	59.8662	93.444	97.4663	48.1273	72.119	91.5177	95.3119	51.8119	68.7024	72.0561	94.3851	91.5177	100	100
	snow and ice	62.9645	26.7899	100	48.7832	88.6962	33.9966	91.5177	90.3862	91.5177	93.5468	71.9002	58.2014	47.8092	43.2641	91.9866	57.4061	92.8163	26.7899	97.2498	91.5177	92.991	92.9393	98.546	93.6159	59.4783	84.0634	47.8092	92.0348	62.4341	99.4997	95.0463	100	92.5036	79.5979	59.8662	93.444	97.4663	48.1273	72.119	91.5177	95.3119	51.8119	68.7024	72.0561	94.3851	91.5177	100	100
Erosion potential	unspecified	0.413395	0	0.679447	0	0.641869	0.379623	0.54594	0	0.658718	0.660393	0.647913	0.678455	0.663302	0	0.618722	0	0.663201	0.573527	0.626779	0.641141	0.67943	0.672105	0.572798	0.650042	0	0.462738	0.673773	0.655117	0.679447	0.598132	0.528754	0.474838	0.658615	0.679447	0.373512	0.592193	0.519919	0.679447	0.638783	0.658435	0.615165	0	0	0	0.171808	0.0486635	0.619309	0.607772
Erosion potential	unspecified, used	0.413395	0	0.679447	0	0.641869	0.379623	0.54594	0	0.658718	0.660393	0.647913	0.678455	0.663302	0	0.618722	0	0.663201	0.573527	0.626779	0.641141	0.67943	0.672105	0.572798	0.650042	0	0.462738	0.673773	0.655117	0.679447	0.598132	0.528754	0.474838	0.658615	0.679447	0.373512	0.592193	0.519919	0.679447	0.638783	0.658435	0.615165	0	0	0	0.171808	0.0486635	0.619309	0.607772
Erosion potential	unspecified, natural	0.461332	0	1.25584	0	0.698424	0.380494	0.782145	0	0.695392	0.694104	0.673533	0.678977	0.674555	0	0.726158	0	0.682472	0.573771	0.71996	0.708913	0.67946	0.685095	0.761485	0.702066	0	0.675469	0.677727	0.698162	0.679447	0.735816	0.795365	0.836838	0.695089	0.679447	0.56128	0.746566	0.755507	0.679447	0.672186	0.69561	0.728895	0	0	0	0.799551	1.16466	0.725707	0.723104
Erosion potential	forest	0.661054	0	0.679447	0.634463	0.673835	0.678566	0.679447	0.677359	0.679447	0.679447	0.662394	0.678859	0.669662	0.670783	0.679447	0.677698	0.674093	0.573665	0.679447	0.679447	0.679447	0.679447	0.679447	0.679447	0	0.582978	0.676008	0.679447	0.679447	0.675953	0.679447	0.679447	0.679231	0.679447	0.479642	0.679447	0.653077	0.679447	0.657663	0.679447	0.679447	0.676086	0.645276	0.672127	0.526619	0.679447	0.679447	0.672959
Erosion potential	forest, natural	0.661054	0	0.679447	0.634463	0.673835	0.678566	0.679447	0.677359	0.679447	0.679447	0.662394	0.678859	0.669662	0.670783	0.679447	0.677698	0.674093	0.573665	0.679447	0.679447	0.679447	0.679447	0.679447	0.679447	0	0.582978	0.676008	0.679447	0.679447	0.675953	0.679447	0.679447	0.679231	0.679447	0.479642	0.679447	0.653077	0.679447	0.657663	0.679447	0.679447	0.676086	0.645276	0.672127	0.526619	0.679447	0.679447	0.672959
Erosion potential	forest, primary	0.661054	0	0.679447	0.634463	0.673835	0.678566	0.679447	0.677359	0.679447	0.679447	0.662394	0.678859	0.669662	0.670783	0.679447	0.677698	0.674093	0.573665	0.679447	0.679447	0.679447	0.679447	0.679447	0.679447	0	0.582978	0.676008	0.679447	0.679447	0.675953	0.679447	0.679447	0.679231	0.679447	0.479642	0.679447	0.653077	0.679447	0.657663	0.679447	0.679447	0.676086	0.645276	0.672127	0.526619	0.679447	0.679447	0.672959
Erosion potential	forest, secondary	0.689846	0	1.25584	0.650612	0.698424	0.678944	0.782145	0.723318	0.695392	0.694104	0.673533	0.679086	0.674555	0.675497	0.726158	0.679922	0.682472	0.573771	0.71996	0.708913	0.67946	0.685095	0.761485	0.702066	0	0.675469	0.677727	0.698162	0.679447	0.735816	0.795365	0.836838	0.695089	0.679447	0.56128	0.746566	0.755507	0.679447	0.672186	0.69561	0.728895	0.678565	0.670539	0.681286	0.799551	1.16466	0.725707	0.723104
Erosion potential	forest, used	0.689846	0	1.25584	0.650612	0.698424	0.678944	0.782145	0.723318	0.695392	0.694104	0.673533	0.679086	0.674555	0.675497	0.726158	0.679922	0.682472	0.573771	0.71996	0.708913	0.67946	0.685095	0.761485	0.702066	0	0.675469	0.677727	0.698162	0.679447	0.735816	0.795365	0.836838	0.695089	0.679447	0.56128	0.746566	0.755507	0.679447	0.672186	0.69561	0.728895	0.678565	0.670539	0.681286	0.799551	1.16466	0.725707	0.723104
Erosion potential	forest, extensive	0.661054	0	0.679447	0.634463	0.673835	0.678566	0.679447	0.677359	0.679447	0.679447	0.662394	0.678859	0.669662	0.670783	0.679447	0.677698	0.674093	0.573665	0.679447	0.679447	0.679447	0.679447	0.679447	0.679447	0	0.582978	0.676008	0.679447	0.679447	0.675953	0.679447	0.679447	0.679231	0.679447	0.479642	0.679447	0.653077	0.679447	0.657663	0.679447	0.679447	0.676086	0.645276	0.672127	0.526619	0.679447	0.679447	0.672959
Erosion potential	forest, intensive	0.689846	0	1.25584	0.650612	0.698424	0.678944	0.782145	0.723318	0.695392	0.694104	0.673533	0.679086	0.674555	0.675497	0.726158	0.679922	0.682472	0.573771	0.71996	0.708913	0.67946	0.685095	0.761485	0.702066	0	0.675469	0.677727	0.698162	0.679447	0.735816	0.795365	0.836838	0.695089	0.679447	0.56128	0.746566	0.755507	0.679447	0.672186	0.69561	0.728895	0.678565	0.670539	0.681286	0.799551	1.16466	0.725707	0.723104
Erosion potential	wetlands	0.40143	0	0.679447	0	0.624657	0.379358	0.474051	0	0.647556	0.650132	0.640116	0.678297	0.659878	0	0.586024	0	0.657336	0.573453	0.59842	0.620515	0.679421	0.668151	0.515371	0.634209	0	0.397994	0.672569	0.642016	0.679447	0.556228	0.447611	0.364664	0.647515	0.679447	0.316365	0.545209	0.448218	0.679447	0.628617	0.647121	0.580551	0	0	0	0	0	0.586927	0.572671
Erosion potential	wetlands, coastal	0.40143	0	0.679447	0	0.624657	0.379358	0.474051	0	0.647556	0.650132	0.640116	0.678297	0.659878	0	0.586024	0	0.657336	0.573453	0.59842	0.620515	0.679421	0.668151	0.515371	0.634209	0	0.397994	0.672569	0.642016	0.679447	0.556228	0.447611	0.364664	0.647515	0.679447	0.316365	0.545209	0.448218	0.679447	0.628617	0.647121	0.580551	0	0	0	0	0	0.586927	0.572671
Erosion potential	wetlands, inland	0.40143	0	0.679447	0	0.624657	0.379358	0.474051	0	0.647556	0.650132	0.640116	0.678297	0.659878	0	0.586024	0	0.657336	0.573453	0.59842	0.620515	0.679421	0.668151	0.515371	0.634209	0	0.397994	0.672569	0.642016	0.679447	0.556228	0.447611	0.364664	0.647515	0.679447	0.316365	0.545209	0.448218	0.679447	0.628617	0.647121	0.580551	0	0	0	0	0	0.586927	0.572671
Erosion potential	shrub land	0.483026	0	1.83223	0	0.723013	0.380873	0.884843	0	0.711338	0.708761	0.684672	0.679204	0.679447	0	0.772869	0	0.690851	0.573877	0.760474	0.738379	0.679473	0.690743	0.843522	0.724685	0.107317	0.767961	0.679447	0.716877	0.679447	0.795679	0.911283	0.99423	0.710947	0.679447	0.642918	0.813684	0.857936	0.679447	0.686708	0.711773	0.778343	0	0	0	1.07248	1.64988	0.771967	0.773248
Erosion potential	field margins/hedgerows	0.748303	0.297384	2.40863	0.68291	0.747603	0.679701	0.987541	0.815236	0.727283	0.723419	0.695811	0.67954	0.684339	0.684925	0.819581	0.68437	0.699229	0.573983	0.800987	0.767845	0.679486	0.696391	0.92556	0.747304	0.999843	0.860453	0.681166	0.735593	0.679447	0.855541	1.0272	1.15162	0.726805	0.679447	0.724556	0.880803	0.960366	0.679447	0.701231	0.727936	0.827791	0.683523	0.721064	0.699605	1.34542	2.1351	0.818227	0.823392
Erosion potential	grassland	0.748303	0.297384	2.40863	0.68291	0.747603	0.679701	0.987541	0.815236	0.727283	0.723419	0.695811	0.67954	0.684339	0.684925	0.819581	0.68437	0.699229	0.573983	0.800987	0.767845	0.679486	0.696391	0.92556	0.747304	0.999843	0.860453	0.681166	0.735593	0.679447	0.855541	1.0272	1.15162	0.726805	0.679447	0.724556	0.880803	0.960366	0.679447	0.701231	0.727936	0.827791	0.683523	0.721064	0.699605	1.34542	2.1351	0.818227	0.823392
Erosion potential	grassland, not used	0.748303	0.297384	2.40863	0.68291	0.747603	0.679701	0.987541	0.815236	0.727283	0.723419	0.695811	0.67954	0.684339	0.684925	0.819581	0.68437	0.699229	0.573983	0.800987	0.767845	0.679486	0.696391	0.92556	0.747304	0.999843	0.860453	0.681166	0.735593	0.679447	0.855541	1.0272	1.15162	0.726805	0.679447	0.724556	0.880803	0.960366	0.679447	0.701231	0.727936	0.827791	0.683523	0.721064	0.699605	1.34542	2.1351	0.818227	0.823392
Erosion potential	grassland, for livestock grazing	0.748303	0.297384	2.40863	0.68291	0.747603	0.679701	0.987541	0.815236	0.727283	0.723419	0.695811	0.67954	0.684339	0.684925	0.819581	0.68437	0.699229	0.573983	0.800987	0.767845	0.679486	0.696391	0.92556	0.747304	0.999843	0.860453	0.681166	0.735593	0.679447	0.855541	1.0272	1.15162	0.726805	0.679447	0.724556	0.880803	0.960366	0.679447	0.701231	0.727936	0.827791	0.683523	0.721064	0.699605	1.34542	2.1351	0.818227	0.823392
Erosion potential	pasture/meadow	0.748303	0.297384	2.40863	0.68291	0.747603	0.679701	0.987541	0.815236	0.727283	0.723419	0.695811	0.67954	0.684339	0.684925	0.819581	0.68437	0.699229	0.573983	0.800987	0.767845	0.679486	0.696391	0.92556	0.747304	0.999843	0.860453	0.681166	0.735593	0.679447	0.855541	1.0272	1.15162	0.726805	0.679447	0.724556	0.880803	0.960366	0.679447	0.701231	0.727936	0.827791	0.683523	0.721064	0.699605	1.34542	2.1351	0.818227	0.823392
Erosion potential	pasture/meadow, extensive	0.718979	0.107317	1.83223	0.666761	0.723013	0.679323	0.884843	0.769277	0.711338	0.708761	0.684672	0.679313	0.679447	0.680211	0.772869	0.682146	0.690851	0.573877	0.760474	0.738379	0.679473	0.690743	0.843522	0.724685	0.107317	0.767961	0.679447	0.716877	0.679447	0.795679	0.911283	0.99423	0.710947	0.679447	0.642918	0.813684	0.857936	0.679447	0.686708	0.711773	0.778343	0.681044	0.695801	0.690446	1.07248	1.64988	0.771967	0.773248
Erosion potential	pasture/meadow, intensive	0.748303	0.297384	2.40863	0.68291	0.747603	0.679701	0.987541	0.815236	0.727283	0.723419	0.695811	0.67954	0.684339	0.684925	0.819581	0.68437	0.699229	0.573983	0.800987	0.767845	0.679486	0.696391	0.92556	0.747304	0.999843	0.860453	0.681166	0.735593	0.679447	0.855541	1.0272	1.15162	0.726805	0.679447	0.724556	0.880803	0.960366	0.679447	0.701231	0.727936	0.827791	0.683523	0.721064	0.699605	1.34542	2.1351	0.818227	0.823392
Erosion potential	agriculture	9.07341	0.410659	100	5.4469	8.00141	0.791383	31.2834	14.3732	5.43116	5.0473	3.98182	0.746487	2.12758	2.07557	14.5994	1.34045	3.17093	0.605251	12.7525	9.46034	0.683373	2.36252	25.1267	7.4199	100	28.1456	1.18841	6.2566	0.679461	18.515	35.223	47.5821	5.40493	0.679448	24.8078	20.6808	31.1771	0.679447	4.98546	5.49608	15.4149	1.41483	8.17358	3.40166	81.8604	100	14.465	15.6159
Erosion potential	arable	11.0556	0.449057	100	7.06181	10.4603	0.829241	41.5532	18.9691	7.0257	6.51302	5.09572	0.76918	2.61681	2.54697	19.2705	1.56285	4.0088	0.61585	16.8038	12.407	0.684691	2.9273	33.3305	9.6818	100	37.3947	1.36036	8.12813	0.679466	24.5013	46.8148	63.3213	6.99074	0.679449	32.9716	27.3927	41.42	0.679447	6.43774	7.1124	20.3597	1.66274	10.6999	4.31761	100	100	19.091	20.6304
Erosion potential	arable, fallow	12.5306	0.487455	100	8.67672	12.9192	0.867099	51.823	23.565	8.62023	7.97875	6.20962	0.791874	3.10604	3.01837	23.9416	1.78525	4.84667	0.62645	20.8552	15.3536	0.686008	3.49209	41.5342	11.9437	100	46.6439	1.53231	9.99965	0.679471	30.4876	58.4066	79.0604	8.57655	0.679449	41.1355	34.1046	51.663	0.679447	7.89002	8.72871	25.3045	1.91064	13.2261	5.23356	100	100	23.717	25.6448
Erosion potential	arable, non-irrigated	11.0556	0.449057	100	7.06181	10.4603	0.829241	41.5532	18.9691	7.0257	6.51302	5.09572	0.76918	2.61681	2.54697	19.2705	1.56285	4.0088	0.61585	16.8038	12.407	0.684691	2.9273	33.3305	9.6818	100	37.3947	1.36036	8.12813	0.679466	24.5013	46.8148	63.3213	6.99074	0.679449	32.9716	27.3927	41.42	0.679447	6.43774	7.1124	20.3597	1.66274	10.6999	4.31761	100	100	19.091	20.6304
Erosion potential	arable, non-irrigated, extensive	10.2386	0.429858	100	6.25435	9.23087	0.810312	36.4183	16.6711	6.22843	5.78016	4.53877	0.757833	2.37219	2.31127	16.9349	1.45165	3.58987	0.610551	14.7781	10.9336	0.684032	2.64491	29.2286	8.55085	100	32.7701	1.27439	7.19236	0.679464	21.5082	41.0189	55.4517	6.19784	0.679449	28.8897	24.0368	36.2986	0.679447	5.7116	6.30424	17.8873	1.53879	9.43672	3.85963	95.507	100	16.778	18.1232
Erosion potential	arable, non-irrigated, intensive	11.7963	0.468256	100	7.86926	11.6898	0.84817	46.6881	21.267	7.82297	7.24589	5.65267	0.780527	2.86143	2.78267	21.6061	1.67405	4.42773	0.62115	18.8295	13.8803	0.68535	3.2097	37.4324	10.8127	100	42.0193	1.44633	9.06389	0.679468	27.4945	52.6107	71.1909	7.78364	0.679449	37.0536	30.7486	46.5415	0.679447	7.16388	7.92055	22.8321	1.78669	11.963	4.77558	100	100	21.404	23.1376
Erosion potential	arable, irrigated	11.0556	0.449057	100	7.06181	10.4603	0.829241	41.5532	18.9691	7.0257	6.51302	5.09572	0.76918	2.61681	2.54697	19.2705	1.56285	4.0088	0.61585	16.8038	12.407	0.684691	2.9273	33.3305	9.6818	100	37.3947	1.36036	8.12813	0.679466	24.5013	46.8148	63.3213	6.99074	0.679449	32.9716	27.3927	41.42	0.679447	6.43774	7.1124	20.3597	1.66274	10.6999	4.31761	100	100	19.091	20.6304
Erosion potential	arable, irrigated, extensive	10.2386	0.429858	100	6.25435	9.23087	0.810312	36.4183	16.6711	6.22843	5.78016	4.53877	0.757833	2.37219	2.31127	16.9349	1.45165	3.58987	0.610551	14.7781	10.9336	0.684032	2.64491	29.2286	8.55085	100	32.7701	1.27439	7.19236	0.679464	21.5082	41.0189	55.4517	6.19784	0.679449	28.8897	24.0368	36.2986	0.679447	5.7116	6.30424	17.8873	1.53879	9.43672	3.85963	95.507	100	16.778	18.1232
Erosion potential	arable, irrigated, intensive	11.7963	0.468256	100	7.86926	11.6898	0.84817	46.6881	21.267	7.82297	7.24589	5.65267	0.780527	2.86143	2.78267	21.6061	1.67405	4.42773	0.62115	18.8295	13.8803	0.68535	3.2097	37.4324	10.8127	100	42.0193	1.44633	9.06389	0.679468	27.4945	52.6107	71.1909	7.78364	0.679449	37.0536	30.7486	46.5415	0.679447	7.16388	7.92055	22.8321	1.78669	11.963	4.77558	100	100	21.404	23.1376
Erosion potential	arable, flooded crops	0.632845	0	0.679447	0.618314	0.649246	0.678187	0.576749	0.6314	0.663502	0.66479	0.651255	0.678632	0.66477	0.666069	0.632736	0.675474	0.665715	0.573559	0.638933	0.649981	0.679434	0.673799	0.597409	0.656828	0	0.490486	0.674288	0.660732	0.679447	0.61609	0.563529	0.522055	0.663373	0.679447	0.398004	0.612328	0.550648	0.679447	0.64314	0.663284	0.629999	0.673607	0.620013	0.662967	0.253687	0.194229	0.633187	0.622815
Erosion potential	arable, greenhouse	0.625438	0	0.679447	0.613469	0.641869	0.678074	0.54594	0.617612	0.658718	0.660393	0.647913	0.678564	0.663302	0.664654	0.618722	0.674806	0.663201	0.573527	0.626779	0.641141	0.67943	0.672105	0.572798	0.650042	0	0.462738	0.673773	0.655117	0.679447	0.598132	0.528754	0.474838	0.658615	0.679447	0.373512	0.592193	0.519919	0.679447	0.638783	0.658435	0.615165	0.672863	0.612434	0.660219	0.171808	0.0486635	0.619309	0.607772
Erosion potential	field margins/hedgerows	0.748303	0.297384	2.40863	0.68291	0.747603	0.679701	0.987541	0.815236	0.727283	0.723419	0.695811	0.67954	0.684339	0.684925	0.819581	0.68437	0.699229	0.573983	0.800987	0.767845	0.679486	0.696391	0.92556	0.747304	0.999843	0.860453	0.681166	0.735593	0.679447	0.855541	1.0272	1.15162	0.726805	0.679447	0.724556	0.880803	0.960366	0.679447	0.701231	0.727936	0.827791	0.683523	0.721064	0.699605	1.34542	2.1351	0.818227	0.823392
Erosion potential	permanent crops	11.0556	0.449057	100	7.06181	10.4603	0.829241	41.5532	18.9691	7.0257	6.51302	5.09572	0.76918	2.61681	2.54697	19.2705	1.56285	4.0088	0.61585	16.8038	12.407	0.684691	2.9273	33.3305	9.6818	100	37.3947	1.36036	8.12813	0.679466	24.5013	46.8148	63.3213	6.99074	0.679449	32.9716	27.3927	41.42	0.679447	6.43774	7.1124	20.3597	1.66274	10.6999	4.31761	100	100	19.091	20.6304
Erosion potential	permanent crops, non-irrigated	11.0556	0.449057	100	7.06181	10.4603	0.829241	41.5532	18.9691	7.0257	6.51302	5.09572	0.76918	2.61681	2.54697	19.2705	1.56285	4.0088	0.61585	16.8038	12.407	0.684691	2.9273	33.3305	9.6818	100	37.3947	1.36036	8.12813	0.679466	24.5013	46.8148	63.3213	6.99074	0.679449	32.9716	27.3927	41.42	0.679447	6.43774	7.1124	20.3597	1.66274	10.6999	4.31761	100	100	19.091	20.6304
Erosion potential	permanent crops, non-irrigated, extensive	10.2386	0.429858	100	6.25435	9.23087	0.810312	36.4183	16.6711	6.22843	5.78016	4.53877	0.757833	2.37219	2.31127	16.9349	1.45165	3.58987	0.610551	14.7781	10.9336	0.684032	2.64491	29.2286	8.55085	100	32.7701	1.27439	7.19236	0.679464	21.5082	41.0189	55.4517	6.19784	0.679449	28.8897	24.0368	36.2986	0.679447	5.7116	6.30424	17.8873	1.53879	9.43672	3.85963	95.507	100	16.778	18.1232
Erosion potential	permanent crops, non-irrigated, intensive	11.0556	0.449057	100	7.06181	10.4603	0.829241	41.5532	18.9691	7.0257	6.51302	5.09572	0.76918	2.61681	2.54697	19.2705	1.56285	4.0088	0.61585	16.8038	12.407	0.684691	2.9273	33.3305	9.6818	100	37.3947	1.36036	8.12813	0.679466	24.5013	46.8148	63.3213	6.99074	0.679449	32.9716	27.3927	41.42	0.679447	6.43774	7.1124	20.3597	1.66274	10.6999	4.31761	100	100	19.091	20.6304
Erosion potential	permanent crops, irrigated	11.0556	0.449057	100	7.06181	10.4603	0.829241	41.5532	18.9691	7.0257	6.51302	5.09572	0.76918	2.61681	2.54697	19.2705	1.56285	4.0088	0.61585	16.8038	12.407	0.684691	2.9273	33.3305	9.6818	100	37.3947	1.36036	8.12813	0.679466	24.5013	46.8148	63.3213	6.99074	0.679449	32.9716	27.3927	41.42	0.679447	6.43774	7.1124	20.3597	1.66274	10.6999	4.31761	100	100	19.091	20.6304
Erosion potential	permanent crops, irrigated, extensive	10.2386	0.429858	100	6.25435	9.23087	0.810312	36.4183	16.6711	6.22843	5.78016	4.53877	0.757833	2.37219	2.31127	16.9349	1.45165	3.58987	0.610551	14.7781	10.9336	0.684032	2.64491	29.2286	8.55085	100	32.7701	1.27439	7.19236	0.679464	21.5082	41.0189	55.4517	6.19784	0.679449	28.8897	24.0368	36.2986	0.679447	5.7116	6.30424	17.8873	1.53879	9.43672	3.85963	95.507	100	16.778	18.1232
Erosion potential	permanent crops, irrigated, intensive	11.0556	0.449057	100	7.06181	10.4603	0.829241	41.5532	18.9691	7.0257	6.51302	5.09572	0.76918	2.61681	2.54697	19.2705	1.56285	4.0088	0.61585	16.8038	12.407	0.684691	2.9273	33.3305	9.6818	100	37.3947	1.36036	8.12813	0.679466	24.5013	46.8148	63.3213	6.99074	0.679449	32.9716	27.3927	41.42	0.679447	6.43774	7.1124	20.3597	1.66274	10.6999	4.31761	100	100	19.091	20.6304
Erosion potential	agriculture, mosaic	9.07341	0.410659	100	5.4469	8.00141	0.791383	31.2834	14.3732	5.43116	5.0473	3.98182	0.746487	2.12758	2.07557	14.5994	1.34045	3.17093	0.605251	12.7525	9.46034	0.683373	2.36252	25.1267	7.4199	100	28.1456	1.18841	6.2566	0.679461	18.515	35.223	47.5821	5.40493	0.679448	24.8078	20.6808	31.1771	0.679447	4.98546	5.49608	15.4149	1.41483	8.17358	3.40166	81.8604	100	14.465	15.6159
Erosion potential	artificial areas	0.413395	0	0.679447	0	0.641869	0.379623	0.54594	0	0.658718	0.660393	0.647913	0.678455	0.663302	0	0.618722	0	0.663201	0.573527	0.626779	0.641141	0.67943	0.672105	0.572798	0.650042	0	0.462738	0.673773	0.655117	0.679447	0.598132	0.528754	0.474838	0.658615	0.679447	0.373512	0.592193	0.519919	0.679447	0.638783	0.658435	0.615165	0	0	0	0.171808	0.0486635	0.619309	0.607772
Erosion potential	urban	0.413395	0	0.679447	0	0.641869	0.379623	0.54594	0	0.658718	0.660393	0.647913	0.678455	0.663302	0	0.618722	0	0.663201	0.573527	0.626779	0.641141	0.67943	0.672105	0.572798	0.650042	0	0.462738	0.673773	0.655117	0.679447	0.598132	0.528754	0.474838	0.658615	0.679447	0.373512	0.592193	0.519919	0.679447	0.638783	0.658435	0.615165	0	0	0	0.171808	0.0486635	0.619309	0.607772
Erosion potential	urban/industrial fallow	0.461332	0	1.25584	0	0.698424	0.380494	0.782145	0	0.695392	0.694104	0.673533	0.678977	0.674555	0	0.726158	0	0.682472	0.573771	0.71996	0.708913	0.67946	0.685095	0.761485	0.702066	0	0.675469	0.677727	0.698162	0.679447	0.735816	0.795365	0.836838	0.695089	0.679447	0.56128	0.746566	0.755507	0.679447	0.672186	0.69561	0.728895	0	0	0	0.799551	1.16466	0.725707	0.723104
Erosion potential	urban, continuously built	0.413395	0	0.679447	0	0.641869	0.379623	0.54594	0	0.658718	0.660393	0.647913	0.678455	0.663302	0	0.618722	0	0.663201	0.573527	0.626779	0.641141	0.67943	0.672105	0.572798	0.650042	0	0.462738	0.673773	0.655117	0.679447	0.598132	0.528754	0.474838	0.658615	0.679447	0.373512	0.592193	0.519919	0.679447	0.638783	0.658435	0.615165	0	0	0	0.171808	0.0486635	0.619309	0.607772
Erosion potential	urban, discontinuously built	0.413395	0	0.679447	0	0.641869	0.379623	0.54594	0	0.658718	0.660393	0.647913	0.678455	0.663302	0	0.618722	0	0.663201	0.573527	0.626779	0.641141	0.67943	0.672105	0.572798	0.650042	0	0.462738	0.673773	0.655117	0.679447	0.598132	0.528754	0.474838	0.658615	0.679447	0.373512	0.592193	0.519919	0.679447	0.638783	0.658435	0.615165	0	0	0	0.171808	0.0486635	0.619309	0.607772
Erosion potential	urban, green areas	0.461332	0	1.25584	0	0.698424	0.380494	0.782145	0	0.695392	0.694104	0.673533	0.678977	0.674555	0	0.726158	0	0.682472	0.573771	0.71996	0.708913	0.67946	0.685095	0.761485	0.702066	0	0.675469	0.677727	0.698162	0.679447	0.735816	0.795365	0.836838	0.695089	0.679447	0.56128	0.746566	0.755507	0.679447	0.672186	0.69561	0.728895	0	0	0	0.799551	1.16466	0.725707	0.723104
Erosion potential	industrial area	0.409599	0	0.679447	0	0.636951	0.379548	0.5254	0	0.655529	0.657461	0.645686	0.67841	0.662324	0	0.60938	0	0.661525	0.573506	0.618677	0.635248	0.679427	0.670975	0.55639	0.645518	0	0.44424	0.673429	0.651374	0.679447	0.586159	0.50557	0.44336	0.655444	0.679447	0.357184	0.578769	0.499433	0.679447	0.635879	0.655202	0.605275	0	0	0	0.117221	0	0.610057	0.597743
Erosion potential	mineral extraction site	14.5463	0	100	8.1492	17.8371	0.644365	72.3626	31.2822	11.8093	10.9102	8.43742	0.837153	4.08451	1.42635	33.2839	1.23869	6.5224	0.647649	28.9579	21.2468	0.688643	4.62167	57.9418	16.4675	100	65.1423	1.8762	13.7427	0.679481	42.4601	81.5902	100	11.7482	0.67945	57.4631	47.5283	72.1489	0.679447	10.7946	11.9614	35.1941	1.58699	15.3987	5.57136	100	100	32.9691	35.6736
Erosion potential	dump site	0.409599	0	0.679447	0	0.636951	0.379548	0.5254	0	0.655529	0.657461	0.645686	0.67841	0.662324	0	0.60938	0	0.661525	0.573506	0.618677	0.635248	0.679427	0.670975	0.55639	0.645518	0	0.44424	0.673429	0.651374	0.679447	0.586159	0.50557	0.44336	0.655444	0.679447	0.357184	0.578769	0.499433	0.679447	0.635879	0.655202	0.605275	0	0	0	0.117221	0	0.610057	0.597743
Erosion potential	construction site	14.5463	0	100	8.1492	17.8371	0.644365	72.3626	31.2822	11.8093	10.9102	8.43742	0.837153	4.08451	1.42635	33.2839	1.23869	6.5224	0.647649	28.9579	21.2468	0.688643	4.62167	57.9418	16.4675	100	65.1423	1.8762	13.7427	0.679481	42.4601	81.5902	100	11.7482	0.67945	57.4631	47.5283	72.1489	0.679447	10.7946	11.9614	35.1941	1.58699	15.3987	5.57136	100	100	32.9691	35.6736
Erosion potential	traffic area	0.409599	0	0.679447	0	0.636951	0.379548	0.5254	0	0.655529	0.657461	0.645686	0.67841	0.662324	0	0.60938	0	0.661525	0.573506	0.618677	0.635248	0.679427	0.670975	0.55639	0.645518	0	0.44424	0.673429	0.651374	0.679447	0.586159	0.50557	0.44336	0.655444	0.679447	0.357184	0.578769	0.499433	0.679447	0.635879	0.655202	0.605275	0	0	0	0.117221	0	0.610057	0.597743
Erosion potential	traffic area, road network	0.409599	0	0.679447	0	0.636951	0.379548	0.5254	0	0.655529	0.657461	0.645686	0.67841	0.662324	0	0.60938	0	0.661525	0.573506	0.618677	0.635248	0.679427	0.670975	0.55639	0.645518	0	0.44424	0.673429	0.651374	0.679447	0.586159	0.50557	0.44336	0.655444	0.679447	0.357184	0.578769	0.499433	0.679447	0.635879	0.655202	0.605275	0	0	0	0.117221	0	0.610057	0.597743
Erosion potential	traffic area, rail network	0.548683	0	3.56141	0	0.796781	0.382009	1.19294	0	0.759174	0.752733	0.718089	0.679885	0.694124	0	0.913003	0	0.715986	0.574195	0.882014	0.826777	0.679513	0.707686	1.08964	0.792542	2.7849	1.04544	0.684605	0.773023	0.679447	0.975267	1.25904	1.4664	0.758521	0.679447	0.887833	1.01504	1.16522	0.679447	0.730277	0.760263	0.926686	0	0	0	1.89128	3.10554	0.910748	0.923681
Erosion potential	traffic area, rail/road embankment	0.548683	0	3.56141	0	0.796781	0.382009	1.19294	0	0.759174	0.752733	0.718089	0.679885	0.694124	0	0.913003	0	0.715986	0.574195	0.882014	0.826777	0.679513	0.707686	1.08964	0.792542	2.7849	1.04544	0.684605	0.773023	0.679447	0.975267	1.25904	1.4664	0.758521	0.679447	0.887833	1.01504	1.16522	0.679447	0.730277	0.760263	0.926686	0	0	0	1.89128	3.10554	0.910748	0.923681
Erosion potential	bare area	18.2682	0.679447	100	12.9939	25.2138	0.75794	100	45.0699	16.5929	15.3074	11.7791	0.905235	5.55221	2.84056	47.2972	1.90589	9.036	0.679447	41.1119	30.0866	0.692596	6.31603	82.5531	23.2532	100	92.8899	2.39205	19.3573	0.679495	60.419	100	100	16.5056	0.679452	81.9546	67.6639	100	0.679447	15.1514	16.8103	50.0284	2.33069	22.9775	8.31921	100	100	46.8471	50.7169
Erosion potential	snow and ice	18.2682	0.679447	100	12.9939	25.2138	0.75794	100	45.0699	16.5929	15.3074	11.7791	0.905235	5.55221	2.84056	47.2972	1.90589	9.036	0.679447	41.1119	30.0866	0.692596	6.31603	82.5531	23.2532	100	92.8899	2.39205	19.3573	0.679495	60.419	100	100	16.5056	0.679452	81.9546	67.6639	100	0.679447	15.1514	16.8103	50.0284	2.33069	22.9775	8.31921	100	100	46.8471	50.7169
Groundwater Regeneration Reduction Potential	unspecified	18.3792	0	100	9.62862	40.0777	10.066	48.1091	17.2573	0	11.3477	9.75088	11.071	0	9.7171	42.6028	10.1649	0	10.2401	62.0817	19.392	18.3424	28.7801	43.7168	18.0743	16.9645	21.6393	0	37.6288	9.10028	42.6345	0	91.3568	18.7385	12.8109	10.8035	51.0936	32.714	12.9674	9.53906	0	27.0091	9.76163	23.1411	14.3381	72.2044	40.4119	29.4551	26.5069
Groundwater Regeneration Reduction Potential	unspecified, used	18.3792	0	100	9.62862	40.0777	10.066	48.1091	17.2573	0	11.3477	9.75088	11.071	0	9.7171	42.6028	10.1649	0	10.2401	62.0817	19.392	18.3424	28.7801	43.7168	18.0743	16.9645	21.6393	0	37.6288	9.10028	42.6345	0	91.3568	18.7385	12.8109	10.8035	51.0936	32.714	12.9674	9.53906	0	27.0091	9.76163	23.1411	14.3381	72.2044	40.4119	29.4551	26.5069
Groundwater Regeneration Reduction Potential	unspecified, natural	16.6696	0	100	9.54945	39.2835	10.0893	47.1779	13.8536	0	11.3477	9.78758	10.8939	0	9.27666	41.8059	10.1053	4.85843	10.397	44.3698	19.392	14.1361	26.6661	43.7168	15.3082	15.7488	21.2071	0	36.9532	9.51508	38.9022	0	82.2248	18.5227	11.8324	10.8866	46.4771	29.9855	9.36376	9.55767	2.53212	25.0937	9.9385	22.3871	14.1257	70.3574	39.6684	27.2654	24.5738
Groundwater Regeneration Reduction Potential	forest	8.20578	0	15.0075	6.98951	7.51292	10.0732	9.92988	9.92271	9.92988	9.92988	10.0782	3.8115	9.92988	9.57699	9.92988	9.30483	11.3024	10.5538	9.92988	9.92988	9.92988	9.92988	9.92988	9.92988	0	3.91956	9.92988	9.92988	9.92988	9.35505	9.92988	9.92988	9.89065	9.92988	5.6923	9.92988	8.38463	8.78306	10.3021	9.92988	9.92988	9.95998	0	7.69563	0	9.92988	9.92988	9.26989
Groundwater Regeneration Reduction Potential	forest, natural	8.20578	0	15.0075	6.98951	7.51292	10.0732	9.92988	9.92271	9.92988	9.92988	10.0782	3.8115	9.92988	9.57699	9.92988	9.30483	11.3024	10.5538	9.92988	9.92988	9.92988	9.92988	9.92988	9.92988	0	3.91956	9.92988	9.92988	9.92988	9.35505	9.92988	9.92988	9.89065	9.92988	5.6923	9.92988	8.38463	8.78306	10.3021	9.92988	9.92988	9.95998	0	7.69563	0	9.92988	9.92988	9.26989
Groundwater Regeneration Reduction Potential	forest, primary	8.20578	0	15.0075	6.98951	7.51292	10.0732	9.92988	9.92271	9.92988	9.92988	10.0782	3.8115	9.92988	9.57699	9.92988	9.30483	11.3024	10.5538	9.92988	9.92988	9.92988	9.92988	9.92988	9.92988	0	3.91956	9.92988	9.92988	9.92988	9.35505	9.92988	9.92988	9.89065	9.92988	5.6923	9.92988	8.38463	8.78306	10.3021	9.92988	9.92988	9.95998	0	7.69563	0	9.92988	9.92988	9.26989
Groundwater Regeneration Reduction Potential	forest, secondary	8.20578	0	15.0075	6.98951	7.51292	10.0732	9.92988	9.92271	9.92988	9.92988	10.0782	3.8115	9.92988	9.57699	9.92988	9.30483	11.3024	10.5538	9.92988	9.92988	9.92988	9.92988	9.92988	9.92988	0	3.91956	9.92988	9.92988	9.92988	9.35505	9.92988	9.92988	9.89065	9.92988	5.6923	9.92988	8.38463	8.78306	10.3021	9.92988	9.92988	9.95998	0	7.69563	0	9.92988	9.92988	9.26989
Groundwater Regeneration Reduction Potential	forest, used	8.20578	0	15.0075	6.98951	7.51292	10.0732	9.92988	9.92271	9.92988	9.92988	10.0782	3.8115	9.92988	9.57699	9.92988	9.30483	11.3024	10.5538	9.92988	9.92988	9.92988	9.92988	9.92988	9.92988	0	3.91956	9.92988	9.92988	9.92988	9.35505	9.92988	9.92988	9.89065	9.92988	5.6923	9.92988	8.38463	8.78306	10.3021	9.92988	9.92988	9.95998	0	7.69563	0	9.92988	9.92988	9.26989
Groundwater Regeneration Reduction Potential	forest, extensive	8.20578	0	15.0075	6.98951	7.51292	10.0732	9.92988	9.92271	9.92988	9.92988	10.0782	3.8115	9.92988	9.57699	9.92988	9.30483	11.3024	10.5538	9.92988	9.92988	9.92988	9.92988	9.92988	9.92988	0	3.91956	9.92988	9.92988	9.92988	9.35505	9.92988	9.92988	9.89065	9.92988	5.6923	9.92988	8.38463	8.78306	10.3021	9.92988	9.92988	9.95998	0	7.69563	0	9.92988	9.92988	9.26989
Groundwater Regeneration Reduction Potential	forest, intensive	8.20578	0	15.0075	6.98951	7.51292	10.0732	9.92988	9.92271	9.92988	9.92988	10.0782	3.8115	9.92988	9.57699	9.92988	9.30483	11.3024	10.5538	9.92988	9.92988	9.92988	9.92988	9.92988	9.92988	0	3.91956	9.92988	9.92988	9.92988	9.35505	9.92988	9.92988	9.89065	9.92988	5.6923	9.92988	8.38463	8.78306	10.3021	9.92988	9.92988	9.95998	0	7.69563	0	9.92988	9.92988	9.26989
Groundwater Regeneration Reduction Potential	wetlands	26.1472	0	100	11.9186	63.0526	9.87701	75.045	22.0017	0	12.7734	9.45385	16.1948	0	10.9161	65.6539	11.8888	0	9.92988	100	28.9068	26.6614	45.8882	77.6913	25.604	52.1304	34.1408	0	57.1706	8.2799	72.8382	0	100	24.9808	15.4744	14.294	88.4531	54.7948	17.9907	9.00073	0	42.5098	9.28012	44.9521	20.4801	100	61.9173	47.1759	42.1509
Groundwater Regeneration Reduction Potential	wetlands, coastal	26.1472	0	100	11.9186	63.0526	9.87701	75.045	22.0017	0	12.7734	9.45385	16.1948	0	10.9161	65.6539	11.8888	0	9.92988	100	28.9068	26.6614	45.8882	77.6913	25.604	52.1304	34.1408	0	57.1706	8.2799	72.8382	0	100	24.9808	15.4744	14.294	88.4531	54.7948	17.9907	9.00073	0	42.5098	9.28012	44.9521	20.4801	100	61.9173	47.1759	42.1509
Groundwater Regeneration Reduction Potential	wetlands, inland	26.1472	0	100	11.9186	63.0526	9.87701	75.045	22.0017	0	12.7734	9.45385	16.1948	0	10.9161	65.6539	11.8888	0	9.92988	100	28.9068	26.6614	45.8882	77.6913	25.604	52.1304	34.1408	0	57.1706	8.2799	72.8382	0	100	24.9808	15.4744	14.294	88.4531	54.7948	17.9907	9.00073	0	42.5098	9.28012	44.9521	20.4801	100	61.9173	47.1759	42.1509
Groundwater Regeneration Reduction Potential	shrub land	7.10296	0	17.4982	6.38271	7.51292	10.2742	9.92988	9.5217	9.92988	9.92988	10.0782	3.80849	9.92988	8.42023	9.92988	7.72141	11.3024	10.5538	9.92988	9.92988	9.92988	9.92988	9.92988	9.92988	0	3.91956	9.92988	9.92988	9.92988	9.35505	9.92988	9.92988	9.89065	9.92988	5.6923	9.92988	8.38463	4.77731	10.3021	9.92988	9.92988	10.2824	0	5.63234	0	9.92988	9.92988	9.26989
Groundwater Regeneration Reduction Potential	field margins/hedgerows	17.8092	0	100	10.1563	39.2835	9.88832	47.1779	14.2546	0	11.3477	9.78758	10.8969	0	10.4334	41.8059	11.6887	4.85843	10.397	44.3698	19.392	14.1361	26.6661	43.7168	15.3082	15.7488	21.2071	0	36.9532	9.51508	38.9022	0	82.2248	18.5227	11.8324	10.8866	46.4771	29.9855	13.3695	9.55767	2.53212	25.0937	9.61605	26.9105	16.189	70.3574	39.6684	27.2654	24.5738
Groundwater Regeneration Reduction Potential	grassland	17.8092	0	100	10.1563	39.2835	9.88832	47.1779	14.2546	0	11.3477	9.78758	10.8969	0	10.4334	41.8059	11.6887	4.85843	10.397	44.3698	19.392	14.1361	26.6661	43.7168	15.3082	15.7488	21.2071	0	36.9532	9.51508	38.9022	0	82.2248	18.5227	11.8324	10.8866	46.4771	29.9855	13.3695	9.55767	2.53212	25.0937	9.61605	26.9105	16.189	70.3574	39.6684	27.2654	24.5738
Groundwater Regeneration Reduction Potential	grassland, not used	17.8092	0	100	10.1563	39.2835	9.88832	47.1779	14.2546	0	11.3477	9.78758	10.8969	0	10.4334	41.8059	11.6887	4.85843	10.397	44.3698	19.392	14.1361	26.6661	43.7168	15.3082	15.7488	21.2071	0	36.9532	9.51508	38.9022	0	82.2248	18.5227	11.8324	10.8866	46.4771	29.9855	13.3695	9.55767	2.53212	25.0937	9.61605	26.9105	16.189	70.3574	39.6684	27.2654	24.5738
Groundwater Regeneration Reduction Potential	grassland, for livestock grazing	21.1848	0	100	11.2118	49.8737	9.8202	59.594	16.1112	0	12.0566	9.68053	13.2587	0	10.6781	52.4312	12.4833	2.92524	10.3499	54.2098	24.1231	15.398	32.832	60.6102	16.8449	31.9584	26.9696	0	45.961	9.39064	49.788	0	100	21.4001	12.376	13.3798	59.9419	37.9437	15.3351	9.30953	0.312796	30.6803	9.51779	36.9642	19.0202	94.9841	49.5813	33.6522	30.212
Groundwater Regeneration Reduction Potential	pasture/meadow	21.1848	0	100	11.2118	49.8737	9.8202	59.594	16.1112	0	12.0566	9.68053	13.2587	0	10.6781	52.4312	12.4833	2.92524	10.3499	54.2098	24.1231	15.398	32.832	60.6102	16.8449	31.9584	26.9696	0	45.961	9.39064	49.788	0	100	21.4001	12.376	13.3798	59.9419	37.9437	15.3351	9.30953	0.312796	30.6803	9.51779	36.9642	19.0202	94.9841	49.5813	33.6522	30.212
Groundwater Regeneration Reduction Potential	pasture/meadow, extensive	17.8092	0	100	10.1563	39.2835	9.88832	47.1779	14.2546	0	11.3477	9.78758	10.8969	0	10.4334	41.8059	11.6887	4.85843	10.397	44.3698	19.392	14.1361	26.6661	43.7168	15.3082	15.7488	21.2071	0	36.9532	9.51508	38.9022	0	82.2248	18.5227	11.8324	10.8866	46.4771	29.9855	13.3695	9.55767	2.53212	25.0937	9.61605	26.9105	16.189	70.3574	39.6684	27.2654	24.5738
Groundwater Regeneration Reduction Potential	pasture/meadow, intensive	21.1848	0	100	11.2118	49.8737	9.8202	59.594	16.1112	0	12.0566	9.68053	13.2587	0	10.6781	52.4312	12.4833	2.92524	10.3499	54.2098	24.1231	15.398	32.832	60.6102	16.8449	31.9584	26.9696	0	45.961	9.39064	49.788	0	100	21.4001	12.376	13.3798	59.9419	37.9437	15.3351	9.30953	0.312796	30.6803	9.51779	36.9642	19.0202	94.9841	49.5813	33.6522	30.212
Groundwater Regeneration Reduction Potential	agriculture	13.2803	0	71.4047	8.83678	26.0457	9.98562	31.6579	12.0887	0	10.5679	9.94052	7.94466	0	10.0664	28.5242	10.6954	7.43601	10.4597	29.6098	14.1879	12.4536	17.8576	25.134	13.0032	0	14.004	0	25.6935	9.681	23.3511	0	44.1748	14.926	11.017	9.01664	27.2417	18.6166	11.0763	9.86784	5.49123	17.1127	9.76345	14.3433	12.6501	39.5741	27.2774	18.1414	16.5191
Groundwater Regeneration Reduction Potential	arable	13.2803	0	71.4047	8.83678	26.0457	9.98562	31.6579	12.0887	0	10.5679	9.94052	7.94466	0	10.0664	28.5242	10.6954	7.43601	10.4597	29.6098	14.1879	12.4536	17.8576	25.134	13.0032	0	14.004	0	25.6935	9.681	23.3511	0	44.1748	14.926	11.017	9.01664	27.2417	18.6166	11.0763	9.86784	5.49123	17.1127	9.76345	14.3433	12.6501	39.5741	27.2774	18.1414	16.5191
Groundwater Regeneration Reduction Potential	arable, fallow	13.2803	0	71.4047	8.83678	26.0457	9.98562	31.6579	12.0887	0	10.5679	9.94052	7.94466	0	10.0664	28.5242	10.6954	7.43601	10.4597	29.6098	14.1879	12.4536	17.8576	25.134	13.0032	0	14.004	0	25.6935	9.681	23.3511	0	44.1748	14.926	11.017	9.01664	27.2417	18.6166	11.0763	9.86784	5.49123	17.1127	9.76345	14.3433	12.6501	39.5741	27.2774	18.1414	16.5191
Groundwater Regeneration Reduction Potential	arable, non-irrigated	13.2803	0	71.4047	8.83678	26.0457	9.98562	31.6579	12.0887	0	10.5679	9.94052	7.94466	0	10.0664	28.5242	10.6954	7.43601	10.4597	29.6098	14.1879	12.4536	17.8576	25.134	13.0032	0	14.004	0	25.6935	9.681	23.3511	0	44.1748	14.926	11.017	9.01664	27.2417	18.6166	11.0763	9.86784	5.49123	17.1127	9.76345	14.3433	12.6501	39.5741	27.2774	18.1414	16.5191
Groundwater Regeneration Reduction Potential	arable, non-irrigated, extensive	13.2803	0	71.4047	8.83678	26.0457	9.98562	31.6579	12.0887	0	10.5679	9.94052	7.94466	0	10.0664	28.5242	10.6954	7.43601	10.4597	29.6098	14.1879	12.4536	17.8576	25.134	13.0032	0	14.004	0	25.6935	9.681	23.3511	0	44.1748	14.926	11.017	9.01664	27.2417	18.6166	11.0763	9.86784	5.49123	17.1127	9.76345	14.3433	12.6501	39.5741	27.2774	18.1414	16.5191
Groundwater Regeneration Reduction Potential	arable, non-irrigated, intensive	13.2803	0	71.4047	8.83678	26.0457	9.98562	31.6579	12.0887	0	10.5679	9.94052	7.94466	0	10.0664	28.5242	10.6954	7.43601	10.4597	29.6098	14.1879	12.4536	17.8576	25.134	13.0032	0	14.004	0	25.6935	9.681	23.3511	0	44.1748	14.926	11.017	9.01664	27.2417	18.6166	11.0763	9.86784	5.49123	17.1127	9.76345	14.3433	12.6501	39.5741	27.2774	18.1414	16.5191
Groundwater Regeneration Reduction Potential	arable, irrigated	13.2803	0	71.4047	8.83678	26.0457	9.98562	31.6579	12.0887	0	10.5679	9.94052	7.94466	0	10.0664	28.5242	10.6954	7.43601	10.4597	29.6098	14.1879	12.4536	17.8576	25.134	13.0032	0	14.004	0	25.6935	9.681	23.3511	0	44.1748	14.926	11.017	9.01664	27.2417	18.6166	11.0763	9.86784	5.49123	17.1127	9.76345	14.3433	12.6501	39.5741	27.2774	18.1414	16.5191
Groundwater Regeneration Reduction Potential	arable, irrigated, extensive	13.2803	0	71.4047	8.83678	26.0457	9.98562	31.6579	12.0887	0	10.5679	9.94052	7.94466	0	10.0664	28.5242	10.6954	7.43601	10.4597	29.6098	14.1879	12.4536	17.8576	25.134	13.0032	0	14.004	0	25.6935	9.681	23.3511	0	44.1748	14.926	11.017	9.01664	27.2417	18.6166	11.0763	9.86784	5.49123	17.1127	9.76345	14.3433	12.6501	39.5741	27.2774	18.1414	16.5191
Groundwater Regeneration Reduction Potential	arable, irrigated, intensive	13.2803	0	71.4047	8.83678	26.0457	9.98562	31.6579	12.0887	0	10.5679	9.94052	7.94466	0	10.0664	28.5242	10.6954	7.43601	10.4597	29.6098	14.1879	12.4536	17.8576	25.134	13.0032	0	14.004	0	25.6935	9.681	23.3511	0	44.1748	14.926	11.017	9.01664	27.2417	18.6166	11.0763	9.86784	5.49123	17.1127	9.76345	14.3433	12.6501	39.5741	27.2774	18.1414	16.5191
Groundwater Regeneration Reduction Potential	arable, flooded crops	13.2803	0	71.4047	8.83678	26.0457	9.98562	31.6579	12.0887	0	10.5679	9.94052	7.94466	0	10.0664	28.5242	10.6954	7.43601	10.4597	29.6098	14.1879	12.4536	17.8576	25.134	13.0032	0	14.004	0	25.6935	9.681	23.3511	0	44.1748	14.926	11.017	9.01664	27.2417	18.6166	11.0763	9.86784	5.49123	17.1127	9.76345	14.3433	12.6501	39.5741	27.2774	18.1414	16.5191
Groundwater Regeneration Reduction Potential	arable, greenhouse	13.2803	0	71.4047	8.83678	26.0457	9.98562	31.6579	12.0887	0	10.5679	9.94052	7.94466	0	10.0664	28.5242	10.6954	7.43601	10.4597	29.6098	14.1879	12.4536	17.8576	25.134	13.0032	0	14.004	0	25.6935	9.681	23.3511	0	44.1748	14.926	11.017	9.01664	27.2417	18.6166	11.0763	9.86784	5.49123	17.1127	9.76345	14.3433	12.6501	39.5741	27.2774	18.1414	16.5191
Groundwater Regeneration Reduction Potential	field margins/hedgerows	17.8092	0	100	10.1563	39.2835	9.88832	47.1779	14.2546	0	11.3477	9.78758	10.8969	0	10.4334	41.8059	11.6887	4.85843	10.397	44.3698	19.392	14.1361	26.6661	43.7168	15.3082	15.7488	21.2071	0	36.9532	9.51508	38.9022	0	82.2248	18.5227	11.8324	10.8866	46.4771	29.9855	13.3695	9.55767	2.53212	25.0937	9.61605	26.9105	16.189	70.3574	39.6684	27.2654	24.5738
Groundwater Regeneration Reduction Potential	permanent crops	13.2803	0	71.4047	8.83678	26.0457	9.98562	31.6579	12.0887	0	10.5679	9.94052	7.94466	0	10.0664	28.5242	10.6954	7.43601	10.4597	29.6098	14.1879	12.4536	17.8576	25.134	13.0032	0	14.004	0	25.6935	9.681	23.3511	0	44.1748	14.926	11.017	9.01664	27.2417	18.6166	11.0763	9.86784	5.49123	17.1127	9.76345	14.3433	12.6501	39.5741	27.2774	18.1414	16.5191
Groundwater Regeneration Reduction Potential	permanent crops, non-irrigated	13.2803	0	71.4047	8.83678	26.0457	9.98562	31.6579	12.0887	0	10.5679	9.94052	7.94466	0	10.0664	28.5242	10.6954	7.43601	10.4597	29.6098	14.1879	12.4536	17.8576	25.134	13.0032	0	14.004	0	25.6935	9.681	23.3511	0	44.1748	14.926	11.017	9.01664	27.2417	18.6166	11.0763	9.86784	5.49123	17.1127	9.76345	14.3433	12.6501	39.5741	27.2774	18.1414	16.5191
Groundwater Regeneration Reduction Potential	permanent crops, non-irrigated, extensive	13.2803	0	71.4047	8.83678	26.0457	9.98562	31.6579	12.0887	0	10.5679	9.94052	7.94466	0	10.0664	28.5242	10.6954	7.43601	10.4597	29.6098	14.1879	12.4536	17.8576	25.134	13.0032	0	14.004	0	25.6935	9.681	23.3511	0	44.1748	14.926	11.017	9.01664	27.2417	18.6166	11.0763	9.86784	5.49123	17.1127	9.76345	14.3433	12.6501	39.5741	27.2774	18.1414	16.5191
Groundwater Regeneration Reduction Potential	permanent crops, non-irrigated, intensive	13.2803	0	71.4047	8.83678	26.0457	9.98562	31.6579	12.0887	0	10.5679	9.94052	7.94466	0	10.0664	28.5242	10.6954	7.43601	10.4597	29.6098	14.1879	12.4536	17.8576	25.134	13.0032	0	14.004	0	25.6935	9.681	23.3511	0	44.1748	14.926	11.017	9.01664	27.2417	18.6166	11.0763	9.86784	5.49123	17.1127	9.76345	14.3433	12.6501	39.5741	27.2774	18.1414	16.5191
Groundwater Regeneration Reduction Potential	permanent crops, irrigated	13.2803	0	71.4047	8.83678	26.0457	9.98562	31.6579	12.0887	0	10.5679	9.94052	7.94466	0	10.0664	28.5242	10.6954	7.43601	10.4597	29.6098	14.1879	12.4536	17.8576	25.134	13.0032	0	14.004	0	25.6935	9.681	23.3511	0	44.1748	14.926	11.017	9.01664	27.2417	18.6166	11.0763	9.86784	5.49123	17.1127	9.76345	14.3433	12.6501	39.5741	27.2774	18.1414	16.5191
Groundwater Regeneration Reduction Potential	permanent crops, irrigated, extensive	13.2803	0	71.4047	8.83678	26.0457	9.98562	31.6579	12.0887	0	10.5679	9.94052	7.94466	0	10.0664	28.5242	10.6954	7.43601	10.4597	29.6098	14.1879	12.4536	17.8576	25.134	13.0032	0	14.004	0	25.6935	9.681	23.3511	0	44.1748	14.926	11.017	9.01664	27.2417	18.6166	11.0763	9.86784	5.49123	17.1127	9.76345	14.3433	12.6501	39.5741	27.2774	18.1414	16.5191
Groundwater Regeneration Reduction Potential	permanent crops, irrigated, intensive	13.2803	0	71.4047	8.83678	26.0457	9.98562	31.6579	12.0887	0	10.5679	9.94052	7.94466	0	10.0664	28.5242	10.6954	7.43601	10.4597	29.6098	14.1879	12.4536	17.8576	25.134	13.0032	0	14.004	0	25.6935	9.681	23.3511	0	44.1748	14.926	11.017	9.01664	27.2417	18.6166	11.0763	9.86784	5.49123	17.1127	9.76345	14.3433	12.6501	39.5741	27.2774	18.1414	16.5191
Groundwater Regeneration Reduction Potential	agriculture, mosaic	13.2803	0	71.4047	8.83678	26.0457	9.98562	31.6579	12.0887	0	10.5679	9.94052	7.94466	0	10.0664	28.5242	10.6954	7.43601	10.4597	29.6098	14.1879	12.4536	17.8576	25.134	13.0032	0	14.004	0	25.6935	9.681	23.3511	0	44.1748	14.926	11.017	9.01664	27.2417	18.6166	11.0763	9.86784	5.49123	17.1127	9.76345	14.3433	12.6501	39.5741	27.2774	18.1414	16.5191
Groundwater Regeneration Reduction Potential	artificial areas	35.52	0	100	15.4871	98.8533	9.60282	100	30.5624	0	14.9631	9.02292	24.1791	0	12.8247	100	14.575	0	9.45581	100	43.5206	39.3737	70.7087	100	37.59	100	53.6213	0	87.6219	7.02628	100	0	100	34.7079	19.7143	20.2363	100	86.8297	27.0544	8.16188	0	64.9984	8.51365	78.9393	30.0509	100	95.4282	72.8852	64.8471
Groundwater Regeneration Reduction Potential	urban	35.52	0	100	15.4871	98.8533	9.60282	100	30.5624	0	14.9631	9.02292	24.1791	0	12.8247	100	14.575	0	9.45581	100	43.5206	39.3737	70.7087	100	37.59	100	53.6213	0	87.6219	7.02628	100	0	100	34.7079	19.7143	20.2363	100	86.8297	27.0544	8.16188	0	64.9984	8.51365	78.9393	30.0509	100	95.4282	72.8852	64.8471
Groundwater Regeneration Reduction Potential	urban/industrial fallow	35.52	0	100	15.4871	98.8533	9.60282	100	30.5624	0	14.9631	9.02292	24.1791	0	12.8247	100	14.575	0	9.45581	100	43.5206	39.3737	70.7087	100	37.59	100	53.6213	0	87.6219	7.02628	100	0	100	34.7079	19.7143	20.2363	100	86.8297	27.0544	8.16188	0	64.9984	8.51365	78.9393	30.0509	100	95.4282	72.8852	64.8471
Groundwater Regeneration Reduction Potential	urban, continuously built	38.6051	0	100	16.5427	100	9.49579	100	34.8943	0	15.3175	8.85469	26.5409	0	13.4976	100	15.3697	0	9.22052	100	45.8861	45.6831	80.3981	100	41.8159	100	59.3838	0	96.6297	6.40408	100	0	100	37.5853	21.2092	20.6518	100	99.3355	31.6408	7.91374	0	73.7774	8.24342	88.993	32.882	100	100	82.9215	73.7073
Groundwater Regeneration Reduction Potential	urban, discontinuously built	18.3792	0	100	9.62862	40.0777	10.066	48.1091	17.2573	0	11.3477	9.75088	11.071	0	9.7171	42.6028	10.1649	0	10.2401	62.0817	19.392	18.3424	28.7801	43.7168	18.0743	16.9645	21.6393	0	37.6288	9.10028	42.6345	0	91.3568	18.7385	12.8109	10.8035	51.0936	32.714	12.9674	9.53906	0	27.0091	9.76163	23.1411	14.3381	72.2044	40.4119	29.4551	26.5069
Groundwater Regeneration Reduction Potential	urban, green areas	20.0452	0	100	10.605	49.8737	10.0212	59.594	15.7101	0	12.0566	9.68053	13.2557	0	9.52135	52.4312	10.8999	2.92524	10.3499	54.2098	24.1231	15.398	32.832	60.6102	16.8449	31.9584	26.9696	0	45.961	9.39064	49.788	0	100	21.4001	12.376	13.3798	59.9419	37.9437	11.3294	9.30953	0.312796	30.6803	9.84024	32.4408	16.9569	94.9841	49.5813	33.6522	30.212
Groundwater Regeneration Reduction Potential	industrial area	35.9113	0	100	15.2232	96.2057	9.59309	100	31.8001	0	14.6086	9.00762	23.5886	0	12.947	98.9171	14.3764	0	9.37738	100	41.155	41.4768	71.5896	100	38.3584	100	52.1806	0	85.37	6.81888	100	0	100	33.9886	19.9861	18.7819	100	87.9666	28.3648	8.22391	0	65.7964	8.46451	76.4258	29.3431	100	92.95	73.7976	65.6526
Groundwater Regeneration Reduction Potential	mineral extraction site	12.1408	0	71.4047	8.22998	26.0457	10.1867	31.6579	11.6877	0	10.5679	9.94052	7.94165	0	8.90962	28.5242	9.112	7.43601	10.4597	29.6098	14.1879	12.4536	17.8576	25.134	13.0032	0	14.004	0	25.6935	9.681	23.3511	0	44.1748	14.926	11.017	9.01664	27.2417	18.6166	7.07053	9.86784	5.49123	17.1127	10.0859	9.81991	10.5868	39.5741	27.2774	18.1414	16.5191
Groundwater Regeneration Reduction Potential	dump site	20.0452	0	100	10.605	49.8737	10.0212	59.594	15.7101	0	12.0566	9.68053	13.2557	0	9.52135	52.4312	10.8999	2.92524	10.3499	54.2098	24.1231	15.398	32.832	60.6102	16.8449	31.9584	26.9696	0	45.961	9.39064	49.788	0	100	21.4001	12.376	13.3798	59.9419	37.9437	11.3294	9.30953	0.312796	30.6803	9.84024	32.4408	16.9569	94.9841	49.5813	33.6522	30.212
Groundwater Regeneration Reduction Potential	construction site	12.1408	0	71.4047	8.22998	26.0457	10.1867	31.6579	11.6877	0	10.5679	9.94052	7.94165	0	8.90962	28.5242	9.112	7.43601	10.4597	29.6098	14.1879	12.4536	17.8576	25.134	13.0032	0	14.004	0	25.6935	9.681	23.3511	0	44.1748	14.926	11.017	9.01664	27.2417	18.6166	7.07053	9.86784	5.49123	17.1127	10.0859	9.81991	10.5868	39.5741	27.2774	18.1414	16.5191
Groundwater Regeneration Reduction Potential	traffic area	35.52	0	100	15.4871	98.8533	9.60282	100	30.5624	0	14.9631	9.02292	24.1791	0	12.8247	100	14.575	0	9.45581	100	43.5206	39.3737	70.7087	100	37.59	100	53.6213	0	87.6219	7.02628	100	0	100	34.7079	19.7143	20.2363	100	86.8297	27.0544	8.16188	0	64.9984	8.51365	78.9393	30.0509	100	95.4282	72.8852	64.8471
Groundwater Regeneration Reduction Potential	traffic area, road network	35.52	0	100	15.4871	98.8533	9.60282	100	30.5624	0	14.9631	9.02292	24.1791	0	12.8247	100	14.575	0	9.45581	100	43.5206	39.3737	70.7087	100	37.59	100	53.6213	0	87.6219	7.02628	100	0	100	34.7079	19.7143	20.2363	100	86.8297	27.0544	8.16188	0	64.9984	8.51365	78.9393	30.0509	100	95.4282	72.8852	64.8471
Groundwater Regeneration Reduction Potential	traffic area, rail network	35.52	0	100	15.4871	98.8533	9.60282	100	30.5624	0	14.9631	9.02292	24.1791	0	12.8247	100	14.575	0	9.45581	100	43.5206	39.3737	70.7087	100	37.59	100	53.6213	0	87.6219	7.02628	100	0	100	34.7079	19.7143	20.2363	100	86.8297	27.0544	8.16188	0	64.9984	8.51365	78.9393	30.0509	100	95.4282	72.8852	64.8471
Groundwater Regeneration Reduction Potential	traffic area, rail/road embankment	20.0452	0	100	10.605	49.8737	10.0212	59.594	15.7101	0	12.0566	9.68053	13.2557	0	9.52135	52.4312	10.8999	2.92524	10.3499	54.2098	24.1231	15.398	32.832	60.6102	16.8449	31.9584	26.9696	0	45.961	9.39064	49.788	0	100	21.4001	12.376	13.3798	59.9419	37.9437	11.3294	9.30953	0.312796	30.6803	9.84024	32.4408	16.9569	94.9841	49.5813	33.6522	30.212
Groundwater Regeneration Reduction Potential	bare area	26.1472	0	100	11.9186	63.0526	9.87701	75.045	22.0017	0	12.7734	9.45385	16.1948	0	10.9161	65.6539	11.8888	0	9.92988	100	28.9068	26.6614	45.8882	77.6913	25.604	52.1304	34.1408	0	57.1706	8.2799	72.8382	0	100	24.9808	15.4744	14.294	88.4531	54.7948	17.9907	9.00073	0	42.5098	9.28012	44.9521	20.4801	100	61.9173	47.1759	42.1509
Groundwater Regeneration Reduction Potential	snow and ice	26.1472	0	100	11.9186	63.0526	9.87701	75.045	22.0017	0	12.7734	9.45385	16.1948	0	10.9161	65.6539	11.8888	0	9.92988	100	28.9068	26.6614	45.8882	77.6913	25.604	52.1304	34.1408	0	57.1706	8.2799	72.8382	0	100	24.9808	15.4744	14.294	88.4531	54.7948	17.9907	9.00073	0	42.5098	9.28012	44.9521	20.4801	100	61.9173	47.1759	42.1509
Infiltration Reduction Potential	unspecified	10.3044	0.392857	25	25	5	25	25	5	5	0.392857	25	5	0.392857	5	25	5	1.78571	5	0.392857	0.392857	5	25	0.392857	1.78571	5	1.78571	0.392857	25	5	1.78571	5	1.78571	5	1.78571	1.78571	0.392857	1.78571	5	25	1.78571	1.78571	25	25	25	1.78571	25	5	0.392857
Infiltration Reduction Potential	unspecified, used	20.6089	0.785714	50	50	10	50	50	10	10	0.785714	50	10	0.785714	10	50	10	3.57143	10	0.785714	0.785714	10	50	0.785714	3.57143	10	3.57143	0.785714	50	10	3.57143	10	3.57143	10	3.57143	3.57143	0.785714	3.57143	10	50	3.57143	3.57143	50	50	50	3.57143	50	10	0.785714
Infiltration Reduction Potential	unspecified, natural	0	0	0	0	0	0	0	0	0	0	0	0	0	0	0	0	0	0	0	0	0	0	0	0	0	0	0	0	0	0	0	0	0	0	0	0	0	0	0	0	0	0	0	0	0	0	0	0
Infiltration Reduction Potential	forest	0	0	0	0	0	0	0	0	0	0	0	0	0	0	0	0	0	0	0	0	0	0	0	0	0	0	0	0	0	0	0	0	0	0	0	0	0	0	0	0	0	0	0	0	0	0	0	0
Infiltration Reduction Potential	forest, natural	0	0	0	0	0	0	0	0	0	0	0	0	0	0	0	0	0	0	0	0	0	0	0	0	0	0	0	0	0	0	0	0	0	0	0	0	0	0	0	0	0	0	0	0	0	0	0	0
Infiltration Reduction Potential	forest, primary	0	0	0	0	0	0	0	0	0	0	0	0	0	0	0	0	0	0	0	0	0	0	0	0	0	0	0	0	0	0	0	0	0	0	0	0	0	0	0	0	0	0	0	0	0	0	0	0
Infiltration Reduction Potential	forest, secondary	0	0	0	0	0	0	0	0	0	0	0	0	0	0	0	0	0	0	0	0	0	0	0	0	0	0	0	0	0	0	0	0	0	0	0	0	0	0	0	0	0	0	0	0	0	0	0	0
Infiltration Reduction Potential	forest, used	10.3044	0.392857	25	25	5	25	25	5	5	0.392857	25	5	0.392857	5	25	5	1.78571	5	0.392857	0.392857	5	25	0.392857	1.78571	5	1.78571	0.392857	25	5	1.78571	5	1.78571	5	1.78571	1.78571	0.392857	1.78571	5	25	1.78571	1.78571	25	25	25	1.78571	25	5	0.392857
Infiltration Reduction Potential	forest, extensive	0	0	0	0	0	0	0	0	0	0	0	0	0	0	0	0	0	0	0	0	0	0	0	0	0	0	0	0	0	0	0	0	0	0	0	0	0	0	0	0	0	0	0	0	0	0	0	0
Infiltration Reduction Potential	forest, intensive	10.3044	0.392857	25	25	5	25	25	5	5	0.392857	25	5	0.392857	5	25	5	1.78571	5	0.392857	0.392857	5	25	0.392857	1.78571	5	1.78571	0.392857	25	5	1.78571	5	1.78571	5	1.78571	1.78571	0.392857	1.78571	5	25	1.78571	1.78571	25	25	25	1.78571	25	5	0.392857
Infiltration Reduction Potential	wetlands	0	0	0	0	0	0	0	0	0	0	0	0	0	0	0	0	0	0	0	0	0	0	0	0	0	0	0	0	0	0	0	0	0	0	0	0	0	0	0	0	0	0	0	0	0	0	0	0
Infiltration Reduction Potential	wetlands, coastal	0	0	0	0	0	0	0	0	0	0	0	0	0	0	0	0	0	0	0	0	0	0	0	0	0	0	0	0	0	0	0	0	0	0	0	0	0	0	0	0	0	0	0	0	0	0	0	0
Infiltration Reduction Potential	wetlands, inland	0	0	0	0	0	0	0	0	0	0	0	0	0	0	0	0	0	0	0	0	0	0	0	0	0	0	0	0	0	0	0	0	0	0	0	0	0	0	0	0	0	0	0	0	0	0	0	0
Infiltration Reduction Potential	shrub land	0	0	0	0	0	0	0	0	0	0	0	0	0	0	0	0	0	0	0	0	0	0	0	0	0	0	0	0	0	0	0	0	0	0	0	0	0	0	0	0	0	0	0	0	0	0	0	0
Infiltration Reduction Potential	field margins/hedgerows	0	0	0	0	0	0	0	0	0	0	0	0	0	0	0	0	0	0	0	0	0	0	0	0	0	0	0	0	0	0	0	0	0	0	0	0	0	0	0	0	0	0	0	0	0	0	0	0
Infiltration Reduction Potential	grassland	0	0	0	0	0	0	0	0	0	0	0	0	0	0	0	0	0	0	0	0	0	0	0	0	0	0	0	0	0	0	0	0	0	0	0	0	0	0	0	0	0	0	0	0	0	0	0	0
Infiltration Reduction Potential	grassland, not used	0	0	0	0	0	0	0	0	0	0	0	0	0	0	0	0	0	0	0	0	0	0	0	0	0	0	0	0	0	0	0	0	0	0	0	0	0	0	0	0	0	0	0	0	0	0	0	0
Infiltration Reduction Potential	grassland, for livestock grazing	10.3044	0.392857	25	25	5	25	25	5	5	0.392857	25	5	0.392857	5	25	5	1.78571	5	0.392857	0.392857	5	25	0.392857	1.78571	5	1.78571	0.392857	25	5	1.78571	5	1.78571	5	1.78571	1.78571	0.392857	1.78571	5	25	1.78571	1.78571	25	25	25	1.78571	25	5	0.392857
Infiltration Reduction Potential	pasture/meadow	10.3044	0.392857	25	25	5	25	25	5	5	0.392857	25	5	0.392857	5	25	5	1.78571	5	0.392857	0.392857	5	25	0.392857	1.78571	5	1.78571	0.392857	25	5	1.78571	5	1.78571	5	1.78571	1.78571	0.392857	1.78571	5	25	1.78571	1.78571	25	25	25	1.78571	25	5	0.392857
Infiltration Reduction Potential	pasture/meadow, extensive	0	0	0	0	0	0	0	0	0	0	0	0	0	0	0	0	0	0	0	0	0	0	0	0	0	0	0	0	0	0	0	0	0	0	0	0	0	0	0	0	0	0	0	0	0	0	0	0
Infiltration Reduction Potential	pasture/meadow, intensive	10.3044	0.392857	25	25	5	25	25	5	5	0.392857	25	5	0.392857	5	25	5	1.78571	5	0.392857	0.392857	5	25	0.392857	1.78571	5	1.78571	0.392857	25	5	1.78571	5	1.78571	5	1.78571	1.78571	0.392857	1.78571	5	25	1.78571	1.78571	25	25	25	1.78571	25	5	0.392857
Infiltration Reduction Potential	agriculture	10.3044	0.392857	25	25	5	25	25	5	5	0.392857	25	5	0.392857	5	25	5	1.78571	5	0.392857	0.392857	5	25	0.392857	1.78571	5	1.78571	0.392857	25	5	1.78571	5	1.78571	5	1.78571	1.78571	0.392857	1.78571	5	25	1.78571	1.78571	25	25	25	1.78571	25	5	0.392857
Infiltration Reduction Potential	arable	10.3044	0.392857	25	25	5	25	25	5	5	0.392857	25	5	0.392857	5	25	5	1.78571	5	0.392857	0.392857	5	25	0.392857	1.78571	5	1.78571	0.392857	25	5	1.78571	5	1.78571	5	1.78571	1.78571	0.392857	1.78571	5	25	1.78571	1.78571	25	25	25	1.78571	25	5	0.392857
Infiltration Reduction Potential	arable, fallow	10.3044	0.392857	25	25	5	25	25	5	5	0.392857	25	5	0.392857	5	25	5	1.78571	5	0.392857	0.392857	5	25	0.392857	1.78571	5	1.78571	0.392857	25	5	1.78571	5	1.78571	5	1.78571	1.78571	0.392857	1.78571	5	25	1.78571	1.78571	25	25	25	1.78571	25	5	0.392857
Infiltration Reduction Potential	arable, non-irrigated	10.3044	0.392857	25	25	5	25	25	5	5	0.392857	25	5	0.392857	5	25	5	1.78571	5	0.392857	0.392857	5	25	0.392857	1.78571	5	1.78571	0.392857	25	5	1.78571	5	1.78571	5	1.78571	1.78571	0.392857	1.78571	5	25	1.78571	1.78571	25	25	25	1.78571	25	5	0.392857
Infiltration Reduction Potential	arable, non-irrigated, extensive	10.3044	0.392857	25	25	5	25	25	5	5	0.392857	25	5	0.392857	5	25	5	1.78571	5	0.392857	0.392857	5	25	0.392857	1.78571	5	1.78571	0.392857	25	5	1.78571	5	1.78571	5	1.78571	1.78571	0.392857	1.78571	5	25	1.78571	1.78571	25	25	25	1.78571	25	5	0.392857
Infiltration Reduction Potential	arable, non-irrigated, intensive	10.3044	0.392857	25	25	5	25	25	5	5	0.392857	25	5	0.392857	5	25	5	1.78571	5	0.392857	0.392857	5	25	0.392857	1.78571	5	1.78571	0.392857	25	5	1.78571	5	1.78571	5	1.78571	1.78571	0.392857	1.78571	5	25	1.78571	1.78571	25	25	25	1.78571	25	5	0.392857
Infiltration Reduction Potential	arable, irrigated	10.3044	0.392857	25	25	5	25	25	5	5	0.392857	25	5	0.392857	5	25	5	1.78571	5	0.392857	0.392857	5	25	0.392857	1.78571	5	1.78571	0.392857	25	5	1.78571	5	1.78571	5	1.78571	1.78571	0.392857	1.78571	5	25	1.78571	1.78571	25	25	25	1.78571	25	5	0.392857
Infiltration Reduction Potential	arable, irrigated, extensive	10.3044	0.392857	25	25	5	25	25	5	5	0.392857	25	5	0.392857	5	25	5	1.78571	5	0.392857	0.392857	5	25	0.392857	1.78571	5	1.78571	0.392857	25	5	1.78571	5	1.78571	5	1.78571	1.78571	0.392857	1.78571	5	25	1.78571	1.78571	25	25	25	1.78571	25	5	0.392857
Infiltration Reduction Potential	arable, irrigated, intensive	10.3044	0.392857	25	25	5	25	25	5	5	0.392857	25	5	0.392857	5	25	5	1.78571	5	0.392857	0.392857	5	25	0.392857	1.78571	5	1.78571	0.392857	25	5	1.78571	5	1.78571	5	1.78571	1.78571	0.392857	1.78571	5	25	1.78571	1.78571	25	25	25	1.78571	25	5	0.392857
Infiltration Reduction Potential	arable, flooded crops	10.3044	0.392857	25	25	5	25	25	5	5	0.392857	25	5	0.392857	5	25	5	1.78571	5	0.392857	0.392857	5	25	0.392857	1.78571	5	1.78571	0.392857	25	5	1.78571	5	1.78571	5	1.78571	1.78571	0.392857	1.78571	5	25	1.78571	1.78571	25	25	25	1.78571	25	5	0.392857
Infiltration Reduction Potential	arable, greenhouse	10.3044	0.392857	25	25	5	25	25	5	5	0.392857	25	5	0.392857	5	25	5	1.78571	5	0.392857	0.392857	5	25	0.392857	1.78571	5	1.78571	0.392857	25	5	1.78571	5	1.78571	5	1.78571	1.78571	0.392857	1.78571	5	25	1.78571	1.78571	25	25	25	1.78571	25	5	0.392857
Infiltration Reduction Potential	field margins/hedgerows	0	0	0	0	0	0	0	0	0	0	0	0	0	0	0	0	0	0	0	0	0	0	0	0	0	0	0	0	0	0	0	0	0	0	0	0	0	0	0	0	0	0	0	0	0	0	0	0
Infiltration Reduction Potential	permanent crops	10.3044	0.392857	25	25	5	25	25	5	5	0.392857	25	5	0.392857	5	25	5	1.78571	5	0.392857	0.392857	5	25	0.392857	1.78571	5	1.78571	0.392857	25	5	1.78571	5	1.78571	5	1.78571	1.78571	0.392857	1.78571	5	25	1.78571	1.78571	25	25	25	1.78571	25	5	0.392857
Infiltration Reduction Potential	permanent crops, non-irrigated	10.3044	0.392857	25	25	5	25	25	5	5	0.392857	25	5	0.392857	5	25	5	1.78571	5	0.392857	0.392857	5	25	0.392857	1.78571	5	1.78571	0.392857	25	5	1.78571	5	1.78571	5	1.78571	1.78571	0.392857	1.78571	5	25	1.78571	1.78571	25	25	25	1.78571	25	5	0.392857
Infiltration Reduction Potential	permanent crops, non-irrigated, extensive	10.3044	0.392857	25	25	5	25	25	5	5	0.392857	25	5	0.392857	5	25	5	1.78571	5	0.392857	0.392857	5	25	0.392857	1.78571	5	1.78571	0.392857	25	5	1.78571	5	1.78571	5	1.78571	1.78571	0.392857	1.78571	5	25	1.78571	1.78571	25	25	25	1.78571	25	5	0.392857
Infiltration Reduction Potential	permanent crops, non-irrigated, intensive	10.3044	0.392857	25	25	5	25	25	5	5	0.392857	25	5	0.392857	5	25	5	1.78571	5	0.392857	0.392857	5	25	0.392857	1.78571	5	1.78571	0.392857	25	5	1.78571	5	1.78571	5	1.78571	1.78571	0.392857	1.78571	5	25	1.78571	1.78571	25	25	25	1.78571	25	5	0.392857
Infiltration Reduction Potential	permanent crops, irrigated	10.3044	0.392857	25	25	5	25	25	5	5	0.392857	25	5	0.392857	5	25	5	1.78571	5	0.392857	0.392857	5	25	0.392857	1.78571	5	1.78571	0.392857	25	5	1.78571	5	1.78571	5	1.78571	1.78571	0.392857	1.78571	5	25	1.78571	1.78571	25	25	25	1.78571	25	5	0.392857
Infiltration Reduction Potential	permanent crops, irrigated, extensive	10.3044	0.392857	25	25	5	25	25	5	5	0.392857	25	5	0.392857	5	25	5	1.78571	5	0.392857	0.392857	5	25	0.392857	1.78571	5	1.78571	0.392857	25	5	1.78571	5	1.78571	5	1.78571	1.78571	0.392857	1.78571	5	25	1.78571	1.78571	25	25	25	1.78571	25	5	0.392857
Infiltration Reduction Potential	permanent crops, irrigated, intensive	10.3044	0.392857	25	25	5	25	25	5	5	0.392857	25	5	0.392857	5	25	5	1.78571	5	0.392857	0.392857	5	25	0.392857	1.78571	5	1.78571	0.392857	25	5	1.78571	5	1.78571	5	1.78571	1.78571	0.392857	1.78571	5	25	1.78571	1.78571	25	25	25	1.78571	25	5	0.392857
Infiltration Reduction Potential	agriculture, mosaic	10.3044	0.392857	25	25	5	25	25	5	5	0.392857	25	5	0.392857	5	25	5	1.78571	5	0.392857	0.392857	5	25	0.392857	1.78571	5	1.78571	0.392857	25	5	1.78571	5	1.78571	5	1.78571	1.78571	0.392857	1.78571	5	25	1.78571	1.78571	25	25	25	1.78571	25	5	0.392857
Infiltration Reduction Potential	artificial areas	57.6337	3.92857	100	100	50	100	100	50	50	3.92857	100	50	3.92857	50	100	50	17.8571	50	3.92857	3.92857	50	100	3.92857	17.8571	50	17.8571	3.92857	100	50	17.8571	50	17.8571	50	17.8571	17.8571	3.92857	17.8571	50	100	17.8571	17.8571	100	100	100	17.8571	100	50	3.92857
Infiltration Reduction Potential	urban	57.6337	3.92857	100	100	50	100	100	50	50	3.92857	100	50	3.92857	50	100	50	17.8571	50	3.92857	3.92857	50	100	3.92857	17.8571	50	17.8571	3.92857	100	50	17.8571	50	17.8571	50	17.8571	17.8571	3.92857	17.8571	50	100	17.8571	17.8571	100	100	100	17.8571	100	50	3.92857
Infiltration Reduction Potential	urban/industrial fallow	57.6337	3.92857	100	100	50	100	100	50	50	3.92857	100	50	3.92857	50	100	50	17.8571	50	3.92857	3.92857	50	100	3.92857	17.8571	50	17.8571	3.92857	100	50	17.8571	50	17.8571	50	17.8571	17.8571	3.92857	17.8571	50	100	17.8571	17.8571	100	100	100	17.8571	100	50	3.92857
Infiltration Reduction Potential	urban, continuously built	79.5215	7.07143	100	100	90	100	100	90	90	7.07143	100	90	7.07143	90	100	90	32.1429	90	7.07143	7.07143	90	100	7.07143	32.1429	90	32.1429	7.07143	100	90	32.1429	90	32.1429	90	32.1429	32.1429	7.07143	32.1429	90	100	32.1429	32.1429	100	100	100	32.1429	100	90	7.07143
Infiltration Reduction Potential	urban, discontinuously built	57.6337	3.92857	100	100	50	100	100	50	50	3.92857	100	50	3.92857	50	100	50	17.8571	50	3.92857	3.92857	50	100	3.92857	17.8571	50	17.8571	3.92857	100	50	17.8571	50	17.8571	50	17.8571	17.8571	3.92857	17.8571	50	100	17.8571	17.8571	100	100	100	17.8571	100	50	3.92857
Infiltration Reduction Potential	urban, green areas	20.6089	0.785714	50	50	10	50	50	10	10	0.785714	50	10	0.785714	10	50	10	3.57143	10	0.785714	0.785714	10	50	0.785714	3.57143	10	3.57143	0.785714	50	10	3.57143	10	3.57143	10	3.57143	3.57143	0.785714	3.57143	10	50	3.57143	3.57143	50	50	50	3.57143	50	10	0.785714
Infiltration Reduction Potential	industrial area	57.6337	3.92857	100	100	50	100	100	50	50	3.92857	100	50	3.92857	50	100	50	17.8571	50	3.92857	3.92857	50	100	3.92857	17.8571	50	17.8571	3.92857	100	50	17.8571	50	17.8571	50	17.8571	17.8571	3.92857	17.8571	50	100	17.8571	17.8571	100	100	100	17.8571	100	50	3.92857
Infiltration Reduction Potential	mineral extraction site	41.2177	1.57143	100	100	20	100	100	20	20	1.57143	100	20	1.57143	20	100	20	7.14286	20	1.57143	1.57143	20	100	1.57143	7.14286	20	7.14286	1.57143	100	20	7.14286	20	7.14286	20	7.14286	7.14286	1.57143	7.14286	20	100	7.14286	7.14286	100	100	100	7.14286	100	20	1.57143
Infiltration Reduction Potential	dump site	41.2177	1.57143	100	100	20	100	100	20	20	1.57143	100	20	1.57143	20	100	20	7.14286	20	1.57143	1.57143	20	100	1.57143	7.14286	20	7.14286	1.57143	100	20	7.14286	20	7.14286	20	7.14286	7.14286	1.57143	7.14286	20	100	7.14286	7.14286	100	100	100	7.14286	100	20	1.57143
Infiltration Reduction Potential	construction site	41.2177	1.57143	100	100	20	100	100	20	20	1.57143	100	20	1.57143	20	100	20	7.14286	20	1.57143	1.57143	20	100	1.57143	7.14286	20	7.14286	1.57143	100	20	7.14286	20	7.14286	20	7.14286	7.14286	1.57143	7.14286	20	100	7.14286	7.14286	100	100	100	7.14286	100	20	1.57143
Infiltration Reduction Potential	traffic area	57.6337	3.92857	100	100	50	100	100	50	50	3.92857	100	50	3.92857	50	100	50	17.8571	50	3.92857	3.92857	50	100	3.92857	17.8571	50	17.8571	3.92857	100	50	17.8571	50	17.8571	50	17.8571	17.8571	3.92857	17.8571	50	100	17.8571	17.8571	100	100	100	17.8571	100	50	3.92857
Infiltration Reduction Potential	traffic area, road network	79.5215	7.07143	100	100	90	100	100	90	90	7.07143	100	90	7.07143	90	100	90	32.1429	90	7.07143	7.07143	90	100	7.07143	32.1429	90	32.1429	7.07143	100	90	32.1429	90	32.1429	90	32.1429	32.1429	7.07143	32.1429	90	100	32.1429	32.1429	100	100	100	32.1429	100	90	7.07143
Infiltration Reduction Potential	traffic area, rail network	57.6337	3.92857	100	100	50	100	100	50	50	3.92857	100	50	3.92857	50	100	50	17.8571	50	3.92857	3.92857	50	100	3.92857	17.8571	50	17.8571	3.92857	100	50	17.8571	50	17.8571	50	17.8571	17.8571	3.92857	17.8571	50	100	17.8571	17.8571	100	100	100	17.8571	100	50	3.92857
Infiltration Reduction Potential	traffic area, rail/road embankment	57.6337	3.92857	100	100	50	100	100	50	50	3.92857	100	50	3.92857	50	100	50	17.8571	50	3.92857	3.92857	50	100	3.92857	17.8571	50	17.8571	3.92857	100	50	17.8571	50	17.8571	50	17.8571	17.8571	3.92857	17.8571	50	100	17.8571	17.8571	100	100	100	17.8571	100	50	3.92857
Infiltration Reduction Potential	bare area	0	0	0	0	0	0	0	0	0	0	0	0	0	0	0	0	0	0	0	0	0	0	0	0	0	0	0	0	0	0	0	0	0	0	0	0	0	0	0	0	0	0	0	0	0	0	0	0
Infiltration Reduction Potential	snow and ice	0	0	0	0	0	0	0	0	0	0	0	0	0	0	0	0	0	0	0	0	0	0	0	0	0	0	0	0	0	0	0	0	0	0	0	0	0	0	0	0	0	0	0	0	0	0	0	0
Physicochemical Filtration Reduction Potential	unspecified	7.20258	0.717578	17.7855	5.30856	9.60723	4.04577	7.31638	6.35982	6.02932	16.7653	6.67166	8.4836	7.46512	6.49466	6.59048	9.68061	6.41449	6.49398	9.18114	13.1589	8.51111	6.7767	13.5111	9.58923	7.9269	9.60275	7.46109	6.66972	3.67009	9.46133	8.85541	10.9516	9.00775	9.91286	12.435	9.245	9.4731	6.89056	6.65066	4.79955	9.72667	5.46617	6.5169	6.65127	10.3092	6.75057	7.05688	9.667
Physicochemical Filtration Reduction Potential	unspecified, used	14.4052	1.43516	35.5711	10.6171	19.2145	8.09154	14.6328	12.7196	12.0586	33.5307	13.3433	16.9672	14.9302	12.9893	13.181	19.3612	12.829	12.988	18.3623	26.3178	17.0222	13.5534	27.0222	19.1785	15.8538	19.2055	14.9222	13.3394	7.34019	18.9227	17.7108	21.9032	18.0155	19.8257	24.87	18.49	18.9462	13.7811	13.3013	9.59911	19.4533	10.9323	13.0338	13.3025	20.6183	13.5011	14.1138	19.334
Physicochemical Filtration Reduction Potential	unspecified, natural	0	0	0	0	0	0	0	0	0	0	0	0	0	0	0	0	0	0	0	0	0	0	0	0	0	0	0	0	0	0	0	0	0	0	0	0	0	0	0	0	0	0	0	0	0	0	0	0
Physicochemical Filtration Reduction Potential	forest	0	0	0	0	0	0	0	0	0	0	0	0	0	0	0	0	0	0	0	0	0	0	0	0	0	0	0	0	0	0	0	0	0	0	0	0	0	0	0	0	0	0	0	0	0	0	0	0
Physicochemical Filtration Reduction Potential	forest, natural	0	0	0	0	0	0	0	0	0	0	0	0	0	0	0	0	0	0	0	0	0	0	0	0	0	0	0	0	0	0	0	0	0	0	0	0	0	0	0	0	0	0	0	0	0	0	0	0
Physicochemical Filtration Reduction Potential	forest, primary	0	0	0	0	0	0	0	0	0	0	0	0	0	0	0	0	0	0	0	0	0	0	0	0	0	0	0	0	0	0	0	0	0	0	0	0	0	0	0	0	0	0	0	0	0	0	0	0
Physicochemical Filtration Reduction Potential	forest, secondary	0	0	0	0	0	0	0	0	0	0	0	0	0	0	0	0	0	0	0	0	0	0	0	0	0	0	0	0	0	0	0	0	0	0	0	0	0	0	0	0	0	0	0	0	0	0	0	0
Physicochemical Filtration Reduction Potential	forest, used	7.20258	0.717578	17.7855	5.30856	9.60723	4.04577	7.31638	6.35982	6.02932	16.7653	6.67166	8.4836	7.46512	6.49466	6.59048	9.68061	6.41449	6.49398	9.18114	13.1589	8.51111	6.7767	13.5111	9.58923	7.9269	9.60275	7.46109	6.66972	3.67009	9.46133	8.85541	10.9516	9.00775	9.91286	12.435	9.245	9.4731	6.89056	6.65066	4.79955	9.72667	5.46617	6.5169	6.65127	10.3092	6.75057	7.05688	9.667
Physicochemical Filtration Reduction Potential	forest, extensive	0	0	0	0	0	0	0	0	0	0	0	0	0	0	0	0	0	0	0	0	0	0	0	0	0	0	0	0	0	0	0	0	0	0	0	0	0	0	0	0	0	0	0	0	0	0	0	0
Physicochemical Filtration Reduction Potential	forest, intensive	7.20258	0.717578	17.7855	5.30856	9.60723	4.04577	7.31638	6.35982	6.02932	16.7653	6.67166	8.4836	7.46512	6.49466	6.59048	9.68061	6.41449	6.49398	9.18114	13.1589	8.51111	6.7767	13.5111	9.58923	7.9269	9.60275	7.46109	6.66972	3.67009	9.46133	8.85541	10.9516	9.00775	9.91286	12.435	9.245	9.4731	6.89056	6.65066	4.79955	9.72667	5.46617	6.5169	6.65127	10.3092	6.75057	7.05688	9.667
Physicochemical Filtration Reduction Potential	wetlands	0	0	0	0	0	0	0	0	0	0	0	0	0	0	0	0	0	0	0	0	0	0	0	0	0	0	0	0	0	0	0	0	0	0	0	0	0	0	0	0	0	0	0	0	0	0	0	0
Physicochemical Filtration Reduction Potential	wetlands, coastal	0	0	0	0	0	0	0	0	0	0	0	0	0	0	0	0	0	0	0	0	0	0	0	0	0	0	0	0	0	0	0	0	0	0	0	0	0	0	0	0	0	0	0	0	0	0	0	0
Physicochemical Filtration Reduction Potential	wetlands, inland	0	0	0	0	0	0	0	0	0	0	0	0	0	0	0	0	0	0	0	0	0	0	0	0	0	0	0	0	0	0	0	0	0	0	0	0	0	0	0	0	0	0	0	0	0	0	0	0
Physicochemical Filtration Reduction Potential	shrub land	0	0	0	0	0	0	0	0	0	0	0	0	0	0	0	0	0	0	0	0	0	0	0	0	0	0	0	0	0	0	0	0	0	0	0	0	0	0	0	0	0	0	0	0	0	0	0	0
Physicochemical Filtration Reduction Potential	field margins/hedgerows	0	0	0	0	0	0	0	0	0	0	0	0	0	0	0	0	0	0	0	0	0	0	0	0	0	0	0	0	0	0	0	0	0	0	0	0	0	0	0	0	0	0	0	0	0	0	0	0
Physicochemical Filtration Reduction Potential	grassland	0	0	0	0	0	0	0	0	0	0	0	0	0	0	0	0	0	0	0	0	0	0	0	0	0	0	0	0	0	0	0	0	0	0	0	0	0	0	0	0	0	0	0	0	0	0	0	0
Physicochemical Filtration Reduction Potential	grassland, not used	0	0	0	0	0	0	0	0	0	0	0	0	0	0	0	0	0	0	0	0	0	0	0	0	0	0	0	0	0	0	0	0	0	0	0	0	0	0	0	0	0	0	0	0	0	0	0	0
Physicochemical Filtration Reduction Potential	grassland, for livestock grazing	7.20258	0.717578	17.7855	5.30856	9.60723	4.04577	7.31638	6.35982	6.02932	16.7653	6.67166	8.4836	7.46512	6.49466	6.59048	9.68061	6.41449	6.49398	9.18114	13.1589	8.51111	6.7767	13.5111	9.58923	7.9269	9.60275	7.46109	6.66972	3.67009	9.46133	8.85541	10.9516	9.00775	9.91286	12.435	9.245	9.4731	6.89056	6.65066	4.79955	9.72667	5.46617	6.5169	6.65127	10.3092	6.75057	7.05688	9.667
Physicochemical Filtration Reduction Potential	pasture/meadow	7.20258	0.717578	17.7855	5.30856	9.60723	4.04577	7.31638	6.35982	6.02932	16.7653	6.67166	8.4836	7.46512	6.49466	6.59048	9.68061	6.41449	6.49398	9.18114	13.1589	8.51111	6.7767	13.5111	9.58923	7.9269	9.60275	7.46109	6.66972	3.67009	9.46133	8.85541	10.9516	9.00775	9.91286	12.435	9.245	9.4731	6.89056	6.65066	4.79955	9.72667	5.46617	6.5169	6.65127	10.3092	6.75057	7.05688	9.667
Physicochemical Filtration Reduction Potential	pasture/meadow, extensive	0	0	0	0	0	0	0	0	0	0	0	0	0	0	0	0	0	0	0	0	0	0	0	0	0	0	0	0	0	0	0	0	0	0	0	0	0	0	0	0	0	0	0	0	0	0	0	0
Physicochemical Filtration Reduction Potential	pasture/meadow, intensive	7.20258	0.717578	17.7855	5.30856	9.60723	4.04577	7.31638	6.35982	6.02932	16.7653	6.67166	8.4836	7.46512	6.49466	6.59048	9.68061	6.41449	6.49398	9.18114	13.1589	8.51111	6.7767	13.5111	9.58923	7.9269	9.60275	7.46109	6.66972	3.67009	9.46133	8.85541	10.9516	9.00775	9.91286	12.435	9.245	9.4731	6.89056	6.65066	4.79955	9.72667	5.46617	6.5169	6.65127	10.3092	6.75057	7.05688	9.667
Physicochemical Filtration Reduction Potential	agriculture	7.20258	0.717578	17.7855	5.30856	9.60723	4.04577	7.31638	6.35982	6.02932	16.7653	6.67166	8.4836	7.46512	6.49466	6.59048	9.68061	6.41449	6.49398	9.18114	13.1589	8.51111	6.7767	13.5111	9.58923	7.9269	9.60275	7.46109	6.66972	3.67009	9.46133	8.85541	10.9516	9.00775	9.91286	12.435	9.245	9.4731	6.89056	6.65066	4.79955	9.72667	5.46617	6.5169	6.65127	10.3092	6.75057	7.05688	9.667
Physicochemical Filtration Reduction Potential	arable	7.20258	0.717578	17.7855	5.30856	9.60723	4.04577	7.31638	6.35982	6.02932	16.7653	6.67166	8.4836	7.46512	6.49466	6.59048	9.68061	6.41449	6.49398	9.18114	13.1589	8.51111	6.7767	13.5111	9.58923	7.9269	9.60275	7.46109	6.66972	3.67009	9.46133	8.85541	10.9516	9.00775	9.91286	12.435	9.245	9.4731	6.89056	6.65066	4.79955	9.72667	5.46617	6.5169	6.65127	10.3092	6.75057	7.05688	9.667
Physicochemical Filtration Reduction Potential	arable, fallow	7.20258	0.717578	17.7855	5.30856	9.60723	4.04577	7.31638	6.35982	6.02932	16.7653	6.67166	8.4836	7.46512	6.49466	6.59048	9.68061	6.41449	6.49398	9.18114	13.1589	8.51111	6.7767	13.5111	9.58923	7.9269	9.60275	7.46109	6.66972	3.67009	9.46133	8.85541	10.9516	9.00775	9.91286	12.435	9.245	9.4731	6.89056	6.65066	4.79955	9.72667	5.46617	6.5169	6.65127	10.3092	6.75057	7.05688	9.667
Physicochemical Filtration Reduction Potential	arable, non-irrigated	7.20258	0.717578	17.7855	5.30856	9.60723	4.04577	7.31638	6.35982	6.02932	16.7653	6.67166	8.4836	7.46512	6.49466	6.59048	9.68061	6.41449	6.49398	9.18114	13.1589	8.51111	6.7767	13.5111	9.58923	7.9269	9.60275	7.46109	6.66972	3.67009	9.46133	8.85541	10.9516	9.00775	9.91286	12.435	9.245	9.4731	6.89056	6.65066	4.79955	9.72667	5.46617	6.5169	6.65127	10.3092	6.75057	7.05688	9.667
Physicochemical Filtration Reduction Potential	arable, non-irrigated, extensive	7.20258	0.717578	17.7855	5.30856	9.60723	4.04577	7.31638	6.35982	6.02932	16.7653	6.67166	8.4836	7.46512	6.49466	6.59048	9.68061	6.41449	6.49398	9.18114	13.1589	8.51111	6.7767	13.5111	9.58923	7.9269	9.60275	7.46109	6.66972	3.67009	9.46133	8.85541	10.9516	9.00775	9.91286	12.435	9.245	9.4731	6.89056	6.65066	4.79955	9.72667	5.46617	6.5169	6.65127	10.3092	6.75057	7.05688	9.667
Physicochemical Filtration Reduction Potential	arable, non-irrigated, intensive	7.20258	0.717578	17.7855	5.30856	9.60723	4.04577	7.31638	6.35982	6.02932	16.7653	6.67166	8.4836	7.46512	6.49466	6.59048	9.68061	6.41449	6.49398	9.18114	13.1589	8.51111	6.7767	13.5111	9.58923	7.9269	9.60275	7.46109	6.66972	3.67009	9.46133	8.85541	10.9516	9.00775	9.91286	12.435	9.245	9.4731	6.89056	6.65066	4.79955	9.72667	5.46617	6.5169	6.65127	10.3092	6.75057	7.05688	9.667
Physicochemical Filtration Reduction Potential	arable, irrigated	7.20258	0.717578	17.7855	5.30856	9.60723	4.04577	7.31638	6.35982	6.02932	16.7653	6.67166	8.4836	7.46512	6.49466	6.59048	9.68061	6.41449	6.49398	9.18114	13.1589	8.51111	6.7767	13.5111	9.58923	7.9269	9.60275	7.46109	6.66972	3.67009	9.46133	8.85541	10.9516	9.00775	9.91286	12.435	9.245	9.4731	6.89056	6.65066	4.79955	9.72667	5.46617	6.5169	6.65127	10.3092	6.75057	7.05688	9.667
Physicochemical Filtration Reduction Potential	arable, irrigated, extensive	7.20258	0.717578	17.7855	5.30856	9.60723	4.04577	7.31638	6.35982	6.02932	16.7653	6.67166	8.4836	7.46512	6.49466	6.59048	9.68061	6.41449	6.49398	9.18114	13.1589	8.51111	6.7767	13.5111	9.58923	7.9269	9.60275	7.46109	6.66972	3.67009	9.46133	8.85541	10.9516	9.00775	9.91286	12.435	9.245	9.4731	6.89056	6.65066	4.79955	9.72667	5.46617	6.5169	6.65127	10.3092	6.75057	7.05688	9.667
Physicochemical Filtration Reduction Potential	arable, irrigated, intensive	7.20258	0.717578	17.7855	5.30856	9.60723	4.04577	7.31638	6.35982	6.02932	16.7653	6.67166	8.4836	7.46512	6.49466	6.59048	9.68061	6.41449	6.49398	9.18114	13.1589	8.51111	6.7767	13.5111	9.58923	7.9269	9.60275	7.46109	6.66972	3.67009	9.46133	8.85541	10.9516	9.00775	9.91286	12.435	9.245	9.4731	6.89056	6.65066	4.79955	9.72667	5.46617	6.5169	6.65127	10.3092	6.75057	7.05688	9.667
Physicochemical Filtration Reduction Potential	arable, flooded crops	7.20258	0.717578	17.7855	5.30856	9.60723	4.04577	7.31638	6.35982	6.02932	16.7653	6.67166	8.4836	7.46512	6.49466	6.59048	9.68061	6.41449	6.49398	9.18114	13.1589	8.51111	6.7767	13.5111	9.58923	7.9269	9.60275	7.46109	6.66972	3.67009	9.46133	8.85541	10.9516	9.00775	9.91286	12.435	9.245	9.4731	6.89056	6.65066	4.79955	9.72667	5.46617	6.5169	6.65127	10.3092	6.75057	7.05688	9.667
Physicochemical Filtration Reduction Potential	arable, greenhouse	7.20258	0.717578	17.7855	5.30856	9.60723	4.04577	7.31638	6.35982	6.02932	16.7653	6.67166	8.4836	7.46512	6.49466	6.59048	9.68061	6.41449	6.49398	9.18114	13.1589	8.51111	6.7767	13.5111	9.58923	7.9269	9.60275	7.46109	6.66972	3.67009	9.46133	8.85541	10.9516	9.00775	9.91286	12.435	9.245	9.4731	6.89056	6.65066	4.79955	9.72667	5.46617	6.5169	6.65127	10.3092	6.75057	7.05688	9.667
Physicochemical Filtration Reduction Potential	field margins/hedgerows	0	0	0	0	0	0	0	0	0	0	0	0	0	0	0	0	0	0	0	0	0	0	0	0	0	0	0	0	0	0	0	0	0	0	0	0	0	0	0	0	0	0	0	0	0	0	0	0
Physicochemical Filtration Reduction Potential	permanent crops	7.20258	0.717578	17.7855	5.30856	9.60723	4.04577	7.31638	6.35982	6.02932	16.7653	6.67166	8.4836	7.46512	6.49466	6.59048	9.68061	6.41449	6.49398	9.18114	13.1589	8.51111	6.7767	13.5111	9.58923	7.9269	9.60275	7.46109	6.66972	3.67009	9.46133	8.85541	10.9516	9.00775	9.91286	12.435	9.245	9.4731	6.89056	6.65066	4.79955	9.72667	5.46617	6.5169	6.65127	10.3092	6.75057	7.05688	9.667
Physicochemical Filtration Reduction Potential	permanent crops, non-irrigated	7.20258	0.717578	17.7855	5.30856	9.60723	4.04577	7.31638	6.35982	6.02932	16.7653	6.67166	8.4836	7.46512	6.49466	6.59048	9.68061	6.41449	6.49398	9.18114	13.1589	8.51111	6.7767	13.5111	9.58923	7.9269	9.60275	7.46109	6.66972	3.67009	9.46133	8.85541	10.9516	9.00775	9.91286	12.435	9.245	9.4731	6.89056	6.65066	4.79955	9.72667	5.46617	6.5169	6.65127	10.3092	6.75057	7.05688	9.667
Physicochemical Filtration Reduction Potential	permanent crops, non-irrigated, extensive	7.20258	0.717578	17.7855	5.30856	9.60723	4.04577	7.31638	6.35982	6.02932	16.7653	6.67166	8.4836	7.46512	6.49466	6.59048	9.68061	6.41449	6.49398	9.18114	13.1589	8.51111	6.7767	13.5111	9.58923	7.9269	9.60275	7.46109	6.66972	3.67009	9.46133	8.85541	10.9516	9.00775	9.91286	12.435	9.245	9.4731	6.89056	6.65066	4.79955	9.72667	5.46617	6.5169	6.65127	10.3092	6.75057	7.05688	9.667
Physicochemical Filtration Reduction Potential	permanent crops, non-irrigated, intensive	7.20258	0.717578	17.7855	5.30856	9.60723	4.04577	7.31638	6.35982	6.02932	16.7653	6.67166	8.4836	7.46512	6.49466	6.59048	9.68061	6.41449	6.49398	9.18114	13.1589	8.51111	6.7767	13.5111	9.58923	7.9269	9.60275	7.46109	6.66972	3.67009	9.46133	8.85541	10.9516	9.00775	9.91286	12.435	9.245	9.4731	6.89056	6.65066	4.79955	9.72667	5.46617	6.5169	6.65127	10.3092	6.75057	7.05688	9.667
Physicochemical Filtration Reduction Potential	permanent crops, irrigated	7.20258	0.717578	17.7855	5.30856	9.60723	4.04577	7.31638	6.35982	6.02932	16.7653	6.67166	8.4836	7.46512	6.49466	6.59048	9.68061	6.41449	6.49398	9.18114	13.1589	8.51111	6.7767	13.5111	9.58923	7.9269	9.60275	7.46109	6.66972	3.67009	9.46133	8.85541	10.9516	9.00775	9.91286	12.435	9.245	9.4731	6.89056	6.65066	4.79955	9.72667	5.46617	6.5169	6.65127	10.3092	6.75057	7.05688	9.667
Physicochemical Filtration Reduction Potential	permanent crops, irrigated, extensive	7.20258	0.717578	17.7855	5.30856	9.60723	4.04577	7.31638	6.35982	6.02932	16.7653	6.67166	8.4836	7.46512	6.49466	6.59048	9.68061	6.41449	6.49398	9.18114	13.1589	8.51111	6.7767	13.5111	9.58923	7.9269	9.60275	7.46109	6.66972	3.67009	9.46133	8.85541	10.9516	9.00775	9.91286	12.435	9.245	9.4731	6.89056	6.65066	4.79955	9.72667	5.46617	6.5169	6.65127	10.3092	6.75057	7.05688	9.667
Physicochemical Filtration Reduction Potential	permanent crops, irrigated, intensive	7.20258	0.717578	17.7855	5.30856	9.60723	4.04577	7.31638	6.35982	6.02932	16.7653	6.67166	8.4836	7.46512	6.49466	6.59048	9.68061	6.41449	6.49398	9.18114	13.1589	8.51111	6.7767	13.5111	9.58923	7.9269	9.60275	7.46109	6.66972	3.67009	9.46133	8.85541	10.9516	9.00775	9.91286	12.435	9.245	9.4731	6.89056	6.65066	4.79955	9.72667	5.46617	6.5169	6.65127	10.3092	6.75057	7.05688	9.667
Physicochemical Filtration Reduction Potential	agriculture, mosaic	7.20258	0.717578	17.7855	5.30856	9.60723	4.04577	7.31638	6.35982	6.02932	16.7653	6.67166	8.4836	7.46512	6.49466	6.59048	9.68061	6.41449	6.49398	9.18114	13.1589	8.51111	6.7767	13.5111	9.58923	7.9269	9.60275	7.46109	6.66972	3.67009	9.46133	8.85541	10.9516	9.00775	9.91286	12.435	9.245	9.4731	6.89056	6.65066	4.79955	9.72667	5.46617	6.5169	6.65127	10.3092	6.75057	7.05688	9.667
Physicochemical Filtration Reduction Potential	artificial areas	71.8087	7.17578	100	53.0856	96.0723	40.4577	73.1638	63.5982	60.2932	100	66.7166	84.836	74.6512	64.9466	65.9048	96.8061	64.1449	64.9398	91.8114	100	85.1111	67.767	100	95.8923	79.269	96.0275	74.6109	66.6972	36.7009	94.6133	88.5541	100	90.0775	99.1286	100	92.45	94.731	68.9056	66.5066	47.9955	97.2667	54.6617	65.169	66.5127	100	67.5057	70.5688	96.67
Physicochemical Filtration Reduction Potential	urban	71.8087	7.17578	100	53.0856	96.0723	40.4577	73.1638	63.5982	60.2932	100	66.7166	84.836	74.6512	64.9466	65.9048	96.8061	64.1449	64.9398	91.8114	100	85.1111	67.767	100	95.8923	79.269	96.0275	74.6109	66.6972	36.7009	94.6133	88.5541	100	90.0775	99.1286	100	92.45	94.731	68.9056	66.5066	47.9955	97.2667	54.6617	65.169	66.5127	100	67.5057	70.5688	96.67
Physicochemical Filtration Reduction Potential	urban/industrial fallow	71.8087	7.17578	100	53.0856	96.0723	40.4577	73.1638	63.5982	60.2932	100	66.7166	84.836	74.6512	64.9466	65.9048	96.8061	64.1449	64.9398	91.8114	100	85.1111	67.767	100	95.8923	79.269	96.0275	74.6109	66.6972	36.7009	94.6133	88.5541	100	90.0775	99.1286	100	92.45	94.731	68.9056	66.5066	47.9955	97.2667	54.6617	65.169	66.5127	100	67.5057	70.5688	96.67
Physicochemical Filtration Reduction Potential	urban, continuously built	97.782	12.9164	100	95.5541	100	72.8238	100	100	100	100	100	100	100	100	100	100	100	100	100	100	100	100	100	100	100	100	100	100	66.0617	100	100	100	100	100	100	100	100	100	100	86.392	100	98.3911	100	100	100	100	100	100
Physicochemical Filtration Reduction Potential	urban, discontinuously built	71.8087	7.17578	100	53.0856	96.0723	40.4577	73.1638	63.5982	60.2932	100	66.7166	84.836	74.6512	64.9466	65.9048	96.8061	64.1449	64.9398	91.8114	100	85.1111	67.767	100	95.8923	79.269	96.0275	74.6109	66.6972	36.7009	94.6133	88.5541	100	90.0775	99.1286	100	92.45	94.731	68.9056	66.5066	47.9955	97.2667	54.6617	65.169	66.5127	100	67.5057	70.5688	96.67
Physicochemical Filtration Reduction Potential	urban, green areas	14.4052	1.43516	35.5711	10.6171	19.2145	8.09154	14.6328	12.7196	12.0586	33.5307	13.3433	16.9672	14.9302	12.9893	13.181	19.3612	12.829	12.988	18.3623	26.3178	17.0222	13.5534	27.0222	19.1785	15.8538	19.2055	14.9222	13.3394	7.34019	18.9227	17.7108	21.9032	18.0155	19.8257	24.87	18.49	18.9462	13.7811	13.3013	9.59911	19.4533	10.9323	13.0338	13.3025	20.6183	13.5011	14.1138	19.334
Physicochemical Filtration Reduction Potential	industrial area	71.8087	7.17578	100	53.0856	96.0723	40.4577	73.1638	63.5982	60.2932	100	66.7166	84.836	74.6512	64.9466	65.9048	96.8061	64.1449	64.9398	91.8114	100	85.1111	67.767	100	95.8923	79.269	96.0275	74.6109	66.6972	36.7009	94.6133	88.5541	100	90.0775	99.1286	100	92.45	94.731	68.9056	66.5066	47.9955	97.2667	54.6617	65.169	66.5127	100	67.5057	70.5688	96.67
Physicochemical Filtration Reduction Potential	mineral extraction site	28.8103	2.87031	71.1421	21.2343	38.4289	16.1831	29.2655	25.4393	24.1173	67.0613	26.6867	33.9344	29.8605	25.9786	26.3619	38.7224	25.658	25.9759	36.7246	52.6357	34.0444	27.1068	54.0444	38.3569	31.7076	38.411	29.8444	26.6789	14.6804	37.8453	35.4217	43.8064	36.031	39.6514	49.74	36.98	37.8924	27.5623	26.6026	19.1982	38.9067	21.8647	26.0676	26.6051	41.2367	27.0023	28.2275	38.668
Physicochemical Filtration Reduction Potential	dump site	28.8103	2.87031	71.1421	21.2343	38.4289	16.1831	29.2655	25.4393	24.1173	67.0613	26.6867	33.9344	29.8605	25.9786	26.3619	38.7224	25.658	25.9759	36.7246	52.6357	34.0444	27.1068	54.0444	38.3569	31.7076	38.411	29.8444	26.6789	14.6804	37.8453	35.4217	43.8064	36.031	39.6514	49.74	36.98	37.8924	27.5623	26.6026	19.1982	38.9067	21.8647	26.0676	26.6051	41.2367	27.0023	28.2275	38.668
Physicochemical Filtration Reduction Potential	construction site	28.8103	2.87031	71.1421	21.2343	38.4289	16.1831	29.2655	25.4393	24.1173	67.0613	26.6867	33.9344	29.8605	25.9786	26.3619	38.7224	25.658	25.9759	36.7246	52.6357	34.0444	27.1068	54.0444	38.3569	31.7076	38.411	29.8444	26.6789	14.6804	37.8453	35.4217	43.8064	36.031	39.6514	49.74	36.98	37.8924	27.5623	26.6026	19.1982	38.9067	21.8647	26.0676	26.6051	41.2367	27.0023	28.2275	38.668
Physicochemical Filtration Reduction Potential	traffic area	71.8087	7.17578	100	53.0856	96.0723	40.4577	73.1638	63.5982	60.2932	100	66.7166	84.836	74.6512	64.9466	65.9048	96.8061	64.1449	64.9398	91.8114	100	85.1111	67.767	100	95.8923	79.269	96.0275	74.6109	66.6972	36.7009	94.6133	88.5541	100	90.0775	99.1286	100	92.45	94.731	68.9056	66.5066	47.9955	97.2667	54.6617	65.169	66.5127	100	67.5057	70.5688	96.67
Physicochemical Filtration Reduction Potential	traffic area, road network	97.782	12.9164	100	95.5541	100	72.8238	100	100	100	100	100	100	100	100	100	100	100	100	100	100	100	100	100	100	100	100	100	100	66.0617	100	100	100	100	100	100	100	100	100	100	86.392	100	98.3911	100	100	100	100	100	100
Physicochemical Filtration Reduction Potential	traffic area, rail network	71.8087	7.17578	100	53.0856	96.0723	40.4577	73.1638	63.5982	60.2932	100	66.7166	84.836	74.6512	64.9466	65.9048	96.8061	64.1449	64.9398	91.8114	100	85.1111	67.767	100	95.8923	79.269	96.0275	74.6109	66.6972	36.7009	94.6133	88.5541	100	90.0775	99.1286	100	92.45	94.731	68.9056	66.5066	47.9955	97.2667	54.6617	65.169	66.5127	100	67.5057	70.5688	96.67
Physicochemical Filtration Reduction Potential	traffic area, rail/road embankment	71.8087	7.17578	100	53.0856	96.0723	40.4577	73.1638	63.5982	60.2932	100	66.7166	84.836	74.6512	64.9466	65.9048	96.8061	64.1449	64.9398	91.8114	100	85.1111	67.767	100	95.8923	79.269	96.0275	74.6109	66.6972	36.7009	94.6133	88.5541	100	90.0775	99.1286	100	92.45	94.731	68.9056	66.5066	47.9955	97.2667	54.6617	65.169	66.5127	100	67.5057	70.5688	96.67
Physicochemical Filtration Reduction Potential	bare area	0	0	0	0	0	0	0	0	0	0	0	0	0	0	0	0	0	0	0	0	0	0	0	0	0	0	0	0	0	0	0	0	0	0	0	0	0	0	0	0	0	0	0	0	0	0	0	0
Physicochemical Filtration Reduction Potential	snow and ice	0	0	0	0	0	0	0	0	0	0	0	0	0	0	0	0	0	0	0	0	0	0	0	0	0	0	0	0	0	0	0	0	0	0	0	0	0	0	0	0	0	0	0	0	0	0	0	0
[truncated: 167 more columns]

## Sheet: NR-per-country
ILCD Country name
	Biotic Production	Erosion Resistance	Groundwater Regeneration	Mechanical Filtration	Physicochemical Filtration	Country size correction factor (α)
	kg	kg	m3	m3	mol.yr
Afghanistan	2.60245e+13	4.39473e+12	7.55533e+12	9.56277e+12	2.05766e+12	0.00417527
Albania	1.63541e+12	9.83755e+10	6.36104e+11	7.61193e+10	1.46259e+11	0.000165395
Algeria	1.01544e+14	2.19259e+12	2.89873e+13	1.06646e+13	1.79562e+12	0.0178703
Andorra	3.53419e+10	1.03077e+10	2.2864e+10	5.7505e+09	2.00139e+09	3.12915e-06
Angola	8.92838e+13	2.12962e+12	1.74236e+13	2.93297e+12	3.73063e+12	0.00847421
Anguilla	3.1709e+09	4.06367e+07	5.46143e+08	5.461e+07	6.58523e+07	5.39953e-07
Antigua and Barbuda	1.01455e+10	1.95924e+08	1.73845e+09	4.6989e+07	1.53435e+09	1.53363e-06
Argentina	1.71295e+14	8.02695e+12	3.41418e+13	3.7435e+13	1.02103e+13	0.0214669
Armenia	8.6011e+11	1.77519e+10	2.44148e+11	1.0112e+11	1.71573e+11	0.000165215
Aruba	1.34346e+09	6.85126e+07	4.17055e+07	6.5972e+07	1.25361e+09	4.5164e-07
Australia	412262974654289	8.41539e+12	1.16905e+14	2.06025e+13	2.67612e+13	0.0692228
Austria	5.4858e+12	5.27215e+11	2.39984e+12	1.08157e+12	3.61535e+11	0.000515958
Azerbaijan	4.42587e+12	7.16276e+10	9.0238e+11	2.73158e+11	5.28868e+11	0.000516877
Bahamas	3.53841e+11	8.71519e+09	5.98356e+10	1.22438e+09	4.3981e+09	7.18626e-05
Bahrain	2.81551e+09	1.06007e+08	1.80512e+09	4.7897e+09	6.22084e+09	1.10338e-06
Bangladesh	7.98922e+12	1.5028e+12	3.80758e+12	4.63572e+10	1.08338e+12	0.000801326
Barbados	1.86533e+10	1.70919e+09	5.38648e+09	2.7714e+08	7.52832e+09	1.8688e-06
Belarus	1.12921e+13	1.22861e+11	2.24133e+12	5.89732e+11	1.00385e+12	0.00111882
Belgium	1.77301e+12	3.65059e+10	6.981e+11	8.29907e+11	4.00852e+11	0.000153533
Belize	9.93882e+11	4.66733e+10	2.626e+11	6.85624e+08	2.29649e+10	0.000104618
Benin	8.67492e+12	3.53007e+11	1.43722e+12	6.58218e+10	3.53461e+11	0.000801014
Bhutan	1.19576e+12	4.61978e+11	3.32993e+11	2.62094e+10	4.15519e+10	0.000243589
Bolivia	6.86625e+13	1.12318e+13	1.80019e+13	6.75802e+11	3.63416e+12	0.00762934
Bonaire	0	0	0	0	0	0
Bosnia and Herzegovina	2.93544e+12	1.24867e+11	1.05853e+12	6.86834e+11	1.97863e+11	0.000281403
Botswana	1.63244e+13	3.00797e+11	4.21857e+12	1.30039e+12	9.54511e+11	0.00273741
Brazil	6.20417e+14	2.57326e+13	1.81922e+14	5.26108e+12	2.7875e+13	0.0555348
British Virgin Islands	7.36372e+09	1.02033e+09	3.61448e+08	4.47395e+08	7.92374e+08	1.36519e-06
Brunei Darussalam	2.98684e+11	9.2338e+09	6.88138e+10	1.0576e+09	6.05076e+09	2.61264e-05
Bulgaria	5.78516e+12	2.7967e+11	1.30804e+12	3.37208e+11	6.07496e+11	0.000559046
Burkina Faso	1.29949e+13	1.64798e+11	2.65918e+12	2.21632e+11	1.23033e+12	0.00147962
Burundi	8.8371e+11	4.53068e+11	2.38302e+11	3.78077e+10	2.57795e+11	0.0001705
Cambodia	1.02524e+13	1.23813e+12	3.62767e+12	2.35739e+10	5.54758e+11	0.00106654
Cameroon	2.31853e+13	3.42783e+12	4.57741e+12	1.83167e+11	9.71692e+11	0.00215877
Canada	4.93181e+14	8.9244e+12	1.60672e+14	4.99528e+12	6.88406e+12	0.08881
Canarias	0	0	0	0	0	0
Cayman Islands	1.00293e+10	2.56687e+08	1.31668e+09	1.43889e+08	3.86738e+08	2.1724e-06
Central African Republic	2.34734e+13	6.40939e+11	4.39661e+12	9.13354e+10	4.97498e+11	0.00220785
Chad	6.43678e+13	2.14846e+12	1.33968e+13	1.23931e+13	2.71278e+12	0.00862198
Chile	4.43911e+13	7.11501e+12	2.00899e+13	4.25521e+12	1.18703e+12	0.00532611
China	5.22262e+14	1.91341e+13	1.42585e+14	1.42271e+14	4.03292e+13	0.0567552
Colombia	6.66658e+13	4.64442e+12	3.98461e+13	8.13972e+11	4.68965e+12	0.00642557
Comoros	1.13798e+11	1.18834e+11	4.50015e+10	3.42744e+10	9.63605e+09	1.17431e-05
Congo	3.12468e+13	4.00945e+11	6.34514e+12	5.33907e+11	7.53544e+11	0.00242591
Congo DRC	1.80273e+14	3.29167e+12	2.79805e+13	1.05486e+11	2.59569e+12	0.0153056
Costa Rica	2.97742e+12	5.81207e+11	1.66785e+12	3.88497e+10	2.15384e+11	0.000282243
Cote d'Ivoire	2.74559e+13	1.80255e+12	5.97829e+12	3.87872e+11	2.05587e+12	0.00224149
Croatia	2.21526e+12	6.27985e+10	6.88548e+11	3.98597e+11	1.29677e+11	0.000228146
Cuba	6.76707e+12	5.80807e+11	1.85201e+12	3.05387e+10	1.00265e+12	0.000688505
Curacao	0	0	0	0	0	0
Cyprus	3.19737e+11	9.36228e+09	5.87728e+10	1.23824e+10	2.19786e+10	3.15576e-05
Czech Republic	4.84926e+12	1.74034e+11	1.08631e+12	1.99406e+12	6.33587e+11	0.000440963
Denmark	2.34769e+12	4.49557e+10	5.57921e+11	8.2587e+10	2.77256e+11	0.000229997
Djibouti	9.19587e+11	2.59262e+10	2.63184e+11	8.67089e+10	1.6604e+11	0.000212537
Dominica	6.59888e+10	2.6888e+10	2.20111e+10	5.80066e+08	4.45021e+09	5.7786e-06
Dominican Republic	2.86167e+12	6.99029e+11	5.78127e+11	1.72458e+11	3.36332e+11	0.000270145
Ecuador	1.19545e+13	3.09353e+12	3.88331e+12	4.30415e+11	7.99034e+11	0.00139573
Egypt	2.92821e+13	7.36828e+11	1.06998e+13	1.20146e+12	3.91229e+11	0.00665293
El Salvador	1.24374e+12	9.10652e+11	8.33359e+11	1.04476e+11	1.39013e+11	0.000121085
Equatorial Guinea	1.47519e+12	1.97286e+11	3.31665e+11	5.40715e+09	2.9415e+10	0.000123894
Eritrea	4.80421e+12	3.36084e+11	2.26692e+12	3.83347e+11	7.42074e+11	0.00113837
Estonia	1.98712e+12	2.43174e+10	4.93808e+11	2.53595e+10	1.49035e+11	0.00024529
Ethiopia	2.8629e+13	9.95454e+12	9.78527e+12	1.82382e+12	3.43812e+12	0.00549373
Falkland Islands	7.91206e+11	7.69124e+09	1.04614e+11	5.5495e+10	3.19505e+10	6.88525e-05
Faroe Islands	4.95539e+09	1.81835e+08	2.13499e+09	7.8049e+08	3.04546e+08	3.77733e-06
Fiji	1.14053e+12	2.61317e+11	4.49467e+11	3.29082e+09	7.79216e+10	9.15657e-05
Finland	7.8916e+12	2.08333e+11	3.79833e+12	2.97481e+11	5.81956e+11	0.00227537
France	3.22799e+13	8.32285e+11	9.15187e+12	8.9969e+12	3.20105e+12	0.00306655
French Guiana	5.3852e+12	6.40162e+10	8.20603e+11	9.03642e+07	2.19291e+09	0.000496389
Gabon	2.1482e+13	4.58308e+11	4.80178e+12	9.33608e+10	5.04576e+11	0.00174472
Gambia	8.27755e+11	9.7096e+09	9.82585e+10	2.59591e+09	6.33764e+10	8.99182e-05
Georgia	3.43516e+12	6.62327e+10	1.16442e+12	1.44008e+11	2.83573e+11	0.000379467
Germany	2.10511e+13	5.09345e+11	5.97926e+12	2.41501e+12	3.71674e+12	0.0019482
Ghana	2.28855e+13	1.42034e+12	4.35891e+12	2.98043e+11	1.52345e+12	0.00198912
Gibraltar	0	0	0	0	0	0
Greece	9.01959e+12	7.48788e+11	2.57916e+12	4.67145e+11	8.04261e+11	0.00094127
Greenland	1.99229e+14	5.49782e+12	7.39552e+13	2.4613e+11	9.89059e+10	0.0493162
Grenada	2.09619e+10	7.2464e+09	6.1853e+09	3.51981e+08	2.36081e+09	1.89147e-06
Guadeloupe	8.91777e+10	8.19358e+09	2.89877e+10	2.17418e+08	9.84302e+09	7.77581e-06
Guatemala	4.92698e+12	2.21692e+12	1.88313e+12	8.96491e+10	4.61584e+11	0.000484614
Guernsey	0	0	0	0	0	0
Guinea	1.54586e+13	2.48575e+12	7.73081e+12	2.59521e+11	1.3332e+12	0.00139321
Guinea-Bissau	2.67273e+12	1.23982e+11	9.27189e+11	6.5263e+09	1.63736e+11	0.0002744
Guyana	1.31715e+13	3.77219e+11	2.42451e+12	3.18565e+10	1.65691e+11	0.00120062
Haiti	1.50235e+12	1.33813e+12	4.21419e+11	1.26495e+11	2.4753e+11	0.000129815
Honduras	5.54942e+12	1.54167e+12	1.63099e+12	1.87638e+11	3.60334e+11	0.000536127
Hungary	5.09103e+12	8.24918e+10	9.48587e+11	1.57879e+11	8.66227e+11	0.000480697
Iceland	9.90314e+12	1.63266e+11	8567804726863	4.87387e+11	1.26582e+11	0.00150038
India	1.23556e+14	5.92155e+13	5.76733e+13	3.59061e+12	1.85303e+13	0.0167328
Indonesia	1.09391e+14	4.54765e+13	3.6112e+13	1.16967e+12	7.08156e+12	0.00965442
Iran	7.25389e+13	3.88593e+12	2.13438e+13	2.55451e+12	3.8886e+12	0.0130467
Iraq	1.38257e+13	4.18496e+11	4.69851e+12	1.7693e+11	8.6895e+11	0.0030177
Ireland	3.88514e+12	6.97108e+10	3.11517e+12	1.39147e+12	6.2052e+11	0.000471504
Isle of Man	3.24097e+10	5.54629e+08	1.09635e+10	2.57896e+09	2.79049e+09	3.14998e-06
Israel	8.18836e+11	4.299e+10	2.27493e+11	5.81821e+10	1.01907e+11	0.000138446
Italy	1.68189e+13	2.67261e+12	5.41818e+12	1.324e+12	2.40338e+12	0.0016932
Jamaica	6.42376e+11	9.76171e+10	2.73404e+11	1.4841e+10	9.47909e+10	5.24003e-05
Japan	1.76334e+13	5.4443e+11	4.04947e+12	1.22676e+12	2.29827e+12	0.00196986
Jersey	0	0	0	0	0	0
Jordan	3.4883e+12	8.84958e+10	1.09562e+12	7.13555e+10	1.27446e+11	0.000678743
Kazakhstan	1.71413e+14	3.39531e+12	4.78927e+13	3.90335e+12	1.68548e+13	0.030482
Kenya	1.55214e+13	3.51848e+11	4.04732e+12	5.05087e+11	2.61106e+12	0.00322815
Kuwait	5.26585e+11	1.40096e+10	2.09815e+11	2.30164e+10	3.11863e+10	0.00012954
Kyrgyzstan	1.94463e+13	1.06373e+13	3.60746e+12	5.49615e+11	8.60361e+11	0.00161645
Laos	1.13139e+13	1.90763e+12	1.29001e+12	1.14548e+11	2.11786e+11	0.00125544
Latvia	3.24472e+12	3.735e+10	7.42826e+11	4.62399e+10	2.3678e+11	0.000346434
Lebanon	7.38157e+11	1.37557e+11	3.42639e+11	5.107e+10	8.88356e+10	7.24545e-05
Lesotho	1.33498e+12	5.17655e+10	3.57999e+11	1.19489e+11	2.27338e+11	0.00022603
Liberia	5.51378e+12	4.24496e+11	2.42326e+12	1.13197e+10	2.754e+11	0.000432962
Libya	5.51492e+13	1.30849e+12	1.89666e+13	3.97633e+12	7.70654e+11	0.0116723
Liechtenstein	8.69698e+09	3.42449e+09	3.52393e+09	2.099e+09	6.33893e+08	8.45218e-07
Lithuania	3.25018e+12	3.51244e+10	7.07483e+11	2.00572e+11	3.695e+11	0.000323359
Luxembourg	1.59947e+11	4.33856e+09	6.23791e+10	1.67032e+10	3.30565e+10	1.44496e-05
Madagascar	3.05859e+13	2.57853e+12	1.16314e+13	7.46535e+11	4.10845e+12	0.00381495
Madeira	0	0	0	0	0	0
Malawi	5.76127e+12	7.43962e+11	1.17936e+12	1.09548e+11	4.48497e+11	0.000770041
Malaysia	2.18902e+13	7.37749e+12	6.32813e+12	1.64108e+11	9.29403e+11	0.00188063
Mali	5.8622e+13	1.72423e+12	1.31972e+13	2.06669e+12	2.03162e+12	0.00811985
Malta	1.49749e+10	4.01163e+08	6.5819e+09	3.73528e+09	6.9975e+09	1.46441e-06
Martinique	5.42403e+10	1.00705e+10	1.81269e+10	448214300	3.53377e+09	4.4706e-06
Mauritania	4.15272e+13	9.7816e+11	1.24326e+13	9.93724e+12	1.43405e+12	0.0081059
Mayotte	1.16415e+10	8.93508e+09	2.25209e+09	6.06692e+08	1.11383e+09	1.14898e-06
Mexico	1.07045e+14	3.48521e+12	2.19693e+13	2.79955e+13	9.92629e+12	0.01598
Moldova	1.69842e+12	3.45842e+10	3.3014e+11	1.51619e+11	2.68914e+11	0.000180696
Mongolia	1.53539e+14	2.14888e+12	2.9491e+13	2.031e+12	9.95209e+12	0.0187996
Montenegro	8.80803e+11	3.21226e+10	4.02878e+11	1.34601e+11	4.10712e+10	9.14597e-05
Montserrat	4.04229e+09	1.37407e+09	1.23776e+09	6.02518e+07	4.80114e+08	5.042e-07
Morocco	3.01502e+13	1.08281e+12	6.58858e+12	7.75579e+12	1.9672e+12	0.00409452
Mozambique	7.38164e+13	1.85324e+12	1.39931e+13	2.51834e+12	3.01443e+12	0.00695989
Myanmar	3.50283e+13	1.27652e+13	4.85776e+12	6.65544e+11	1.26461e+12	0.00371242
Namibia	2.64359e+13	7.94086e+11	6.99734e+12	9.70923e+12	1.31413e+12	0.00426033
Nepal	4.94201e+12	3.69875e+12	1.70643e+12	1.04996e+12	2.42827e+11	0.00068881
Netherlands	2.18091e+12	2.40176e+10	6.82797e+11	1.50741e+11	8.14465e+11	0.000215048
New Caledonia	7.94173e+11	1.82238e+10	2.00827e+11	1.0919e+10	2.01191e+10	6.45224e-05
New Zealand	1.46338e+13	1.45919e+12	9.50594e+12	3.21147e+12	9.44167e+11	0.00143649
Nicaragua	5.96922e+12	1.0159e+12	3.33276e+12	9.68775e+10	4.69423e+11	0.000575323
Niger	4.5246e+13	1.24599e+12	1.21839e+13	1.10341e+13	1.66595e+12	0.00833457
Nigeria	5.86531e+13	6.4764e+12	1.64303e+13	3.72432e+12	4.74923e+12	0.00587685
North Korea	8.28456e+12	2.50467e+11	2.78645e+12	9.04694e+11	3.22117e+11	0.000786308
Norway	3.33035e+13	5.88588e+11	1.94921e+13	4.83381e+11	8.46452e+10	0.0054711
Oman	9.49825e+12	2.36519e+11	3.41255e+12	9.71264e+10	1.2731e+11	0.00209782
Pakistan	3.54856e+13	4.52149e+12	9.62141e+12	9.26252e+12	1.9912e+12	0.00638044
Palestinian Territory	2.98314e+11	1.08705e+10	8.69706e+10	2.75695e+10	5.69763e+10	3.92125e-05
Panama	4.9506e+12	8.78836e+11	2.43523e+12	4.52785e+10	2.71574e+11	0.000461579
Papua New Guinea	2.26358e+13	1.23049e+12	8.14527e+11	2.22515e+10	1.28101e+11	0.00222806
Paraguay	2.7491e+13	5.06354e+11	5.45135e+12	8.54076e+10	2.36346e+12	0.00273575
Peru	7.10448e+13	1.74879e+13	1.61818e+13	6.20011e+12	1.66744e+12	0.00841978
Philippines	1.40182e+13	1.06928e+13	7.10496e+12	7.61611e+11	1.43417e+12	0.00126832
Poland	1.69162e+13	3.49996e+11	3.25042e+12	1.70567e+12	2.8485e+12	0.0015637
Portugal	4.69174e+12	2.79733e+11	1.33639e+12	1.15338e+12	3.56e+11	0.000494677
Puerto Rico	5.74693e+11	8.22101e+10	1.38924e+11	1.60831e+10	9.10849e+10	4.76949e-05
Qatar	3.26653e+11	8.6174e+09	1.27223e+11	9.36521e+09	1.14401e+10	7.88336e-05
Romania	1.27359e+13	1.64307e+11	3.11355e+12	9.03784e+11	1.61002e+12	0.00134291
Russian Federation	4.56202e+14	9.99111e+12	1.63476e+14	1.20301e+13	1.56349e+13	0.09684
Rwanda	6.89026e+11	6.05944e+11	2.13632e+11	1.18565e+11	2.1815e+11	0.000167957
Saba	0	0	0	0	0	0
Saint Barthelemy	0	0	0	0	0	0
Saint Eustatius	0	0	0	0	0	0
Saint Kitts and Nevis	1.11317e+10	1.65886e+09	1.49306e+09	3.5272e+07	1.17663e+09	1.2711e-06
Saint Lucia	2.50925e+10	7.26624e+09	8.62038e+09	2.24186e+09	4.32273e+09	2.47159e-06
Saint Martin	0	0	0	0	0	0
Saint Pierre and Miquelon	2.67272e+09	1.20943e+08	1.95527e+09	2.01127e+08	2.28385e+08	5.1155e-07
Saint Vincent and the Grenadines	2.71005e+10	9.15763e+09	1.13476e+10	9.76741e+08	1.90152e+09	3.15068e-06
San Marino	9.62491e+08	5.47569e+07	2.55841e+08	2.15808e+08	3.86627e+08	8.09949e-08
Sao Tome and Principe	8.03126e+10	4.80389e+10	2.83577e+10	2.8347e+09	5.59418e+09	6.57388e-06
Saudi Arabia	1.10531e+14	2.64569e+12	3.77752e+13	4.35945e+13	1.01261e+13	0.0233544
Senegal	1.09367e+13	1.67755e+11	2.63873e+12	4.93165e+11	6.45858e+11	0.00151508
Serbia	5.08334e+12	1.33142e+11	1.30778e+12	1.36919e+12	3.97205e+11	0.000486602
Sierra Leone	5.13872e+12	1.4482e+12	3.04425e+12	7.62336e+10	4.08548e+11	0.000436234
Singapore	3.9138e+10	4.5636e+08	2.74339e+10	4.55933e+09	1.52192e+10	2.93322e-06
Sint Maarten	0	0	0	0	0	0
Slovakia	2.60899e+12	1.40942e+11	7.38852e+11	7.26015e+11	2.44992e+11	0.000248004
Slovenia	1.1313e+12	4.2339e+10	4.22608e+11	1.63547e+11	5.9547e+10	0.000112522
Solomon Islands	1.71767e+12	1.20462e+11	3.14106e+11	5.47608e+09	1.03071e+10	0.000142066
Somalia	2.24019e+13	4.69905e+11	9.34328e+12	2.21145e+12	4.33275e+12	0.0058103
South Africa	7.60585e+13	1.26082e+12	1.85246e+13	2.47825e+13	6.56271e+12	0.0113181
South Korea	6.64893e+12	1.97982e+11	2.46885e+12	3.49243e+11	6.14446e+11	0.000659624
South Sudan	0	0	0	0	0	0
Spain	3.17655e+13	1.8501e+12	6.52805e+12	1.70245e+12	3.10261e+12	0.00341463
Sri Lanka	3.69179e+12	1.3018e+12	1.15382e+12	5.85546e+10	3.19337e+11	0.000342567
Sudan	9.57815e+13	2.77336e+12	2.7768e+13	3.42901e+13	9.13501e+12	0.0178177
Suriname	1.02731e+13	1.29219e+11	1.70408e+12	2.7346e+09	1.29533e+10	0.000968002
Swaziland	1.53495e+12	2.30575e+11	2.86829e+11	6.71785e+10	1.32643e+11	0.000149958
Sweden	1.67237e+13	3.15321e+11	6.04445e+12	4.28936e+11	6.2373e+11	0.00328804
Switzerland	2.87785e+12	6.12735e+11	1.88841e+12	5.63404e+11	1.7335e+11	0.000261443
Syria	1.25296e+13	4.79343e+11	2.84045e+12	2.73413e+11	1.33094e+12	0.00185337
Tajikistan	1.11636e+13	9.63127e+10	3.26242e+12	2.71584e+11	4.09911e+11	0.00087336
Tanzania	5.17622e+13	2.66505e+12	1.25758e+13	6.86962e+11	3.4436e+12	0.00736252
Thailand	2.55917e+13	9.46317e+12	8.93189e+12	4.39802e+11	2.29899e+12	0.00243777
The Former Yugoslav Republic of Macedonia	1.35494e+12	2.87715e+10	3.21602e+11	3.09881e+11	9.49529e+10	0.000138324
Timor-Leste	5.9625e+11	2.28622e+11	2.2817e+11	4.62275e+10	9.05435e+10	7.09991e-05
Togo	4.04445e+12	5.68528e+11	8.00957e+11	6.87544e+10	3.71684e+11	0.000345689
Trinidad and Tobago	2.32455e+11	1.43223e+10	6.1276e+10	9.7293e+08	2.65819e+10	2.02611e-05
Tunisia	1.02323e+13	3.08588e+11	2.03321e+12	2.71661e+12	7.57599e+11	0.00133804
Turkey	2.39076e+13	1.21578e+12	6.72102e+12	2.3084e+12	4.07427e+12	0.00425831
Turkmenistan	2.71411e+13	6.51739e+11	8.63803e+12	1.71167e+12	1.60626e+12	0.00540445
Turks and Caicos Islands	2.67196e+10	3.35573e+08	3.58556e+09	7.85639e+07	1.35147e+08	4.38654e-06
Uganda	1.58599e+13	1.72253e+12	2.41434e+12	2.71301e+11	1.18109e+12	0.00167522
Ukraine	2.63828e+13	3.75651e+11	5.80707e+12	9.42573e+11	5.06447e+12	0.00334767
United Arab Emirates	2.0545e+12	5.37685e+10	8.1956e+11	6.31373e+10	3.16515e+10	0.000509186
United Kingdom	1.84542e+13	2.9042e+11	9.01164e+12	1.97336e+12	3.09027e+12	0.00182354
United States	5.3869e+14	2.53538e+13	1.20131e+14	1.22792e+14	4.34333e+13	0.0782344
Uruguay	1.1058e+13	2.95072e+11	3.40654e+12	6.13385e+10	1.71849e+12	0.00101854
US Virgin Islands	1.49128e+10	1.04072e+09	1.82018e+09	8.15803e+08	1.49443e+09	1.94587e-06
Uzbekistan	3.69557e+13	5.99409e+11	5.64864e+12	1.47711e+12	1.4592e+12	0.00465708
Vanuatu	4.87608e+11	1.5761e+11	1.68173e+11	7.50346e+08	1.83814e+10	4.73677e-05
Vatican City	927444	6458.29	0	975706	708471	0
Venezuela	4.22091e+13	2.51171e+12	1.4622e+13	4.32451e+11	2.28562e+12	0.00443604
Vietnam	1.76614e+13	1.00876e+13	4.76087e+12	7.03197e+11	1.31351e+12	0.00181496
Yemen	2.21698e+13	7.23412e+11	6.21396e+12	5.99392e+12	1.53904e+12	0.00429072
Zambia	5.8634e+13	1.02515e+12	1.15126e+13	4.226e+11	2.40559e+12	0.00585665
Zimbabwe	2.34154e+13	2.53894e+11	3.88678e+12	4.13765e+12	1.01775e+12	0.0022924
Average Value	7023464148012649	4.56836e+14	2.00803e+15	6.77268e+14	4.19223e+14

## Sheet: Occupation_NSQI
NSQI aggregated values
Aggregated CFs at country scale for land occupation
Indicator	Land Use Type	Average Value	Afghanistan	Albania	Algeria	Andorra	Angola	Anguilla	Antigua and Barbuda	Argentina	Armenia	Aruba	Australia	Austria	Azerbaijan	Bahamas	Bahrain	Bangladesh	Barbados	Belarus	Belgium	Belize	Benin	Bhutan	Bolivia	Bonaire	Bosnia and Herzegovina	Botswana	Brazil	British Virgin Islands	Brunei Darussalam	Bulgaria	Burkina Faso	Burundi	Cambodia	Cameroon	Canada	Canarias	Cayman Islands	Central African Republic	Chad	Chile	China	Colombia	Comoros	Congo	Congo DRC	Costa Rica	Cote d'Ivoire
Aggregated LU potential	unspecified	3.42616e-14	2.40914e-14	3.13522e-14	5.72053e-14	2.84723e-14	3.14354e-14	7.38038e-14	4.21699e-14	3.12325e-14	3.3189e-14	2.31937e-14	2.98475e-14	3.03594e-14	2.20083e-14	1.29164e-13	2.39488e-14	2.99625e-14	1.92646e-14	3.406e-14	2.18446e-14	8.90371e-14	4.19401e-14	7.10319e-14	3.90049e-14	0	3.05622e-14	3.31129e-14	4.20776e-14	3.36185e-14	8.88892e-14	2.65707e-14	3.42333e-14	2.75076e-14	4.30449e-14	4.58933e-14	1.11521e-13	0	5.23942e-14	6.78298e-14	3.0639e-14	4.56909e-14	2.353e-14	3.50923e-14	2.85779e-14	4.54908e-14	8.28177e-14	3.69187e-14	2.74922e-14
	unspecified, used	4.58857e-14	3.09365e-14	3.96506e-14	9.46321e-14	3.98298e-14	4.34738e-14	1.18921e-13	5.11569e-14	4.23891e-14	3.64849e-14	1.73542e-14	4.23872e-14	3.98992e-14	2.85066e-14	2.28821e-13	1.51581e-14	3.42087e-14	1.93719e-14	4.10321e-14	2.42727e-14	1.46312e-13	6.13286e-14	1.12333e-13	5.63454e-14	0	3.83728e-14	3.93839e-14	5.86562e-14	4.4172e-14	1.31603e-13	3.24084e-14	4.3266e-14	3.06657e-14	5.81794e-14	6.4577e-14	1.95847e-13	0	7.38589e-14	1.0861e-13	4.46333e-14	7.39386e-14	3.0746e-14	4.67435e-14	3.45254e-14	6.69454e-14	1.38011e-13	4.7487e-14	3.59135e-14
	unspecified, natural	1.53042e-14	9.7316e-15	1.82329e-14	1.16049e-14	1.2936e-14	1.33217e-14	2.12446e-14	2.64075e-14	1.43317e-14	2.08332e-14	1.34528e-14	9.22807e-15	1.63735e-14	1.00377e-14	2.60439e-14	1.45887e-14	1.73677e-14	1.4566e-14	2.03747e-14	1.49738e-14	2.72838e-14	1.68282e-14	1.9355e-14	1.64516e-14	0	1.82049e-14	1.93024e-14	2.04885e-14	1.47884e-14	4.12991e-14	1.62138e-14	1.9354e-14	1.54953e-14	2.18417e-14	2.17353e-14	1.68186e-14	0	2.53352e-14	2.20999e-14	1.05209e-14	1.16562e-14	1.11689e-14	1.95233e-14	1.77414e-14	2.16391e-14	2.384e-14	2.20231e-14	1.52557e-14
	forest	1.17807e-14	8.81443e-15	9.18578e-15	1.75502e-14	7.1549e-15	1.36065e-14	2.95957e-14	2.39285e-14	1.35614e-14	1.46273e-14	1.18477e-13	1.69312e-14	8.78169e-15	1.64995e-14	3.22179e-14	1.24221e-14	9.3592e-15	1.05129e-14	1.75451e-14	1.06314e-14	1.28641e-14	1.30991e-14	6.33386e-15	8.24366e-15	0	1.02726e-14	1.83362e-14	1.06801e-14	5.07729e-14	1.27613e-14	1.17809e-14	1.74566e-14	1.03269e-14	1.02726e-14	1.07976e-14	1.88404e-14	0	3.58084e-14	1.36219e-14	1.39245e-14	5.96976e-15	1.07646e-14	7.08989e-15	9.17305e-15	1.41594e-14	1.461e-14	6.75178e-15	1.05724e-14
	forest, natural	1.07404e-14	7.63257e-15	8.44077e-15	1.62538e-14	6.50266e-15	1.29074e-14	2.83412e-14	2.28149e-14	1.26382e-14	1.32123e-14	1.16001e-13	1.56943e-14	8.08884e-15	1.56392e-14	3.07218e-14	1.24221e-14	8.62032e-15	9.77489e-15	1.68152e-14	9.99348e-15	1.20887e-14	1.24189e-14	4.8332e-15	7.42513e-15	0	9.56642e-15	1.7101e-14	1.00207e-14	4.94072e-14	1.21169e-14	1.1069e-14	1.66178e-14	8.9056e-15	9.50627e-15	1.01117e-14	1.75139e-14	0	3.42127e-14	1.2929e-14	1.29378e-14	5.08591e-15	9.96408e-15	6.37986e-15	8.41287e-15	1.35875e-14	1.39846e-14	6.05347e-15	9.97101e-15
	forest, primary	1.07404e-14	7.63257e-15	8.44077e-15	1.62538e-14	6.50266e-15	1.29074e-14	2.83412e-14	2.28149e-14	1.26382e-14	1.32123e-14	1.16001e-13	1.56943e-14	8.08884e-15	1.56392e-14	3.07218e-14	1.24221e-14	8.62032e-15	9.77489e-15	1.68152e-14	9.99348e-15	1.20887e-14	1.24189e-14	4.8332e-15	7.42513e-15	0	9.56642e-15	1.7101e-14	1.00207e-14	4.94072e-14	1.21169e-14	1.1069e-14	1.66178e-14	8.9056e-15	9.50627e-15	1.01117e-14	1.75139e-14	0	3.42127e-14	1.2929e-14	1.29378e-14	5.08591e-15	9.96408e-15	6.37986e-15	8.41287e-15	1.35875e-14	1.39846e-14	6.05347e-15	9.97101e-15
	forest, secondary	1.08034e-14	7.64791e-15	8.48211e-15	1.62569e-14	6.53384e-15	1.30902e-14	2.85531e-14	2.29297e-14	1.2668e-14	1.32144e-14	1.16033e-13	1.5733e-14	8.13455e-15	1.56552e-14	3.07909e-14	1.24232e-14	8.64193e-15	9.80711e-15	1.68153e-14	1.00172e-14	1.22726e-14	1.24702e-14	4.8332e-15	7.48796e-15	0	9.60859e-15	1.7101e-14	1.01499e-14	4.95623e-14	1.25622e-14	1.11007e-14	1.66178e-14	8.93632e-15	9.56409e-15	1.01762e-14	1.75139e-14	0	3.43495e-14	1.30993e-14	1.29477e-14	5.10482e-15	9.99125e-15	6.75746e-15	8.46082e-15	1.38674e-14	1.42178e-14	6.2489e-15	1.00353e-14
	forest, used	2.72838e-14	2.00013e-14	2.02528e-14	5.97259e-14	2.09312e-14	2.83874e-14	7.95165e-14	3.71066e-14	2.81273e-14	2.31053e-14	1.21736e-13	3.40376e-14	2.09036e-14	2.6163e-14	1.3742e-13	1.3575e-14	1.63318e-14	1.33541e-14	2.71891e-14	1.54184e-14	7.31611e-14	3.5029e-14	5.31287e-14	2.86433e-14	0	2.07105e-14	2.91292e-14	2.98018e-14	6.6481e-14	5.74594e-14	2.02562e-14	2.95598e-14	1.87185e-14	2.82703e-14	3.20567e-14	1.08022e-13	0	6.32511e-14	5.71085e-14	3.15409e-14	3.74719e-14	2.09383e-14	2.17179e-14	1.79512e-14	3.72817e-14	7.19807e-14	2.00717e-14	2.10866e-14
	forest, extensive	1.14339e-14	8.42048e-15	8.93744e-15	1.71181e-14	6.93748e-15	1.33735e-14	2.91775e-14	2.35573e-14	1.32537e-14	1.41557e-14	1.17652e-13	1.65189e-14	8.55074e-15	1.62127e-14	3.17192e-14	1.24221e-14	9.11291e-15	1.02669e-14	1.73018e-14	1.04188e-14	1.26056e-14	1.28724e-14	5.83364e-15	7.97082e-15	0	1.00372e-14	1.79245e-14	1.04603e-14	5.03176e-14	1.25465e-14	1.15436e-14	1.7177e-14	9.85312e-15	1.00172e-14	1.0569e-14	1.83982e-14	0	3.52765e-14	1.33909e-14	1.35956e-14	5.67515e-15	1.04978e-14	6.85321e-15	8.91966e-15	1.39688e-14	1.44016e-14	6.51901e-15	1.03719e-14
	forest, intensive	2.72838e-14	2.00013e-14	2.02528e-14	5.97259e-14	2.09312e-14	2.83874e-14	7.95165e-14	3.71066e-14	2.81273e-14	2.31053e-14	1.21736e-13	3.40376e-14	2.09036e-14	2.6163e-14	1.3742e-13	1.3575e-14	1.63318e-14	1.33541e-14	2.71891e-14	1.54184e-14	7.31611e-14	3.5029e-14	5.31287e-14	2.86433e-14	0	2.07105e-14	2.91292e-14	2.98018e-14	6.6481e-14	5.74594e-14	2.02562e-14	2.95598e-14	1.87185e-14	2.82703e-14	3.20567e-14	1.08022e-13	0	6.32511e-14	5.71085e-14	3.15409e-14	3.74719e-14	2.09383e-14	2.17179e-14	1.79512e-14	3.72817e-14	7.19807e-14	2.00717e-14	2.10866e-14
	wetlands	1.39884e-14	6.58655e-15	1.74447e-14	9.18094e-15	1.04145e-14	1.07008e-14	8.60428e-15	1.63575e-14	7.65606e-15	1.72719e-14	4.34995e-15	6.46373e-15	1.46889e-14	6.8098e-15	5.42018e-15	1.20385e-14	2.16218e-14	1.07075e-14	1.94957e-14	1.29022e-14	3.25131e-14	1.57091e-14	3.81341e-14	1.47395e-14	0	1.66452e-14	1.15561e-14	2.38664e-14	6.65825e-16	4.02681e-14	1.1971e-14	1.47106e-14	1.03461e-14	2.6475e-14	2.63831e-14	1.67056e-14	0	5.47673e-15	2.3406e-14	5.97256e-15	1.19174e-14	8.15197e-15	1.6126e-14	1.61572e-14	2.26925e-14	2.65009e-14	1.71327e-14	1.3663e-14
	wetlands, coastal	1.39884e-14	6.58655e-15	1.74447e-14	9.18094e-15	1.04145e-14	1.07008e-14	8.60428e-15	1.63575e-14	7.65606e-15	1.72719e-14	4.34995e-15	6.46373e-15	1.46889e-14	6.8098e-15	5.42018e-15	1.20385e-14	2.16218e-14	1.07075e-14	1.94957e-14	1.29022e-14	3.25131e-14	1.57091e-14	3.81341e-14	1.47395e-14	0	1.66452e-14	1.15561e-14	2.38664e-14	6.65825e-16	4.02681e-14	1.1971e-14	1.47106e-14	1.03461e-14	2.6475e-14	2.63831e-14	1.67056e-14	0	5.47673e-15	2.3406e-14	5.97256e-15	1.19174e-14	8.15197e-15	1.6126e-14	1.61572e-14	2.26925e-14	2.65009e-14	1.71327e-14	1.3663e-14
	wetlands, inland	1.39884e-14	6.58655e-15	1.74447e-14	9.18094e-15	1.04145e-14	1.07008e-14	8.60428e-15	1.63575e-14	7.65606e-15	1.72719e-14	4.34995e-15	6.46373e-15	1.46889e-14	6.8098e-15	5.42018e-15	1.20385e-14	2.16218e-14	1.07075e-14	1.94957e-14	1.29022e-14	3.25131e-14	1.57091e-14	3.81341e-14	1.47395e-14	0	1.66452e-14	1.15561e-14	2.38664e-14	6.65825e-16	4.02681e-14	1.1971e-14	1.47106e-14	1.03461e-14	2.6475e-14	2.63831e-14	1.67056e-14	0	5.47673e-15	2.3406e-14	5.97256e-15	1.19174e-14	8.15197e-15	1.6126e-14	1.61572e-14	2.26925e-14	2.65009e-14	1.71327e-14	1.3663e-14
	shrub land	1.05875e-14	7.98158e-15	1.00135e-14	1.1722e-14	7.86948e-15	1.12148e-14	3.12738e-14	2.52715e-14	1.45442e-14	1.60406e-14	1.21018e-13	8.72095e-15	9.56597e-15	8.67222e-15	3.38522e-14	1.46857e-14	1.01413e-14	1.13154e-14	1.82752e-14	1.13168e-14	1.40073e-14	1.3882e-14	7.8911e-15	9.18784e-15	0	1.10632e-14	1.95715e-14	1.15979e-14	5.24488e-14	1.42963e-14	1.25562e-14	1.82954e-14	1.18096e-14	1.11546e-14	1.16125e-14	1.42835e-14	0	3.76776e-14	1.46554e-14	1.07422e-14	5.72108e-15	7.78819e-15	8.55512e-15	1.00291e-14	1.52912e-14	1.57018e-14	7.84095e-15	1.13025e-14
	field margins/hedgerows	1.7102e-14	1.10044e-14	1.78189e-14	1.78776e-14	1.25636e-14	1.64951e-14	2.08321e-14	2.58946e-14	1.37758e-14	1.99001e-14	1.18663e-14	1.79669e-14	1.6003e-14	1.81998e-14	2.51847e-14	1.26663e-14	1.69184e-14	1.41384e-14	1.98884e-14	1.45961e-14	2.71347e-14	1.64774e-14	1.88817e-14	1.60316e-14	0	1.78185e-14	1.84788e-14	2.03072e-14	1.41881e-14	4.17602e-14	1.58026e-14	1.87948e-14	1.46092e-14	2.14465e-14	2.1407e-14	2.18177e-14	0	2.4545e-14	2.19787e-14	1.40619e-14	1.34555e-14	1.44937e-14	1.98052e-14	1.73305e-14	2.18176e-14	2.38894e-14	2.19484e-14	1.49834e-14
	grassland	1.7102e-14	1.10044e-14	1.78189e-14	1.78776e-14	1.25636e-14	1.64951e-14	2.08321e-14	2.58946e-14	1.37758e-14	1.99001e-14	1.18663e-14	1.79669e-14	1.6003e-14	1.81998e-14	2.51847e-14	1.26663e-14	1.69184e-14	1.41384e-14	1.98884e-14	1.45961e-14	2.71347e-14	1.64774e-14	1.88817e-14	1.60316e-14	0	1.78185e-14	1.84788e-14	2.03072e-14	1.41881e-14	4.17602e-14	1.58026e-14	1.87948e-14	1.46092e-14	2.14465e-14	2.1407e-14	2.18177e-14	0	2.4545e-14	2.19787e-14	1.40619e-14	1.34555e-14	1.44937e-14	1.98052e-14	1.73305e-14	2.18176e-14	2.38894e-14	2.19484e-14	1.49834e-14
	grassland, not used	1.7102e-14	1.10044e-14	1.78189e-14	1.78776e-14	1.25636e-14	1.64951e-14	2.08321e-14	2.58946e-14	1.37758e-14	1.99001e-14	1.18663e-14	1.79669e-14	1.6003e-14	1.81998e-14	2.51847e-14	1.26663e-14	1.69184e-14	1.41384e-14	1.98884e-14	1.45961e-14	2.71347e-14	1.64774e-14	1.88817e-14	1.60316e-14	0	1.78185e-14	1.84788e-14	2.03072e-14	1.41881e-14	4.17602e-14	1.58026e-14	1.87948e-14	1.46092e-14	2.14465e-14	2.1407e-14	2.18177e-14	0	2.4545e-14	2.19787e-14	1.40619e-14	1.34555e-14	1.44937e-14	1.98052e-14	1.73305e-14	2.18176e-14	2.38894e-14	2.19484e-14	1.49834e-14
	grassland, for livestock grazing	3.45396e-14	2.31138e-14	3.18216e-14	6.03971e-14	2.82036e-14	3.22058e-14	7.09174e-14	3.99175e-14	2.85216e-14	3.03986e-14	1.58353e-14	3.55505e-14	3.05715e-14	2.85606e-14	1.28445e-13	1.5281e-14	2.61619e-14	1.88102e-14	3.03812e-14	2.09067e-14	9.42106e-14	3.94164e-14	7.79843e-14	3.90562e-14	0	3.08207e-14	2.95617e-14	4.28206e-14	3.01509e-14	9.2955e-14	2.56895e-14	3.14521e-14	2.51804e-14	4.35749e-14	4.65606e-14	1.12483e-13	0	4.86679e-14	6.83082e-14	3.19012e-14	4.78692e-14	2.60074e-14	3.82399e-14	2.88755e-14	4.72734e-14	8.42987e-14	3.78274e-14	2.70938e-14
	pasture/meadow	3.45396e-14	2.31138e-14	3.18216e-14	6.03971e-14	2.82036e-14	3.22058e-14	7.09174e-14	3.99175e-14	2.85216e-14	3.03986e-14	1.58353e-14	3.55505e-14	3.05715e-14	2.85606e-14	1.28445e-13	1.5281e-14	2.61619e-14	1.88102e-14	3.03812e-14	2.09067e-14	9.42106e-14	3.94164e-14	7.79843e-14	3.90562e-14	0	3.08207e-14	2.95617e-14	4.28206e-14	3.01509e-14	9.2955e-14	2.56895e-14	3.14521e-14	2.51804e-14	4.35749e-14	4.65606e-14	1.12483e-13	0	4.86679e-14	6.83082e-14	3.19012e-14	4.78692e-14	2.60074e-14	3.82399e-14	2.88755e-14	4.72734e-14	8.42987e-14	3.78274e-14	2.70938e-14
	pasture/meadow, extensive	1.73874e-14	1.13831e-14	1.80259e-14	1.83067e-14	1.27498e-14	1.65453e-14	2.10383e-14	2.61511e-14	1.40538e-14	2.03696e-14	1.26596e-14	1.83405e-14	1.61883e-14	1.84706e-14	2.56143e-14	1.36275e-14	1.7143e-14	1.43522e-14	2.01315e-14	1.4785e-14	2.72092e-14	1.66528e-14	1.89113e-14	1.62416e-14	0	1.80117e-14	1.88906e-14	2.03978e-14	1.44882e-14	4.15296e-14	1.60082e-14	1.90744e-14	1.50522e-14	2.16441e-14	2.15711e-14	2.22599e-14	0	2.49401e-14	2.20393e-14	1.43809e-14	1.37312e-14	1.47334e-14	1.96643e-14	1.7536e-14	2.17283e-14	2.38647e-14	2.19857e-14	1.51196e-14
	pasture/meadow, intensive	3.48718e-14	2.34881e-14	3.20576e-14	6.08077e-14	2.84102e-14	3.24272e-14	7.13146e-14	4.02701e-14	2.88139e-14	3.08467e-14	1.66195e-14	3.59422e-14	3.07909e-14	2.88331e-14	1.28919e-13	1.61952e-14	2.63959e-14	1.9044e-14	3.06123e-14	2.11087e-14	9.44561e-14	3.96318e-14	7.84595e-14	3.93154e-14	0	3.10443e-14	2.99528e-14	4.30294e-14	3.05833e-14	9.3159e-14	2.59149e-14	3.17177e-14	2.56304e-14	4.38176e-14	4.67778e-14	1.12904e-13	0	4.91732e-14	6.85276e-14	3.22136e-14	4.81491e-14	2.62609e-14	3.84648e-14	2.91162e-14	4.74545e-14	8.44967e-14	3.80485e-14	2.72843e-14
	agriculture	4.81623e-14	2.55789e-14	3.73498e-14	6.05883e-14	3.31643e-14	8.37563e-14	1.32625e-13	7.1745e-14	3.68883e-14	2.65295e-14	2.37808e-14	4.5844e-14	3.84783e-14	3.17261e-14	1.53296e-13	1.38452e-14	2.68895e-14	2.44001e-14	2.84846e-14	2.42166e-14	1.33833e-13	5.19854e-14	1.05856e-13	5.15766e-14	0	3.74277e-14	2.89679e-14	7.24445e-14	7.50395e-14	2.02724e-13	3.1823e-14	3.01647e-14	3.02215e-14	5.05316e-14	5.60411e-14	1.09289e-13	0	9.65551e-14	1.11305e-13	3.43692e-14	4.68911e-14	3.09796e-14	1.40248e-13	3.22449e-14	1.23551e-13	1.45195e-13	7.65136e-14	4.20945e-14
	arable	5.25013e-14	2.71132e-14	4.14839e-14	6.08969e-14	3.62819e-14	1.02044e-13	1.53812e-13	8.32183e-14	3.98672e-14	2.67407e-14	2.70058e-14	4.97216e-14	4.30497e-14	3.33309e-14	1.60205e-13	1.39555e-14	2.90498e-14	2.76219e-14	2.84966e-14	2.65919e-14	1.52221e-13	5.71179e-14	1.05856e-13	5.78593e-14	0	4.16454e-14	2.89679e-14	8.53637e-14	9.05493e-14	2.47257e-13	3.4993e-14	3.01647e-14	3.32937e-14	5.63133e-14	6.24919e-14	1.09289e-13	0	1.10234e-13	1.28338e-13	3.5364e-14	4.87822e-14	3.36965e-14	1.65344e-13	3.22449e-14	1.5154e-13	1.68511e-13	7.65136e-14	4.85271e-14
	arable, fallow	5.573e-14	2.86474e-14	4.5618e-14	6.12054e-14	3.93995e-14	1.20332e-13	1.74999e-13	9.46916e-14	4.28462e-14	2.69519e-14	3.02309e-14	5.35993e-14	4.76211e-14	3.49358e-14	1.67114e-13	1.40658e-14	3.12101e-14	3.08437e-14	2.85086e-14	2.89673e-14	1.7061e-13	6.22504e-14	1.05856e-13	6.41419e-14	0	4.58631e-14	2.8968e-14	9.82829e-14	1.06059e-13	2.9179e-13	3.81629e-14	3.01647e-14	3.6366e-14	6.2095e-14	6.89426e-14	1.09289e-13	0	1.23914e-13	1.45371e-13	3.63589e-14	5.06733e-14	3.64134e-14	1.65344e-13	3.22449e-14	1.7953e-13	1.91827e-13	7.65136e-14	5.49598e-14
	arable, non-irrigated	5.25013e-14	2.71132e-14	4.14839e-14	6.08969e-14	3.62819e-14	1.02044e-13	1.53812e-13	8.32183e-14	3.98672e-14	2.67407e-14	2.70058e-14	4.97216e-14	4.30497e-14	3.33309e-14	1.60205e-13	1.39555e-14	2.90498e-14	2.76219e-14	2.84966e-14	2.65919e-14	1.52221e-13	5.71179e-14	1.05856e-13	5.78593e-14	0	4.16454e-14	2.89679e-14	8.53637e-14	9.05493e-14	2.47257e-13	3.4993e-14	3.01647e-14	3.32937e-14	5.63133e-14	6.24919e-14	1.09289e-13	0	1.10234e-13	1.28338e-13	3.5364e-14	4.87822e-14	3.36965e-14	1.65344e-13	3.22449e-14	1.5154e-13	1.68511e-13	7.65136e-14	4.85271e-14
	arable, non-irrigated, extensive	5.03834e-14	2.59718e-14	3.91809e-14	6.0332e-14	3.45165e-14	9.26789e-14	1.42821e-13	7.7129e-14	3.80854e-14	2.6187e-14	2.46091e-14	4.73911e-14	4.05446e-14	3.22561e-14	1.56277e-13	1.39003e-14	2.77357e-14	2.57773e-14	2.82594e-14	2.52023e-14	1.42781e-13	5.43363e-14	1.05381e-13	5.44587e-14	0	3.9313e-14	2.85767e-14	7.86953e-14	8.23619e-14	2.24786e-13	3.31826e-14	2.98991e-14	3.13075e-14	5.31798e-14	5.90493e-14	1.08869e-13	0	1.02889e-13	1.19602e-13	3.45541e-14	4.75567e-14	3.20845e-14	1.58903e-13	3.20041e-14	1.37364e-13	1.56655e-13	7.62924e-14	4.51204e-14
	arable, non-irrigated, intensive	5.41227e-14	2.78803e-14	4.35509e-14	6.10511e-14	3.78407e-14	1.11188e-13	1.64405e-13	8.89549e-14	4.13567e-14	2.68463e-14	2.86184e-14	5.16604e-14	4.53354e-14	3.41334e-14	1.63659e-13	1.40107e-14	3.01299e-14	2.92328e-14	2.85026e-14	2.77796e-14	1.61416e-13	5.96842e-14	1.05856e-13	6.10006e-14	0	4.37543e-14	2.89679e-14	9.18233e-14	9.83041e-14	2.69523e-13	3.65779e-14	3.01647e-14	3.48298e-14	5.92042e-14	6.57172e-14	1.09289e-13	0	1.17074e-13	1.36855e-13	3.58615e-14	4.97277e-14	3.50549e-14	1.65344e-13	3.22449e-14	1.65535e-13	1.80169e-13	7.65136e-14	5.17434e-14
	arable, irrigated	5.25013e-14	2.71132e-14	4.14839e-14	6.08969e-14	3.62819e-14	1.02044e-13	1.53812e-13	8.32183e-14	3.98672e-14	2.67407e-14	2.70058e-14	4.97216e-14	4.30497e-14	3.33309e-14	1.60205e-13	1.39555e-14	2.90498e-14	2.76219e-14	2.84966e-14	2.65919e-14	1.52221e-13	5.71179e-14	1.05856e-13	5.78593e-14	0	4.16454e-14	2.89679e-14	8.53637e-14	9.05493e-14	2.47257e-13	3.4993e-14	3.01647e-14	3.32937e-14	5.63133e-14	6.24919e-14	1.09289e-13	0	1.10234e-13	1.28338e-13	3.5364e-14	4.87822e-14	3.36965e-14	1.65344e-13	3.22449e-14	1.5154e-13	1.68511e-13	7.65136e-14	4.85271e-14
	arable, irrigated, extensive	5.03834e-14	2.59718e-14	3.91809e-14	6.0332e-14	3.45165e-14	9.26789e-14	1.42821e-13	7.7129e-14	3.80854e-14	2.6187e-14	2.46091e-14	4.73911e-14	4.05446e-14	3.22561e-14	1.56277e-13	1.39003e-14	2.77357e-14	2.57773e-14	2.82594e-14	2.52023e-14	1.42781e-13	5.43363e-14	1.05381e-13	5.44587e-14	0	3.9313e-14	2.85767e-14	7.86953e-14	8.23619e-14	2.24786e-13	3.31826e-14	2.98991e-14	3.13075e-14	5.31798e-14	5.90493e-14	1.08869e-13	0	1.02889e-13	1.19602e-13	3.45541e-14	4.75567e-14	3.20845e-14	1.58903e-13	3.20041e-14	1.37364e-13	1.56655e-13	7.62924e-14	4.51204e-14
	arable, irrigated, intensive	5.41227e-14	2.78803e-14	4.35509e-14	6.10511e-14	3.78407e-14	1.11188e-13	1.64405e-13	8.89549e-14	4.13567e-14	2.68463e-14	2.86184e-14	5.16604e-14	4.53354e-14	3.41334e-14	1.63659e-13	1.40107e-14	3.01299e-14	2.92328e-14	2.85026e-14	2.77796e-14	1.61416e-13	5.96842e-14	1.05856e-13	6.10006e-14	0	4.37543e-14	2.89679e-14	9.18233e-14	9.83041e-14	2.69523e-13	3.65779e-14	3.01647e-14	3.48298e-14	5.92042e-14	6.57172e-14	1.09289e-13	0	1.17074e-13	1.36855e-13	3.58615e-14	4.97277e-14	3.50549e-14	1.65344e-13	3.22449e-14	1.65535e-13	1.80169e-13	7.65136e-14	5.17434e-14
	arable, flooded crops	2.96862e-14	2.09914e-14	2.49889e-14	5.96657e-14	2.38425e-14	2.90751e-14	6.92754e-14	3.744e-14	2.79812e-14	2.5898e-14	1.41379e-14	3.42498e-14	2.48099e-14	2.69275e-14	1.32639e-13	1.35153e-14	2.04303e-14	1.4767e-14	2.84487e-14	1.71144e-14	7.88505e-14	3.66392e-14	5.31287e-14	3.27915e-14	0	2.48168e-14	2.89677e-14	3.38159e-14	2.86655e-14	6.95705e-14	2.23449e-14	3.01647e-14	2.10356e-14	3.32444e-14	3.67532e-14	1.09289e-13	0	5.56541e-14	6.03748e-14	3.13946e-14	4.12366e-14	2.28561e-14	2.73444e-14	2.23821e-14	3.98614e-14	7.54797e-14	2.80134e-14	2.2861e-14
	arable, greenhouse	2.93405e-14	2.06126e-14	2.47405e-14	5.92543e-14	2.36266e-14	2.87988e-14	6.88146e-14	3.70529e-14	2.76799e-14	2.54492e-14	1.3344e-14	3.38465e-14	2.45768e-14	2.66502e-14	1.32144e-13	1.3515e-14	2.01899e-14	1.45236e-14	2.82175e-14	1.69052e-14	7.85498e-14	3.64084e-14	5.26535e-14	3.25135e-14	0	2.45805e-14	2.85766e-14	3.35683e-14	2.81865e-14	6.92328e-14	2.21099e-14	2.98991e-14	2.05763e-14	3.29844e-14	3.65167e-14	1.08869e-13	0	5.51078e-14	6.01043e-14	3.10791e-14	4.09511e-14	2.25945e-14	2.70063e-14	2.2127e-14	3.95964e-14	7.52117e-14	2.77336e-14	2.26512e-14
	field margins/hedgerows	1.7102e-14	1.10044e-14	1.78189e-14	1.78776e-14	1.25636e-14	1.64951e-14	2.08321e-14	2.58946e-14	1.37758e-14	1.99001e-14	1.18663e-14	1.79669e-14	1.6003e-14	1.81998e-14	2.51847e-14	1.26663e-14	1.69184e-14	1.41384e-14	1.98884e-14	1.45961e-14	2.71347e-14	1.64774e-14	1.88817e-14	1.60316e-14	0	1.78185e-14	1.84788e-14	2.03072e-14	1.41881e-14	4.17602e-14	1.58026e-14	1.87948e-14	1.46092e-14	2.14465e-14	2.1407e-14	2.18177e-14	0	2.4545e-14	2.19787e-14	1.40619e-14	1.34555e-14	1.44937e-14	1.98052e-14	1.73305e-14	2.18176e-14	2.38894e-14	2.19484e-14	1.49834e-14
	permanent crops	5.25013e-14	2.71132e-14	4.14839e-14	6.08969e-14	3.62819e-14	1.02044e-13	1.53812e-13	8.32183e-14	3.98672e-14	2.67407e-14	2.70058e-14	4.97216e-14	4.30497e-14	3.33309e-14	1.60205e-13	1.39555e-14	2.90498e-14	2.76219e-14	2.84966e-14	2.65919e-14	1.52221e-13	5.71179e-14	1.05856e-13	5.78593e-14	0	4.16454e-14	2.89679e-14	8.53637e-14	9.05493e-14	2.47257e-13	3.4993e-14	3.01647e-14	3.32937e-14	5.63133e-14	6.24919e-14	1.09289e-13	0	1.10234e-13	1.28338e-13	3.5364e-14	4.87822e-14	3.36965e-14	1.65344e-13	3.22449e-14	1.5154e-13	1.68511e-13	7.65136e-14	4.85271e-14
	permanent crops, non-irrigated	5.25013e-14	2.71132e-14	4.14839e-14	6.08969e-14	3.62819e-14	1.02044e-13	1.53812e-13	8.32183e-14	3.98672e-14	2.67407e-14	2.70058e-14	4.97216e-14	4.30497e-14	3.33309e-14	1.60205e-13	1.39555e-14	2.90498e-14	2.76219e-14	2.84966e-14	2.65919e-14	1.52221e-13	5.71179e-14	1.05856e-13	5.78593e-14	0	4.16454e-14	2.89679e-14	8.53637e-14	9.05493e-14	2.47257e-13	3.4993e-14	3.01647e-14	3.32937e-14	5.63133e-14	6.24919e-14	1.09289e-13	0	1.10234e-13	1.28338e-13	3.5364e-14	4.87822e-14	3.36965e-14	1.65344e-13	3.22449e-14	1.5154e-13	1.68511e-13	7.65136e-14	4.85271e-14
	permanent crops, non-irrigated, extensive	5.03834e-14	2.59718e-14	3.91809e-14	6.0332e-14	3.45165e-14	9.26789e-14	1.42821e-13	7.7129e-14	3.80854e-14	2.6187e-14	2.46091e-14	4.73911e-14	4.05446e-14	3.22561e-14	1.56277e-13	1.39003e-14	2.77357e-14	2.57773e-14	2.82594e-14	2.52023e-14	1.42781e-13	5.43363e-14	1.05381e-13	5.44587e-14	0	3.9313e-14	2.85767e-14	7.86953e-14	8.23619e-14	2.24786e-13	3.31826e-14	2.98991e-14	3.13075e-14	5.31798e-14	5.90493e-14	1.08869e-13	0	1.02889e-13	1.19602e-13	3.45541e-14	4.75567e-14	3.20845e-14	1.58903e-13	3.20041e-14	1.37364e-13	1.56655e-13	7.62924e-14	4.51204e-14
	permanent crops, non-irrigated, intensive	5.25013e-14	2.71132e-14	4.14839e-14	6.08969e-14	3.62819e-14	1.02044e-13	1.53812e-13	8.32183e-14	3.98672e-14	2.67407e-14	2.70058e-14	4.97216e-14	4.30497e-14	3.33309e-14	1.60205e-13	1.39555e-14	2.90498e-14	2.76219e-14	2.84966e-14	2.65919e-14	1.52221e-13	5.71179e-14	1.05856e-13	5.78593e-14	0	4.16454e-14	2.89679e-14	8.53637e-14	9.05493e-14	2.47257e-13	3.4993e-14	3.01647e-14	3.32937e-14	5.63133e-14	6.24919e-14	1.09289e-13	0	1.10234e-13	1.28338e-13	3.5364e-14	4.87822e-14	3.36965e-14	1.65344e-13	3.22449e-14	1.5154e-13	1.68511e-13	7.65136e-14	4.85271e-14
	permanent crops, irrigated	5.25013e-14	2.71132e-14	4.14839e-14	6.08969e-14	3.62819e-14	1.02044e-13	1.53812e-13	8.32183e-14	3.98672e-14	2.67407e-14	2.70058e-14	4.97216e-14	4.30497e-14	3.33309e-14	1.60205e-13	1.39555e-14	2.90498e-14	2.76219e-14	2.84966e-14	2.65919e-14	1.52221e-13	5.71179e-14	1.05856e-13	5.78593e-14	0	4.16454e-14	2.89679e-14	8.53637e-14	9.05493e-14	2.47257e-13	3.4993e-14	3.01647e-14	3.32937e-14	5.63133e-14	6.24919e-14	1.09289e-13	0	1.10234e-13	1.28338e-13	3.5364e-14	4.87822e-14	3.36965e-14	1.65344e-13	3.22449e-14	1.5154e-13	1.68511e-13	7.65136e-14	4.85271e-14
	permanent crops, irrigated, extensive	5.03834e-14	2.59718e-14	3.91809e-14	6.0332e-14	3.45165e-14	9.26789e-14	1.42821e-13	7.7129e-14	3.80854e-14	2.6187e-14	2.46091e-14	4.73911e-14	4.05446e-14	3.22561e-14	1.56277e-13	1.39003e-14	2.77357e-14	2.57773e-14	2.82594e-14	2.52023e-14	1.42781e-13	5.43363e-14	1.05381e-13	5.44587e-14	0	3.9313e-14	2.85767e-14	7.86953e-14	8.23619e-14	2.24786e-13	3.31826e-14	2.98991e-14	3.13075e-14	5.31798e-14	5.90493e-14	1.08869e-13	0	1.02889e-13	1.19602e-13	3.45541e-14	4.75567e-14	3.20845e-14	1.58903e-13	3.20041e-14	1.37364e-13	1.56655e-13	7.62924e-14	4.51204e-14
	permanent crops, irrigated, intensive	5.25013e-14	2.71132e-14	4.14839e-14	6.08969e-14	3.62819e-14	1.02044e-13	1.53812e-13	8.32183e-14	3.98672e-14	2.67407e-14	2.70058e-14	4.97216e-14	4.30497e-14	3.33309e-14	1.60205e-13	1.39555e-14	2.90498e-14	2.76219e-14	2.84966e-14	2.65919e-14	1.52221e-13	5.71179e-14	1.05856e-13	5.78593e-14	0	4.16454e-14	2.89679e-14	8.53637e-14	9.05493e-14	2.47257e-13	3.4993e-14	3.01647e-14	3.32937e-14	5.63133e-14	6.24919e-14	1.09289e-13	0	1.10234e-13	1.28338e-13	3.5364e-14	4.87822e-14	3.36965e-14	1.65344e-13	3.22449e-14	1.5154e-13	1.68511e-13	7.65136e-14	4.85271e-14
	agriculture, mosaic	4.81623e-14	2.55789e-14	3.73498e-14	6.05883e-14	3.31643e-14	8.37563e-14	1.32625e-13	7.1745e-14	3.68883e-14	2.65295e-14	2.37808e-14	4.5844e-14	3.84783e-14	3.17261e-14	1.53296e-13	1.38452e-14	2.68895e-14	2.44001e-14	2.84846e-14	2.42166e-14	1.33833e-13	5.19854e-14	1.05856e-13	5.15766e-14	0	3.74277e-14	2.89679e-14	7.24445e-14	7.50395e-14	2.02724e-13	3.1823e-14	3.01647e-14	3.02215e-14	5.05316e-14	5.60411e-14	1.09289e-13	0	9.65551e-14	1.11305e-13	3.43692e-14	4.68911e-14	3.09796e-14	1.40248e-13	3.22449e-14	1.23551e-13	1.45195e-13	7.65136e-14	4.20945e-14
	artificial areas	1.13054e-13	6.05354e-14	1.44703e-13	1.831e-13	7.66394e-14	1.68197e-13	5.19227e-13	1.61192e-13	7.41424e-14	1.16133e-13	4.83632e-14	1.83366e-13	7.87476e-14	1.1002e-13	1.07303e-12	3.49598e-14	9.93188e-14	5.1765e-14	1.30215e-13	4.51893e-14	6.511e-13	2.48662e-13	5.50585e-13	2.34313e-13	0	7.48556e-14	1.26976e-13	2.29265e-13	1.71464e-13	4.8919e-13	1.08277e-13	1.45694e-13	1.07287e-13	2.17686e-13	2.61048e-13	9.19869e-13	0	2.95657e-13	4.75672e-13	8.2398e-14	1.54703e-13	6.00154e-14	1.6672e-13	6.89268e-14	2.66562e-13	6.16808e-13	1.56132e-13	1.30433e-13
	urban	1.13117e-13	6.06142e-14	1.44752e-13	1.83186e-13	7.66829e-14	1.68243e-13	5.1931e-13	1.61266e-13	7.4204e-14	1.16227e-13	4.85283e-14	1.83448e-13	7.87938e-14	1.10077e-13	1.07313e-12	3.51523e-14	9.93188e-14	5.18142e-14	1.30263e-13	4.52318e-14	6.511e-13	2.48707e-13	5.50685e-13	2.34368e-13	0	7.49027e-14	1.27058e-13	2.29265e-13	1.71556e-13	4.8919e-13	1.08325e-13	1.4575e-13	1.07381e-13	2.17737e-13	2.61048e-13	9.19958e-13	0	2.95763e-13	4.75718e-13	8.24638e-14	1.54762e-13	6.00688e-14	1.66768e-13	6.89775e-14	2.66562e-13	6.16808e-13	1.56137e-13	1.30433e-13
	urban/industrial fallow	1.13096e-13	6.04566e-14	1.44748e-13	1.8302e-13	7.66676e-14	1.6815e-13	5.1963e-13	1.61382e-13	7.41494e-14	1.16044e-13	4.82723e-14	1.83283e-13	7.88065e-14	1.09962e-13	1.07309e-12	3.47699e-14	9.93487e-14	5.17899e-14	1.30166e-13	4.52014e-14	6.51523e-13	2.48735e-13	5.50485e-13	2.34403e-13	0	7.49056e-14	1.26894e-13	2.29562e-13	1.7173e-13	4.90214e-13	1.08303e-13	1.45638e-13	1.07262e-13	2.17768e-13	2.61197e-13	9.19781e-13	0	2.95865e-13	4.76017e-13	8.23322e-14	1.54644e-13	5.9962e-14	1.67541e-13	6.89864e-14	2.67205e-13	6.17344e-13	1.56535e-13	1.30581e-13
	urban, continuously built	1.46971e-13	6.11975e-14	2.31964e-13	1.8312e-13	7.66829e-14	2.85922e-13	9.14808e-13	2.64156e-13	7.40982e-14	1.8318e-13	7.00441e-14	3.18244e-13	7.87938e-14	1.86221e-13	1.91161e-12	4.42231e-14	1.53646e-13	7.38277e-14	2.09299e-13	4.73628e-14	1.13066e-12	4.24911e-13	9.22443e-13	3.98086e-13	0	7.72973e-14	2.10857e-13	3.80062e-13	2.93613e-13	8.42095e-13	1.75869e-13	2.41953e-13	1.72102e-13	3.59928e-13	4.35314e-13	1.63364e-12	0	5.11445e-13	8.25455e-13	8.22899e-14	1.57427e-13	6.11957e-14	2.7954e-13	7.01705e-14	4.52147e-13	1.07767e-12	2.59922e-13	2.15315e-13
	urban, discontinuously built	1.041e-13	5.67857e-14	1.29097e-13	1.82823e-13	6.9255e-14	1.61423e-13	5.18683e-13	1.5752e-13	7.42001e-14	1.0665e-13	4.729e-14	1.8099e-13	6.61071e-14	1.07121e-13	1.07238e-12	3.41882e-14	9.1048e-14	4.3074e-14	1.194e-13	3.56915e-14	6.28509e-13	2.3749e-13	4.89193e-13	2.20404e-13	0	6.12594e-14	1.27787e-13	2.11695e-13	1.70873e-13	4.85908e-13	1.01144e-13	1.41489e-13	9.99217e-14	2.02976e-13	2.35277e-13	9.11508e-13	0	2.94965e-13	4.56294e-13	8.27736e-14	1.39527e-13	5.34141e-14	1.6193e-13	5.42409e-14	2.49957e-13	5.95835e-13	1.53647e-13	1.20368e-13
	urban, green areas	4.70091e-14	3.16888e-14	4.24269e-14	9.4845e-14	4.15907e-14	4.28472e-14	1.19634e-13	5.22466e-14	4.25796e-14	3.82228e-14	1.78742e-14	4.24939e-14	4.22422e-14	2.90824e-14	2.32762e-13	1.57474e-14	3.27347e-14	2.12202e-14	3.9694e-14	2.53333e-14	1.53604e-13	6.08839e-14	1.23572e-13	5.88963e-14	0	4.0812e-14	3.97947e-14	6.12558e-14	4.47746e-14	1.36025e-13	3.3747e-14	4.3175e-14	3.28355e-14	6.10517e-14	6.73152e-14	1.9518e-13	0	7.49769e-14	1.1097e-13	4.48615e-14	7.65632e-14	3.19325e-14	5.14133e-14	3.71652e-14	6.92968e-14	1.40686e-13	5.02445e-14	3.71424e-14
	industrial area	1.13177e-13	6.03108e-14	1.43956e-13	1.83007e-13	7.65897e-14	1.68752e-13	5.19101e-13	1.60782e-13	7.40653e-14	1.15639e-13	4.81916e-14	1.83356e-13	7.84594e-14	1.09848e-13	1.07292e-12	3.47192e-14	9.92947e-14	5.08887e-14	1.31216e-13	4.53357e-14	6.51063e-13	2.49034e-13	5.50485e-13	2.33635e-13	0	7.42014e-14	1.26759e-13	2.29239e-13	1.71342e-13	4.89101e-13	1.07916e-13	1.45789e-13	1.06145e-13	2.17624e-13	2.61572e-13	9.20505e-13	0	2.95523e-13	4.75992e-13	8.23006e-14	1.53978e-13	5.96803e-14	1.66597e-13	6.82246e-14	2.66855e-13	6.17202e-13	1.56083e-13	1.30632e-13
	mineral extraction site	1.08071e-13	6.42199e-14	8.94664e-14	1.85565e-13	8.90617e-14	1.96788e-13	3.70715e-13	1.6057e-13	9.55143e-14	5.75503e-14	5.46801e-14	9.19332e-14	9.53205e-14	5.90277e-14	5.01359e-13	2.93185e-14	5.88662e-14	4.81941e-14	5.99168e-14	5.01509e-14	3.90195e-13	1.40436e-13	2.51283e-13	1.40468e-13	0	8.78586e-14	6.54976e-14	1.83113e-13	1.88326e-13	4.84915e-13	7.22254e-14	6.92925e-14	7.23686e-14	1.30053e-13	1.47712e-13	3.75407e-13	0	2.38551e-13	3.11715e-13	8.97392e-14	1.4787e-13	6.87615e-14	2.10481e-13	6.09897e-14	3.05053e-13	4.1141e-13	1.18233e-13	1.00812e-13
	dump site	8.10627e-14	5.77902e-14	6.67439e-14	1.83305e-13	7.10772e-14	7.42665e-14	2.22511e-13	8.16277e-14	7.4513e-14	5.96689e-14	3.21208e-14	8.05626e-14	6.84836e-14	5.11133e-14	4.47614e-13	2.84797e-14	4.89323e-14	2.91046e-14	6.13026e-14	3.68288e-14	2.757e-13	1.06676e-13	2.21933e-13	1.02016e-13	0	6.37437e-14	6.53089e-14	1.00813e-13	7.9836e-14	2.24421e-13	5.28186e-14	7.00486e-14	5.40002e-14	9.92239e-14	1.11704e-13	3.77761e-13	0	1.34321e-13	1.9938e-13	8.32123e-14	1.4234e-13	5.47714e-14	8.1228e-14	5.69279e-14	1.15195e-13	2.55804e-13	7.82619e-14	5.94107e-14
	construction site	1.08071e-13	6.42199e-14	8.94664e-14	1.85565e-13	8.90617e-14	1.96788e-13	3.70715e-13	1.6057e-13	9.55143e-14	5.75503e-14	5.46801e-14	9.19332e-14	9.53205e-14	5.90277e-14	5.01359e-13	2.93185e-14	5.88662e-14	4.81941e-14	5.99168e-14	5.01509e-14	3.90195e-13	1.40436e-13	2.51283e-13	1.40468e-13	0	8.78586e-14	6.54976e-14	1.83113e-13	1.88326e-13	4.84915e-13	7.22254e-14	6.92925e-14	7.23686e-14	1.30053e-13	1.47712e-13	3.75407e-13	0	2.38551e-13	3.11715e-13	8.97392e-14	1.4787e-13	6.87615e-14	2.10481e-13	6.09897e-14	3.05053e-13	4.1141e-13	1.18233e-13	1.00812e-13
	traffic area	1.12982e-13	6.04566e-14	1.44645e-13	1.83013e-13	7.65897e-14	1.6815e-13	5.19101e-13	1.61095e-13	7.40749e-14	1.16038e-13	4.81916e-14	1.83283e-13	7.86922e-14	1.09962e-13	1.07292e-12	3.47671e-14	9.92947e-14	5.17094e-14	1.30166e-13	4.5142e-14	6.51063e-13	2.48606e-13	5.50485e-13	2.34246e-13	0	7.48001e-14	1.26894e-13	2.29239e-13	1.71342e-13	4.89101e-13	1.08223e-13	1.45638e-13	1.07186e-13	2.17624e-13	2.61035e-13	9.19781e-13	0	2.95523e-13	4.75591e-13	8.23322e-14	1.54644e-13	5.9962e-14	1.66597e-13	6.88713e-14	2.66506e-13	6.16761e-13	1.56083e-13	1.3042e-13
	traffic area, road network	1.45401e-13	6.05827e-14	2.31638e-13	1.83151e-13	7.66593e-14	2.83797e-13	9.14732e-13	2.63791e-13	7.41734e-14	1.81543e-13	6.99716e-14	3.17812e-13	7.87662e-14	1.85743e-13	1.91155e-12	4.42897e-14	1.53642e-13	7.29809e-14	2.0613e-13	4.52101e-14	1.13062e-12	4.22528e-13	9.22403e-13	3.95609e-13	0	7.48754e-14	2.11228e-13	3.80036e-13	2.93545e-13	8.42006e-13	1.74614e-13	2.41099e-13	1.71761e-13	3.59896e-13	4.29403e-13	1.63107e-12	0	5.11375e-13	8.20994e-13	8.24375e-14	1.54738e-13	6.00474e-14	2.79446e-13	6.89524e-14	4.48254e-13	1.07278e-12	2.5992e-13	2.12977e-13
	traffic area, rail network	1.13287e-13	6.04566e-14	1.44913e-13	1.83033e-13	7.67923e-14	1.6815e-13	5.20478e-13	1.61841e-13	7.42686e-14	1.16052e-13	4.84013e-14	1.83283e-13	7.89894e-14	1.09962e-13	1.07337e-12	3.47743e-14	9.94352e-14	5.19188e-14	1.30167e-13	4.52964e-14	6.52259e-13	2.4894e-13	5.51954e-13	2.34654e-13	0	7.50743e-14	1.26894e-13	2.30079e-13	1.72351e-13	4.91995e-13	1.08429e-13	1.45638e-13	1.07385e-13	2.17999e-13	2.61455e-13	9.19781e-13	0	2.96412e-13	4.76699e-13	8.23322e-14	1.54644e-13	5.9962e-14	1.69052e-13	6.91782e-14	2.68325e-13	6.18277e-13	1.57316e-13	1.30838e-13
	traffic area, rail/road embankment	1.0558e-13	5.77586e-14	1.32178e-13	1.83291e-13	7.12624e-14	1.60927e-13	5.20478e-13	1.59277e-13	7.4682e-14	1.0866e-13	4.84013e-14	1.81327e-13	6.87622e-14	1.07857e-13	1.07688e-12	3.53208e-14	8.97984e-14	4.5189e-14	1.18199e-13	3.69662e-14	6.36566e-13	2.37378e-13	5.0218e-13	2.23359e-13	0	6.3999e-14	1.28428e-13	2.14751e-13	1.72351e-13	4.91995e-13	1.02742e-13	1.41555e-13	1.0248e-13	2.06222e-13	2.38399e-13	9.11089e-13	0	2.96928e-13	4.59465e-13	8.3186e-14	1.42317e-13	5.475e-14	1.68243e-13	5.72145e-14	2.53325e-13	5.99331e-13	1.57316e-13	1.21746e-13
	bare area	6.19747e-14	2.67582e-14	6.77559e-14	1.82494e-14	4.87308e-14	1.98622e-13	2.36059e-13	1.45231e-13	4.64562e-14	3.05637e-14	5.26728e-14	3.70939e-14	6.90544e-14	2.72672e-14	9.33582e-14	2.36405e-14	5.27216e-14	5.20941e-14	2.88292e-14	4.47036e-14	2.26366e-13	7.56784e-14	1.02978e-13	8.69065e-14	0	6.7645e-14	2.2026e-14	1.61534e-13	1.5142e-13	3.29657e-13	5.26095e-14	2.37738e-14	5.26187e-14	9.40128e-14	9.78947e-14	2.53722e-14	0	1.62093e-13	2.02646e-13	2.2266e-14	3.73608e-14	4.06588e-14	1.63574e-13	3.54831e-14	3.09248e-13	2.67371e-13	7.46699e-14	8.55607e-14
	snow and ice	6.19747e-14	2.67582e-14	6.77559e-14	1.82494e-14	4.87308e-14	1.98622e-13	2.36059e-13	1.45231e-13	4.64562e-14	3.05637e-14	5.26728e-14	3.70939e-14	6.90544e-14	2.72672e-14	9.33582e-14	2.36405e-14	5.27216e-14	5.20941e-14	2.88292e-14	4.47036e-14	2.26366e-13	7.56784e-14	1.02978e-13	8.69065e-14	0	6.7645e-14	2.2026e-14	1.61534e-13	1.5142e-13	3.29657e-13	5.26095e-14	2.37738e-14	5.26187e-14	9.40128e-14	9.78947e-14	2.53722e-14	0	1.62093e-13	2.02646e-13	2.2266e-14	3.73608e-14	4.06588e-14	1.63574e-13	3.54831e-14	3.09248e-13	2.67371e-13	7.46699e-14	8.55607e-14
[truncated: 165 more columns]

## Sheet: Transformation to_NSQI
NSQI aggregated values
Aggregated CFs at country scale for land transformation
Indicator	Land Use Type	Average Value	Afghanistan	Albania	Algeria	Andorra	Angola	Anguilla	Antigua and Barbuda	Argentina	Armenia	Aruba	Australia	Austria	Azerbaijan	Bahamas	Bahrain	Bangladesh	Barbados	Belarus	Belgium	Belize	Benin	Bhutan	Bolivia	Bonaire	Bosnia and Herzegovina	Botswana	Brazil	British Virgin Islands	Brunei Darussalam	Bulgaria	Burkina Faso	Burundi	Cambodia	Cameroon	Canada	Canarias	Cayman Islands	Central African Republic	Chad	Chile	China	Colombia	Comoros	Congo	Congo DRC	Costa Rica	Cote d'Ivoire
Aggregated LU potential	unspecified	1.45612e-12	1.02388e-12	1.33247e-12	2.43123e-12	1.21007e-12	1.336e-12	3.13666e-12	1.79222e-12	1.32738e-12	1.41053e-12	9.85734e-13	1.26852e-12	1.29027e-12	9.35355e-13	5.48948e-12	1.01782e-12	1.27341e-12	8.18744e-13	1.44755e-12	9.28396e-13	3.78408e-12	1.78245e-12	3.01885e-12	1.65771e-12	0	1.29889e-12	1.4073e-12	1.7883e-12	1.42878e-12	3.77779e-12	1.12926e-12	1.45491e-12	1.16907e-12	1.82941e-12	1.95046e-12	4.73966e-12	0	2.22675e-12	2.88277e-12	1.30216e-12	1.94186e-12	1.00002e-12	1.49142e-12	1.21456e-12	1.93336e-12	3.51975e-12	1.56905e-12	1.16842e-12
	unspecified, used	1.95014e-12	1.3148e-12	1.68515e-12	4.02187e-12	1.69277e-12	1.84764e-12	5.05413e-12	2.17417e-12	1.80154e-12	1.55061e-12	7.37556e-13	1.80146e-12	1.69572e-12	1.21153e-12	9.72489e-12	6.44217e-13	1.45387e-12	8.23305e-13	1.74386e-12	1.03159e-12	6.21825e-12	2.60646e-12	4.77417e-12	2.39468e-12	0	1.63084e-12	1.67382e-12	2.49289e-12	1.87731e-12	5.59314e-12	1.37736e-12	1.8388e-12	1.30329e-12	2.47262e-12	2.74452e-12	8.32348e-12	0	3.13901e-12	4.61591e-12	1.89692e-12	3.14239e-12	1.30671e-12	1.9866e-12	1.46733e-12	2.84518e-12	5.86545e-12	2.0182e-12	1.52632e-12
	unspecified, natural	1.53042e-13	9.7316e-14	1.82329e-13	1.16049e-13	1.2936e-13	1.33217e-13	2.12446e-13	2.64075e-13	1.43317e-13	2.08332e-13	1.34528e-13	9.22807e-14	1.63735e-13	1.00377e-13	2.60439e-13	1.45887e-13	1.73677e-13	1.4566e-13	2.03747e-13	1.49738e-13	2.72838e-13	1.68282e-13	1.9355e-13	1.64516e-13	0	1.82049e-13	1.93024e-13	2.04885e-13	1.47884e-13	4.12991e-13	1.62138e-13	1.9354e-13	1.54953e-13	2.18417e-13	2.17353e-13	1.68186e-13	0	2.53352e-13	2.20999e-13	1.05209e-13	1.16562e-13	1.11689e-13	1.95233e-13	1.77414e-13	2.16391e-13	2.384e-13	2.20231e-13	1.52557e-13
	forest	1.17807e-13	8.81443e-14	9.18578e-14	1.75502e-13	7.1549e-14	1.36065e-13	2.95957e-13	2.39285e-13	1.35614e-13	1.46273e-13	1.18477e-12	1.69312e-13	8.78169e-14	1.64995e-13	3.22179e-13	1.24221e-13	9.3592e-14	1.05129e-13	1.75451e-13	1.06314e-13	1.28641e-13	1.30991e-13	6.33386e-14	8.24366e-14	0	1.02726e-13	1.83362e-13	1.06801e-13	5.07729e-13	1.27613e-13	1.17809e-13	1.74566e-13	1.03269e-13	1.02726e-13	1.07976e-13	1.88404e-13	0	3.58084e-13	1.36219e-13	1.39245e-13	5.96976e-14	1.07646e-13	7.08989e-14	9.17305e-14	1.41594e-13	1.461e-13	6.75178e-14	1.05724e-13
	forest, natural	1.07404e-13	7.63257e-14	8.44077e-14	1.62538e-13	6.50266e-14	1.29074e-13	2.83412e-13	2.28149e-13	1.26382e-13	1.32123e-13	1.16001e-12	1.56943e-13	8.08884e-14	1.56392e-13	3.07218e-13	1.24221e-13	8.62032e-14	9.77489e-14	1.68152e-13	9.99348e-14	1.20887e-13	1.24189e-13	4.8332e-14	7.42513e-14	0	9.56642e-14	1.7101e-13	1.00207e-13	4.94072e-13	1.21169e-13	1.1069e-13	1.66178e-13	8.9056e-14	9.50627e-14	1.01117e-13	1.75139e-13	0	3.42127e-13	1.2929e-13	1.29378e-13	5.08591e-14	9.96408e-14	6.37986e-14	8.41287e-14	1.35875e-13	1.39846e-13	6.05347e-14	9.97101e-14
	forest, primary	1.07404e-13	7.63257e-14	8.44077e-14	1.62538e-13	6.50266e-14	1.29074e-13	2.83412e-13	2.28149e-13	1.26382e-13	1.32123e-13	1.16001e-12	1.56943e-13	8.08884e-14	1.56392e-13	3.07218e-13	1.24221e-13	8.62032e-14	9.77489e-14	1.68152e-13	9.99348e-14	1.20887e-13	1.24189e-13	4.8332e-14	7.42513e-14	0	9.56642e-14	1.7101e-13	1.00207e-13	4.94072e-13	1.21169e-13	1.1069e-13	1.66178e-13	8.9056e-14	9.50627e-14	1.01117e-13	1.75139e-13	0	3.42127e-13	1.2929e-13	1.29378e-13	5.08591e-14	9.96408e-14	6.37986e-14	8.41287e-14	1.35875e-13	1.39846e-13	6.05347e-14	9.97101e-14
	forest, secondary	1.08034e-13	7.64791e-14	8.48211e-14	1.62569e-13	6.53384e-14	1.30902e-13	2.85531e-13	2.29297e-13	1.2668e-13	1.32144e-13	1.16033e-12	1.5733e-13	8.13455e-14	1.56552e-13	3.07909e-13	1.24232e-13	8.64193e-14	9.80711e-14	1.68153e-13	1.00172e-13	1.22726e-13	1.24702e-13	4.8332e-14	7.48796e-14	0	9.60859e-14	1.7101e-13	1.01499e-13	4.95623e-13	1.25622e-13	1.11007e-13	1.66178e-13	8.93632e-14	9.56409e-14	1.01762e-13	1.75139e-13	0	3.43495e-13	1.30993e-13	1.29477e-13	5.10482e-14	9.99125e-14	6.75746e-14	8.46082e-14	1.38674e-13	1.42178e-13	6.2489e-14	1.00353e-13
	forest, used	2.72838e-13	2.00013e-13	2.02528e-13	5.97259e-13	2.09312e-13	2.83874e-13	7.95165e-13	3.71066e-13	2.81273e-13	2.31053e-13	1.21736e-12	3.40376e-13	2.09036e-13	2.6163e-13	1.3742e-12	1.3575e-13	1.63318e-13	1.33541e-13	2.71891e-13	1.54184e-13	7.31611e-13	3.5029e-13	5.31287e-13	2.86433e-13	0	2.07105e-13	2.91292e-13	2.98018e-13	6.6481e-13	5.74594e-13	2.02562e-13	2.95598e-13	1.87185e-13	2.82703e-13	3.20567e-13	1.08022e-12	0	6.32511e-13	5.71085e-13	3.15409e-13	3.74719e-13	2.09383e-13	2.17179e-13	1.79512e-13	3.72817e-13	7.19807e-13	2.00717e-13	2.10866e-13
	forest, extensive	1.14339e-13	8.42048e-14	8.93744e-14	1.71181e-13	6.93748e-14	1.33735e-13	2.91775e-13	2.35573e-13	1.32537e-13	1.41557e-13	1.17652e-12	1.65189e-13	8.55074e-14	1.62127e-13	3.17192e-13	1.24221e-13	9.11291e-14	1.02669e-13	1.73018e-13	1.04188e-13	1.26056e-13	1.28724e-13	5.83364e-14	7.97082e-14	0	1.00372e-13	1.79245e-13	1.04603e-13	5.03176e-13	1.25465e-13	1.15436e-13	1.7177e-13	9.85312e-14	1.00172e-13	1.0569e-13	1.83982e-13	0	3.52765e-13	1.33909e-13	1.35956e-13	5.67515e-14	1.04978e-13	6.85321e-14	8.91966e-14	1.39688e-13	1.44016e-13	6.51901e-14	1.03719e-13
	forest, intensive	2.72838e-13	2.00013e-13	2.02528e-13	5.97259e-13	2.09312e-13	2.83874e-13	7.95165e-13	3.71066e-13	2.81273e-13	2.31053e-13	1.21736e-12	3.40376e-13	2.09036e-13	2.6163e-13	1.3742e-12	1.3575e-13	1.63318e-13	1.33541e-13	2.71891e-13	1.54184e-13	7.31611e-13	3.5029e-13	5.31287e-13	2.86433e-13	0	2.07105e-13	2.91292e-13	2.98018e-13	6.6481e-13	5.74594e-13	2.02562e-13	2.95598e-13	1.87185e-13	2.82703e-13	3.20567e-13	1.08022e-12	0	6.32511e-13	5.71085e-13	3.15409e-13	3.74719e-13	2.09383e-13	2.17179e-13	1.79512e-13	3.72817e-13	7.19807e-13	2.00717e-13	2.10866e-13
	wetlands	1.39884e-13	6.58655e-14	1.74447e-13	9.18094e-14	1.04145e-13	1.07008e-13	8.60428e-14	1.63575e-13	7.65606e-14	1.72719e-13	4.34995e-14	6.46373e-14	1.46889e-13	6.8098e-14	5.42018e-14	1.20385e-13	2.16218e-13	1.07075e-13	1.94957e-13	1.29022e-13	3.25131e-13	1.57091e-13	3.81341e-13	1.47395e-13	0	1.66452e-13	1.15561e-13	2.38664e-13	6.65825e-15	4.02681e-13	1.1971e-13	1.47106e-13	1.03461e-13	2.6475e-13	2.63831e-13	1.67056e-13	0	5.47673e-14	2.3406e-13	5.97256e-14	1.19174e-13	8.15197e-14	1.6126e-13	1.61572e-13	2.26925e-13	2.65009e-13	1.71327e-13	1.3663e-13
	wetlands, coastal	1.39884e-13	6.58655e-14	1.74447e-13	9.18094e-14	1.04145e-13	1.07008e-13	8.60428e-14	1.63575e-13	7.65606e-14	1.72719e-13	4.34995e-14	6.46373e-14	1.46889e-13	6.8098e-14	5.42018e-14	1.20385e-13	2.16218e-13	1.07075e-13	1.94957e-13	1.29022e-13	3.25131e-13	1.57091e-13	3.81341e-13	1.47395e-13	0	1.66452e-13	1.15561e-13	2.38664e-13	6.65825e-15	4.02681e-13	1.1971e-13	1.47106e-13	1.03461e-13	2.6475e-13	2.63831e-13	1.67056e-13	0	5.47673e-14	2.3406e-13	5.97256e-14	1.19174e-13	8.15197e-14	1.6126e-13	1.61572e-13	2.26925e-13	2.65009e-13	1.71327e-13	1.3663e-13
	wetlands, inland	1.39884e-13	6.58655e-14	1.74447e-13	9.18094e-14	1.04145e-13	1.07008e-13	8.60428e-14	1.63575e-13	7.65606e-14	1.72719e-13	4.34995e-14	6.46373e-14	1.46889e-13	6.8098e-14	5.42018e-14	1.20385e-13	2.16218e-13	1.07075e-13	1.94957e-13	1.29022e-13	3.25131e-13	1.57091e-13	3.81341e-13	1.47395e-13	0	1.66452e-13	1.15561e-13	2.38664e-13	6.65825e-15	4.02681e-13	1.1971e-13	1.47106e-13	1.03461e-13	2.6475e-13	2.63831e-13	1.67056e-13	0	5.47673e-14	2.3406e-13	5.97256e-14	1.19174e-13	8.15197e-14	1.6126e-13	1.61572e-13	2.26925e-13	2.65009e-13	1.71327e-13	1.3663e-13
	shrub land	1.05875e-13	7.98158e-14	1.00135e-13	1.1722e-13	7.86948e-14	1.12148e-13	3.12738e-13	2.52715e-13	1.45442e-13	1.60406e-13	1.21018e-12	8.72095e-14	9.56597e-14	8.67222e-14	3.38522e-13	1.46857e-13	1.01413e-13	1.13154e-13	1.82752e-13	1.13168e-13	1.40073e-13	1.3882e-13	7.8911e-14	9.18784e-14	0	1.10632e-13	1.95715e-13	1.15979e-13	5.24488e-13	1.42963e-13	1.25562e-13	1.82954e-13	1.18096e-13	1.11546e-13	1.16125e-13	1.42835e-13	0	3.76776e-13	1.46554e-13	1.07422e-13	5.72108e-14	7.78819e-14	8.55512e-14	1.00291e-13	1.52912e-13	1.57018e-13	7.84095e-14	1.13025e-13
	field margins/hedgerows	1.7102e-13	1.10044e-13	1.78189e-13	1.78776e-13	1.25636e-13	1.64951e-13	2.08321e-13	2.58946e-13	1.37758e-13	1.99001e-13	1.18663e-13	1.79669e-13	1.6003e-13	1.81998e-13	2.51847e-13	1.26663e-13	1.69184e-13	1.41384e-13	1.98884e-13	1.45961e-13	2.71347e-13	1.64774e-13	1.88817e-13	1.60316e-13	0	1.78185e-13	1.84788e-13	2.03072e-13	1.41881e-13	4.17602e-13	1.58026e-13	1.87948e-13	1.46092e-13	2.14465e-13	2.1407e-13	2.18177e-13	0	2.4545e-13	2.19787e-13	1.40619e-13	1.34555e-13	1.44937e-13	1.98052e-13	1.73305e-13	2.18176e-13	2.38894e-13	2.19484e-13	1.49834e-13
	grassland	1.7102e-13	1.10044e-13	1.78189e-13	1.78776e-13	1.25636e-13	1.64951e-13	2.08321e-13	2.58946e-13	1.37758e-13	1.99001e-13	1.18663e-13	1.79669e-13	1.6003e-13	1.81998e-13	2.51847e-13	1.26663e-13	1.69184e-13	1.41384e-13	1.98884e-13	1.45961e-13	2.71347e-13	1.64774e-13	1.88817e-13	1.60316e-13	0	1.78185e-13	1.84788e-13	2.03072e-13	1.41881e-13	4.17602e-13	1.58026e-13	1.87948e-13	1.46092e-13	2.14465e-13	2.1407e-13	2.18177e-13	0	2.4545e-13	2.19787e-13	1.40619e-13	1.34555e-13	1.44937e-13	1.98052e-13	1.73305e-13	2.18176e-13	2.38894e-13	2.19484e-13	1.49834e-13
	grassland, not used	1.7102e-13	1.10044e-13	1.78189e-13	1.78776e-13	1.25636e-13	1.64951e-13	2.08321e-13	2.58946e-13	1.37758e-13	1.99001e-13	1.18663e-13	1.79669e-13	1.6003e-13	1.81998e-13	2.51847e-13	1.26663e-13	1.69184e-13	1.41384e-13	1.98884e-13	1.45961e-13	2.71347e-13	1.64774e-13	1.88817e-13	1.60316e-13	0	1.78185e-13	1.84788e-13	2.03072e-13	1.41881e-13	4.17602e-13	1.58026e-13	1.87948e-13	1.46092e-13	2.14465e-13	2.1407e-13	2.18177e-13	0	2.4545e-13	2.19787e-13	1.40619e-13	1.34555e-13	1.44937e-13	1.98052e-13	1.73305e-13	2.18176e-13	2.38894e-13	2.19484e-13	1.49834e-13
	grassland, for livestock grazing	3.45396e-13	2.31138e-13	3.18216e-13	6.03971e-13	2.82036e-13	3.22058e-13	7.09174e-13	3.99175e-13	2.85216e-13	3.03986e-13	1.58353e-13	3.55505e-13	3.05715e-13	2.85606e-13	1.28445e-12	1.5281e-13	2.61619e-13	1.88102e-13	3.03812e-13	2.09067e-13	9.42106e-13	3.94164e-13	7.79843e-13	3.90562e-13	0	3.08207e-13	2.95617e-13	4.28206e-13	3.01509e-13	9.2955e-13	2.56895e-13	3.14521e-13	2.51804e-13	4.35749e-13	4.65606e-13	1.12483e-12	0	4.86679e-13	6.83082e-13	3.19012e-13	4.78692e-13	2.60074e-13	3.82399e-13	2.88755e-13	4.72734e-13	8.42987e-13	3.78274e-13	2.70938e-13
	pasture/meadow	3.45396e-13	2.31138e-13	3.18216e-13	6.03971e-13	2.82036e-13	3.22058e-13	7.09174e-13	3.99175e-13	2.85216e-13	3.03986e-13	1.58353e-13	3.55505e-13	3.05715e-13	2.85606e-13	1.28445e-12	1.5281e-13	2.61619e-13	1.88102e-13	3.03812e-13	2.09067e-13	9.42106e-13	3.94164e-13	7.79843e-13	3.90562e-13	0	3.08207e-13	2.95617e-13	4.28206e-13	3.01509e-13	9.2955e-13	2.56895e-13	3.14521e-13	2.51804e-13	4.35749e-13	4.65606e-13	1.12483e-12	0	4.86679e-13	6.83082e-13	3.19012e-13	4.78692e-13	2.60074e-13	3.82399e-13	2.88755e-13	4.72734e-13	8.42987e-13	3.78274e-13	2.70938e-13
	pasture/meadow, extensive	1.73874e-13	1.13831e-13	1.80259e-13	1.83067e-13	1.27498e-13	1.65453e-13	2.10383e-13	2.61511e-13	1.40538e-13	2.03696e-13	1.26596e-13	1.83405e-13	1.61883e-13	1.84706e-13	2.56143e-13	1.36275e-13	1.7143e-13	1.43522e-13	2.01315e-13	1.4785e-13	2.72092e-13	1.66528e-13	1.89113e-13	1.62416e-13	0	1.80117e-13	1.88906e-13	2.03978e-13	1.44882e-13	4.15296e-13	1.60082e-13	1.90744e-13	1.50522e-13	2.16441e-13	2.15711e-13	2.22599e-13	0	2.49401e-13	2.20393e-13	1.43809e-13	1.37312e-13	1.47334e-13	1.96643e-13	1.7536e-13	2.17283e-13	2.38647e-13	2.19857e-13	1.51196e-13
	pasture/meadow, intensive	3.48718e-13	2.34881e-13	3.20576e-13	6.08077e-13	2.84102e-13	3.24272e-13	7.13146e-13	4.02701e-13	2.88139e-13	3.08467e-13	1.66195e-13	3.59422e-13	3.07909e-13	2.88331e-13	1.28919e-12	1.61952e-13	2.63959e-13	1.9044e-13	3.06123e-13	2.11087e-13	9.44561e-13	3.96318e-13	7.84595e-13	3.93154e-13	0	3.10443e-13	2.99528e-13	4.30294e-13	3.05833e-13	9.3159e-13	2.59149e-13	3.17177e-13	2.56304e-13	4.38176e-13	4.67778e-13	1.12904e-12	0	4.91732e-13	6.85276e-13	3.22136e-13	4.81491e-13	2.62609e-13	3.84648e-13	2.91162e-13	4.74545e-13	8.44967e-13	3.80485e-13	2.72843e-13
	agriculture	4.81623e-13	2.55789e-13	3.73498e-13	6.05883e-13	3.31643e-13	8.37563e-13	1.32625e-12	7.1745e-13	3.68883e-13	2.65295e-13	2.37808e-13	4.5844e-13	3.84783e-13	3.17261e-13	1.53296e-12	1.38452e-13	2.68895e-13	2.44001e-13	2.84846e-13	2.42166e-13	1.33833e-12	5.19854e-13	1.05856e-12	5.15766e-13	0	3.74277e-13	2.89679e-13	7.24445e-13	7.50395e-13	2.02724e-12	3.1823e-13	3.01647e-13	3.02215e-13	5.05316e-13	5.60411e-13	1.09289e-12	0	9.65551e-13	1.11305e-12	3.43692e-13	4.68911e-13	3.09796e-13	1.40248e-12	3.22449e-13	1.23551e-12	1.45195e-12	7.65136e-13	4.20945e-13
	arable	5.25013e-13	2.71132e-13	4.14839e-13	6.08969e-13	3.62819e-13	1.02044e-12	1.53812e-12	8.32183e-13	3.98672e-13	2.67407e-13	2.70058e-13	4.97216e-13	4.30497e-13	3.33309e-13	1.60205e-12	1.39555e-13	2.90498e-13	2.76219e-13	2.84966e-13	2.65919e-13	1.52221e-12	5.71179e-13	1.05856e-12	5.78593e-13	0	4.16454e-13	2.89679e-13	8.53637e-13	9.05493e-13	2.47257e-12	3.4993e-13	3.01647e-13	3.32937e-13	5.63133e-13	6.24919e-13	1.09289e-12	0	1.10234e-12	1.28338e-12	3.5364e-13	4.87822e-13	3.36965e-13	1.65344e-12	3.22449e-13	1.5154e-12	1.68511e-12	7.65136e-13	4.85271e-13
	arable, fallow	5.573e-13	2.86474e-13	4.5618e-13	6.12054e-13	3.93995e-13	1.20332e-12	1.74999e-12	9.46916e-13	4.28462e-13	2.69519e-13	3.02309e-13	5.35993e-13	4.76211e-13	3.49358e-13	1.67114e-12	1.40658e-13	3.12101e-13	3.08437e-13	2.85086e-13	2.89673e-13	1.7061e-12	6.22504e-13	1.05856e-12	6.41419e-13	0	4.58631e-13	2.8968e-13	9.82829e-13	1.06059e-12	2.9179e-12	3.81629e-13	3.01647e-13	3.6366e-13	6.2095e-13	6.89426e-13	1.09289e-12	0	1.23914e-12	1.45371e-12	3.63589e-13	5.06733e-13	3.64134e-13	1.65344e-12	3.22449e-13	1.7953e-12	1.91827e-12	7.65136e-13	5.49598e-13
	arable, non-irrigated	5.25013e-13	2.71132e-13	4.14839e-13	6.08969e-13	3.62819e-13	1.02044e-12	1.53812e-12	8.32183e-13	3.98672e-13	2.67407e-13	2.70058e-13	4.97216e-13	4.30497e-13	3.33309e-13	1.60205e-12	1.39555e-13	2.90498e-13	2.76219e-13	2.84966e-13	2.65919e-13	1.52221e-12	5.71179e-13	1.05856e-12	5.78593e-13	0	4.16454e-13	2.89679e-13	8.53637e-13	9.05493e-13	2.47257e-12	3.4993e-13	3.01647e-13	3.32937e-13	5.63133e-13	6.24919e-13	1.09289e-12	0	1.10234e-12	1.28338e-12	3.5364e-13	4.87822e-13	3.36965e-13	1.65344e-12	3.22449e-13	1.5154e-12	1.68511e-12	7.65136e-13	4.85271e-13
	arable, non-irrigated, extensive	5.03834e-13	2.59718e-13	3.91809e-13	6.0332e-13	3.45165e-13	9.26789e-13	1.42821e-12	7.7129e-13	3.80854e-13	2.6187e-13	2.46091e-13	4.73911e-13	4.05446e-13	3.22561e-13	1.56277e-12	1.39003e-13	2.77357e-13	2.57773e-13	2.82594e-13	2.52023e-13	1.42781e-12	5.43363e-13	1.05381e-12	5.44587e-13	0	3.9313e-13	2.85767e-13	7.86953e-13	8.23619e-13	2.24786e-12	3.31826e-13	2.98991e-13	3.13075e-13	5.31798e-13	5.90493e-13	1.08869e-12	0	1.02889e-12	1.19602e-12	3.45541e-13	4.75567e-13	3.20845e-13	1.58903e-12	3.20041e-13	1.37364e-12	1.56655e-12	7.62924e-13	4.51204e-13
	arable, non-irrigated, intensive	5.41227e-13	2.78803e-13	4.35509e-13	6.10511e-13	3.78407e-13	1.11188e-12	1.64405e-12	8.89549e-13	4.13567e-13	2.68463e-13	2.86184e-13	5.16604e-13	4.53354e-13	3.41334e-13	1.63659e-12	1.40107e-13	3.01299e-13	2.92328e-13	2.85026e-13	2.77796e-13	1.61416e-12	5.96842e-13	1.05856e-12	6.10006e-13	0	4.37543e-13	2.89679e-13	9.18233e-13	9.83041e-13	2.69523e-12	3.65779e-13	3.01647e-13	3.48298e-13	5.92042e-13	6.57172e-13	1.09289e-12	0	1.17074e-12	1.36855e-12	3.58615e-13	4.97277e-13	3.50549e-13	1.65344e-12	3.22449e-13	1.65535e-12	1.80169e-12	7.65136e-13	5.17434e-13
	arable, irrigated	5.25013e-13	2.71132e-13	4.14839e-13	6.08969e-13	3.62819e-13	1.02044e-12	1.53812e-12	8.32183e-13	3.98672e-13	2.67407e-13	2.70058e-13	4.97216e-13	4.30497e-13	3.33309e-13	1.60205e-12	1.39555e-13	2.90498e-13	2.76219e-13	2.84966e-13	2.65919e-13	1.52221e-12	5.71179e-13	1.05856e-12	5.78593e-13	0	4.16454e-13	2.89679e-13	8.53637e-13	9.05493e-13	2.47257e-12	3.4993e-13	3.01647e-13	3.32937e-13	5.63133e-13	6.24919e-13	1.09289e-12	0	1.10234e-12	1.28338e-12	3.5364e-13	4.87822e-13	3.36965e-13	1.65344e-12	3.22449e-13	1.5154e-12	1.68511e-12	7.65136e-13	4.85271e-13
	arable, irrigated, extensive	5.03834e-13	2.59718e-13	3.91809e-13	6.0332e-13	3.45165e-13	9.26789e-13	1.42821e-12	7.7129e-13	3.80854e-13	2.6187e-13	2.46091e-13	4.73911e-13	4.05446e-13	3.22561e-13	1.56277e-12	1.39003e-13	2.77357e-13	2.57773e-13	2.82594e-13	2.52023e-13	1.42781e-12	5.43363e-13	1.05381e-12	5.44587e-13	0	3.9313e-13	2.85767e-13	7.86953e-13	8.23619e-13	2.24786e-12	3.31826e-13	2.98991e-13	3.13075e-13	5.31798e-13	5.90493e-13	1.08869e-12	0	1.02889e-12	1.19602e-12	3.45541e-13	4.75567e-13	3.20845e-13	1.58903e-12	3.20041e-13	1.37364e-12	1.56655e-12	7.62924e-13	4.51204e-13
	arable, irrigated, intensive	5.41227e-13	2.78803e-13	4.35509e-13	6.10511e-13	3.78407e-13	1.11188e-12	1.64405e-12	8.89549e-13	4.13567e-13	2.68463e-13	2.86184e-13	5.16604e-13	4.53354e-13	3.41334e-13	1.63659e-12	1.40107e-13	3.01299e-13	2.92328e-13	2.85026e-13	2.77796e-13	1.61416e-12	5.96842e-13	1.05856e-12	6.10006e-13	0	4.37543e-13	2.89679e-13	9.18233e-13	9.83041e-13	2.69523e-12	3.65779e-13	3.01647e-13	3.48298e-13	5.92042e-13	6.57172e-13	1.09289e-12	0	1.17074e-12	1.36855e-12	3.58615e-13	4.97277e-13	3.50549e-13	1.65344e-12	3.22449e-13	1.65535e-12	1.80169e-12	7.65136e-13	5.17434e-13
	arable, flooded crops	2.96862e-13	2.09914e-13	2.49889e-13	5.96657e-13	2.38425e-13	2.90751e-13	6.92754e-13	3.744e-13	2.79812e-13	2.5898e-13	1.41379e-13	3.42498e-13	2.48099e-13	2.69275e-13	1.32639e-12	1.35153e-13	2.04303e-13	1.4767e-13	2.84487e-13	1.71144e-13	7.88505e-13	3.66392e-13	5.31287e-13	3.27915e-13	0	2.48168e-13	2.89677e-13	3.38159e-13	2.86655e-13	6.95705e-13	2.23449e-13	3.01647e-13	2.10356e-13	3.32444e-13	3.67532e-13	1.09289e-12	0	5.56541e-13	6.03748e-13	3.13946e-13	4.12366e-13	2.28561e-13	2.73444e-13	2.23821e-13	3.98614e-13	7.54797e-13	2.80134e-13	2.2861e-13
	arable, greenhouse	2.93405e-13	2.06126e-13	2.47405e-13	5.92543e-13	2.36266e-13	2.87988e-13	6.88146e-13	3.70529e-13	2.76799e-13	2.54492e-13	1.3344e-13	3.38465e-13	2.45768e-13	2.66502e-13	1.32144e-12	1.3515e-13	2.01899e-13	1.45236e-13	2.82175e-13	1.69052e-13	7.85498e-13	3.64084e-13	5.26535e-13	3.25135e-13	0	2.45805e-13	2.85766e-13	3.35683e-13	2.81865e-13	6.92328e-13	2.21099e-13	2.98991e-13	2.05763e-13	3.29844e-13	3.65167e-13	1.08869e-12	0	5.51078e-13	6.01043e-13	3.10791e-13	4.09511e-13	2.25945e-13	2.70063e-13	2.2127e-13	3.95964e-13	7.52117e-13	2.77336e-13	2.26512e-13
	field margins/hedgerows	1.7102e-13	1.10044e-13	1.78189e-13	1.78776e-13	1.25636e-13	1.64951e-13	2.08321e-13	2.58946e-13	1.37758e-13	1.99001e-13	1.18663e-13	1.79669e-13	1.6003e-13	1.81998e-13	2.51847e-13	1.26663e-13	1.69184e-13	1.41384e-13	1.98884e-13	1.45961e-13	2.71347e-13	1.64774e-13	1.88817e-13	1.60316e-13	0	1.78185e-13	1.84788e-13	2.03072e-13	1.41881e-13	4.17602e-13	1.58026e-13	1.87948e-13	1.46092e-13	2.14465e-13	2.1407e-13	2.18177e-13	0	2.4545e-13	2.19787e-13	1.40619e-13	1.34555e-13	1.44937e-13	1.98052e-13	1.73305e-13	2.18176e-13	2.38894e-13	2.19484e-13	1.49834e-13
	permanent crops	5.25013e-13	2.71132e-13	4.14839e-13	6.08969e-13	3.62819e-13	1.02044e-12	1.53812e-12	8.32183e-13	3.98672e-13	2.67407e-13	2.70058e-13	4.97216e-13	4.30497e-13	3.33309e-13	1.60205e-12	1.39555e-13	2.90498e-13	2.76219e-13	2.84966e-13	2.65919e-13	1.52221e-12	5.71179e-13	1.05856e-12	5.78593e-13	0	4.16454e-13	2.89679e-13	8.53637e-13	9.05493e-13	2.47257e-12	3.4993e-13	3.01647e-13	3.32937e-13	5.63133e-13	6.24919e-13	1.09289e-12	0	1.10234e-12	1.28338e-12	3.5364e-13	4.87822e-13	3.36965e-13	1.65344e-12	3.22449e-13	1.5154e-12	1.68511e-12	7.65136e-13	4.85271e-13
	permanent crops, non-irrigated	5.25013e-13	2.71132e-13	4.14839e-13	6.08969e-13	3.62819e-13	1.02044e-12	1.53812e-12	8.32183e-13	3.98672e-13	2.67407e-13	2.70058e-13	4.97216e-13	4.30497e-13	3.33309e-13	1.60205e-12	1.39555e-13	2.90498e-13	2.76219e-13	2.84966e-13	2.65919e-13	1.52221e-12	5.71179e-13	1.05856e-12	5.78593e-13	0	4.16454e-13	2.89679e-13	8.53637e-13	9.05493e-13	2.47257e-12	3.4993e-13	3.01647e-13	3.32937e-13	5.63133e-13	6.24919e-13	1.09289e-12	0	1.10234e-12	1.28338e-12	3.5364e-13	4.87822e-13	3.36965e-13	1.65344e-12	3.22449e-13	1.5154e-12	1.68511e-12	7.65136e-13	4.85271e-13
	permanent crops, non-irrigated, extensive	5.03834e-13	2.59718e-13	3.91809e-13	6.0332e-13	3.45165e-13	9.26789e-13	1.42821e-12	7.7129e-13	3.80854e-13	2.6187e-13	2.46091e-13	4.73911e-13	4.05446e-13	3.22561e-13	1.56277e-12	1.39003e-13	2.77357e-13	2.57773e-13	2.82594e-13	2.52023e-13	1.42781e-12	5.43363e-13	1.05381e-12	5.44587e-13	0	3.9313e-13	2.85767e-13	7.86953e-13	8.23619e-13	2.24786e-12	3.31826e-13	2.98991e-13	3.13075e-13	5.31798e-13	5.90493e-13	1.08869e-12	0	1.02889e-12	1.19602e-12	3.45541e-13	4.75567e-13	3.20845e-13	1.58903e-12	3.20041e-13	1.37364e-12	1.56655e-12	7.62924e-13	4.51204e-13
	permanent crops, non-irrigated, intensive	5.25013e-13	2.71132e-13	4.14839e-13	6.08969e-13	3.62819e-13	1.02044e-12	1.53812e-12	8.32183e-13	3.98672e-13	2.67407e-13	2.70058e-13	4.97216e-13	4.30497e-13	3.33309e-13	1.60205e-12	1.39555e-13	2.90498e-13	2.76219e-13	2.84966e-13	2.65919e-13	1.52221e-12	5.71179e-13	1.05856e-12	5.78593e-13	0	4.16454e-13	2.89679e-13	8.53637e-13	9.05493e-13	2.47257e-12	3.4993e-13	3.01647e-13	3.32937e-13	5.63133e-13	6.24919e-13	1.09289e-12	0	1.10234e-12	1.28338e-12	3.5364e-13	4.87822e-13	3.36965e-13	1.65344e-12	3.22449e-13	1.5154e-12	1.68511e-12	7.65136e-13	4.85271e-13
	permanent crops, irrigated	5.25013e-13	2.71132e-13	4.14839e-13	6.08969e-13	3.62819e-13	1.02044e-12	1.53812e-12	8.32183e-13	3.98672e-13	2.67407e-13	2.70058e-13	4.97216e-13	4.30497e-13	3.33309e-13	1.60205e-12	1.39555e-13	2.90498e-13	2.76219e-13	2.84966e-13	2.65919e-13	1.52221e-12	5.71179e-13	1.05856e-12	5.78593e-13	0	4.16454e-13	2.89679e-13	8.53637e-13	9.05493e-13	2.47257e-12	3.4993e-13	3.01647e-13	3.32937e-13	5.63133e-13	6.24919e-13	1.09289e-12	0	1.10234e-12	1.28338e-12	3.5364e-13	4.87822e-13	3.36965e-13	1.65344e-12	3.22449e-13	1.5154e-12	1.68511e-12	7.65136e-13	4.85271e-13
	permanent crops, irrigated, extensive	5.03834e-13	2.59718e-13	3.91809e-13	6.0332e-13	3.45165e-13	9.26789e-13	1.42821e-12	7.7129e-13	3.80854e-13	2.6187e-13	2.46091e-13	4.73911e-13	4.05446e-13	3.22561e-13	1.56277e-12	1.39003e-13	2.77357e-13	2.57773e-13	2.82594e-13	2.52023e-13	1.42781e-12	5.43363e-13	1.05381e-12	5.44587e-13	0	3.9313e-13	2.85767e-13	7.86953e-13	8.23619e-13	2.24786e-12	3.31826e-13	2.98991e-13	3.13075e-13	5.31798e-13	5.90493e-13	1.08869e-12	0	1.02889e-12	1.19602e-12	3.45541e-13	4.75567e-13	3.20845e-13	1.58903e-12	3.20041e-13	1.37364e-12	1.56655e-12	7.62924e-13	4.51204e-13
	permanent crops, irrigated, intensive	5.25013e-13	2.71132e-13	4.14839e-13	6.08969e-13	3.62819e-13	1.02044e-12	1.53812e-12	8.32183e-13	3.98672e-13	2.67407e-13	2.70058e-13	4.97216e-13	4.30497e-13	3.33309e-13	1.60205e-12	1.39555e-13	2.90498e-13	2.76219e-13	2.84966e-13	2.65919e-13	1.52221e-12	5.71179e-13	1.05856e-12	5.78593e-13	0	4.16454e-13	2.89679e-13	8.53637e-13	9.05493e-13	2.47257e-12	3.4993e-13	3.01647e-13	3.32937e-13	5.63133e-13	6.24919e-13	1.09289e-12	0	1.10234e-12	1.28338e-12	3.5364e-13	4.87822e-13	3.36965e-13	1.65344e-12	3.22449e-13	1.5154e-12	1.68511e-12	7.65136e-13	4.85271e-13
	agriculture, mosaic	4.81623e-13	2.55789e-13	3.73498e-13	6.05883e-13	3.31643e-13	8.37563e-13	1.32625e-12	7.1745e-13	3.68883e-13	2.65295e-13	2.37808e-13	4.5844e-13	3.84783e-13	3.17261e-13	1.53296e-12	1.38452e-13	2.68895e-13	2.44001e-13	2.84846e-13	2.42166e-13	1.33833e-12	5.19854e-13	1.05856e-12	5.15766e-13	0	3.74277e-13	2.89679e-13	7.24445e-13	7.50395e-13	2.02724e-12	3.1823e-13	3.01647e-13	3.02215e-13	5.05316e-13	5.60411e-13	1.09289e-12	0	9.65551e-13	1.11305e-12	3.43692e-13	4.68911e-13	3.09796e-13	1.40248e-12	3.22449e-13	1.23551e-12	1.45195e-12	7.65136e-13	4.20945e-13
	artificial areas	4.80479e-12	2.57275e-12	6.14986e-12	7.78173e-12	3.25717e-12	7.14837e-12	2.20671e-11	6.85066e-12	3.15105e-12	4.93566e-12	2.05544e-12	7.79305e-12	3.34677e-12	4.67583e-12	4.56038e-11	1.48579e-12	4.22105e-12	2.20001e-12	5.53413e-12	1.92055e-12	2.76718e-11	1.05681e-11	2.33999e-11	9.95831e-12	0	3.18136e-12	5.39648e-12	9.74375e-12	7.28724e-12	2.07906e-11	4.60178e-12	6.192e-12	4.55968e-12	9.25166e-12	1.10946e-11	3.90944e-11	0	1.25654e-11	2.0216e-11	3.50192e-12	6.57488e-12	2.55065e-12	7.08561e-12	2.92939e-12	1.13289e-11	2.62143e-11	6.6356e-12	5.54341e-12
	urban	4.80748e-12	2.5761e-12	6.15197e-12	7.78541e-12	3.25902e-12	7.15035e-12	2.20707e-11	6.85382e-12	3.15367e-12	4.93967e-12	2.06245e-12	7.79655e-12	3.34874e-12	4.67827e-12	4.5608e-11	1.49397e-12	4.22105e-12	2.2021e-12	5.53619e-12	1.92235e-12	2.76718e-11	1.05701e-11	2.34041e-11	9.96063e-12	0	3.18336e-12	5.39998e-12	9.74375e-12	7.29111e-12	2.07906e-11	4.6038e-12	6.19437e-12	4.5637e-12	9.25383e-12	1.10946e-11	3.90982e-11	0	1.25699e-11	2.0218e-11	3.50471e-12	6.57738e-12	2.55292e-12	7.08763e-12	2.93154e-12	1.13289e-11	2.62143e-11	6.63581e-12	5.54341e-12
	urban/industrial fallow	4.80656e-12	2.56941e-12	6.15179e-12	7.77836e-12	3.25837e-12	7.14639e-12	2.20843e-11	6.85872e-12	3.15135e-12	4.93186e-12	2.05157e-12	7.78954e-12	3.34928e-12	4.67339e-12	4.56063e-11	1.47772e-12	4.22232e-12	2.20107e-12	5.53207e-12	1.92106e-12	2.76897e-11	1.05712e-11	2.33956e-11	9.96213e-12	0	3.18349e-12	5.39298e-12	9.75638e-12	7.29853e-12	2.08341e-11	4.60286e-12	6.18962e-12	4.55865e-12	9.25514e-12	1.11009e-11	3.90907e-11	0	1.25743e-11	2.02307e-11	3.49912e-12	6.57237e-12	2.54839e-12	7.12051e-12	2.93192e-12	1.13562e-11	2.62371e-11	6.65273e-12	5.54969e-12
	urban, continuously built	6.24628e-12	2.60089e-12	9.85848e-12	7.7826e-12	3.25902e-12	1.21517e-11	3.88793e-11	1.12266e-11	3.14917e-12	7.78513e-12	2.97687e-12	1.35254e-11	3.34874e-12	7.91439e-12	8.12432e-11	1.87948e-12	6.52995e-12	3.13768e-12	8.89522e-12	2.01292e-12	4.80531e-11	1.80587e-11	3.92038e-11	1.69186e-11	0	3.28514e-12	8.96144e-12	1.61526e-11	1.24785e-11	3.5789e-11	7.47444e-12	1.0283e-11	7.31435e-12	1.52969e-11	1.85009e-11	6.94299e-11	0	2.17364e-11	3.50818e-11	3.49732e-12	6.69066e-12	2.60082e-12	1.18805e-11	2.98224e-12	1.92162e-11	4.5801e-11	1.10467e-11	9.1509e-12
	urban, discontinuously built	4.42424e-12	2.41339e-12	5.48664e-12	7.76999e-12	2.94334e-12	6.86047e-12	2.2044e-11	6.6946e-12	3.1535e-12	4.53262e-12	2.00983e-12	7.69206e-12	2.80955e-12	4.55263e-12	4.55763e-11	1.453e-12	3.86954e-12	1.83064e-12	5.07451e-12	1.51689e-12	2.67116e-11	1.00933e-11	2.07907e-11	9.36718e-12	0	2.60352e-12	5.43093e-12	8.99704e-12	7.26209e-12	2.06511e-11	4.2986e-12	6.0133e-12	4.24667e-12	8.62646e-12	9.99927e-12	3.87391e-11	0	1.2536e-11	1.93925e-11	3.51788e-12	5.9299e-12	2.2701e-12	6.88204e-12	2.30524e-12	1.06232e-11	2.5323e-11	6.52999e-12	5.11564e-12
	urban, green areas	1.99789e-12	1.34677e-12	1.80314e-12	4.03091e-12	1.76761e-12	1.82101e-12	5.08444e-12	2.22048e-12	1.80963e-12	1.62447e-12	7.59653e-13	1.80599e-12	1.79529e-12	1.236e-12	9.8924e-12	6.69263e-13	1.39122e-12	9.0186e-13	1.687e-12	1.07666e-12	6.52819e-12	2.58757e-12	5.2518e-12	2.50309e-12	0	1.73451e-12	1.69127e-12	2.60337e-12	1.90292e-12	5.78106e-12	1.43425e-12	1.83494e-12	1.39551e-12	2.5947e-12	2.8609e-12	8.29515e-12	0	3.18652e-12	4.71621e-12	1.90661e-12	3.25394e-12	1.35713e-12	2.18506e-12	1.57952e-12	2.94511e-12	5.97917e-12	2.13539e-12	1.57855e-12
	industrial area	4.81003e-12	2.56321e-12	6.11814e-12	7.77778e-12	3.25506e-12	7.17197e-12	2.20618e-11	6.83324e-12	3.14778e-12	4.91465e-12	2.04814e-12	7.79262e-12	3.33453e-12	4.66856e-12	4.5599e-11	1.47556e-12	4.22003e-12	2.16277e-12	5.57667e-12	1.92677e-12	2.76702e-11	1.0584e-11	2.33956e-11	9.92951e-12	0	3.15356e-12	5.38727e-12	9.74265e-12	7.28205e-12	2.07868e-11	4.58643e-12	6.19605e-12	4.51116e-12	9.249e-12	1.11168e-11	3.91215e-11	0	1.25597e-11	2.02297e-11	3.49778e-12	6.54405e-12	2.53641e-12	7.08039e-12	2.89955e-12	1.13413e-11	2.62311e-11	6.63351e-12	5.55185e-12
	mineral extraction site	4.59302e-12	2.72935e-12	3.80232e-12	7.88653e-12	3.78512e-12	8.3635e-12	1.57554e-11	6.82422e-12	4.05936e-12	2.44589e-12	2.3239e-12	3.90716e-12	4.05112e-12	2.50868e-12	2.13077e-11	1.24604e-12	2.50181e-12	2.04825e-12	2.54646e-12	2.13142e-12	1.65833e-11	5.96855e-12	1.06795e-11	5.96989e-12	0	3.73399e-12	2.78365e-12	7.7823e-12	8.00387e-12	2.06089e-11	3.06958e-12	2.94493e-12	3.07567e-12	5.52725e-12	6.27778e-12	1.59548e-11	0	1.01384e-11	1.32479e-11	3.81391e-12	6.28448e-12	2.92236e-12	8.94544e-12	2.59206e-12	1.29647e-11	1.74849e-11	5.02492e-12	4.28452e-12
	dump site	3.44517e-12	2.45608e-12	2.83662e-12	7.79046e-12	3.02078e-12	3.15633e-12	9.45673e-12	3.46918e-12	3.1668e-12	2.53593e-12	1.36514e-12	3.42391e-12	2.91055e-12	2.17231e-12	1.90236e-11	1.21039e-12	2.07962e-12	1.23695e-12	2.60536e-12	1.56523e-12	1.17173e-11	4.53371e-12	9.43217e-12	4.33567e-12	0	2.70911e-12	2.77563e-12	4.28456e-12	3.39303e-12	9.53791e-12	2.24479e-12	2.97707e-12	2.29501e-12	4.21701e-12	4.74743e-12	1.60548e-11	0	5.70863e-12	8.47364e-12	3.53652e-12	6.04946e-12	2.32778e-12	3.45219e-12	2.41943e-12	4.89578e-12	1.08717e-11	3.32613e-12	2.52495e-12
	construction site	4.59302e-12	2.72935e-12	3.80232e-12	7.88653e-12	3.78512e-12	8.3635e-12	1.57554e-11	6.82422e-12	4.05936e-12	2.44589e-12	2.3239e-12	3.90716e-12	4.05112e-12	2.50868e-12	2.13077e-11	1.24604e-12	2.50181e-12	2.04825e-12	2.54646e-12	2.13142e-12	1.65833e-11	5.96855e-12	1.06795e-11	5.96989e-12	0	3.73399e-12	2.78365e-12	7.7823e-12	8.00387e-12	2.06089e-11	3.06958e-12	2.94493e-12	3.07567e-12	5.52725e-12	6.27778e-12	1.59548e-11	0	1.01384e-11	1.32479e-11	3.81391e-12	6.28448e-12	2.92236e-12	8.94544e-12	2.59206e-12	1.29647e-11	1.74849e-11	5.02492e-12	4.28452e-12
	traffic area	4.80175e-12	2.56941e-12	6.1474e-12	7.77803e-12	3.25506e-12	7.14639e-12	2.20618e-11	6.84653e-12	3.14818e-12	4.93163e-12	2.04814e-12	7.78954e-12	3.34442e-12	4.67339e-12	4.5599e-11	1.4776e-12	4.22003e-12	2.19765e-12	5.53206e-12	1.91854e-12	2.76702e-11	1.05658e-11	2.33956e-11	9.95546e-12	0	3.179e-12	5.39298e-12	9.74265e-12	7.28205e-12	2.07868e-11	4.59949e-12	6.18962e-12	4.55539e-12	9.249e-12	1.1094e-11	3.90907e-11	0	1.25597e-11	2.02126e-11	3.49912e-12	6.57237e-12	2.54839e-12	7.08039e-12	2.92703e-12	1.13265e-11	2.62124e-11	6.63351e-12	5.54286e-12
	traffic area, road network	6.17956e-12	2.57476e-12	9.84462e-12	7.78391e-12	3.25802e-12	1.20614e-11	3.88761e-11	1.12111e-11	3.15237e-12	7.71559e-12	2.97379e-12	1.3507e-11	3.34756e-12	7.89407e-12	8.12409e-11	1.88231e-12	6.52977e-12	3.10169e-12	8.76054e-12	1.92143e-12	4.80515e-11	1.79574e-11	3.92021e-11	1.68134e-11	0	3.18221e-12	8.9772e-12	1.61515e-11	1.24757e-11	3.57853e-11	7.4211e-12	1.02467e-11	7.29984e-12	1.52956e-11	1.82496e-11	6.93206e-11	0	2.17334e-11	3.48922e-11	3.50359e-12	6.57638e-12	2.55201e-12	1.18765e-11	2.93048e-12	1.90508e-11	4.5593e-11	1.10466e-11	9.0515e-12
	traffic area, rail network	4.81469e-12	2.56941e-12	6.15882e-12	7.77888e-12	3.26367e-12	7.14639e-12	2.21203e-11	6.87823e-12	3.15641e-12	4.93222e-12	2.05705e-12	7.78954e-12	3.35705e-12	4.67339e-12	4.56181e-11	1.47791e-12	4.22599e-12	2.20655e-12	5.53209e-12	1.9251e-12	2.7721e-11	1.05799e-11	2.3458e-11	9.97281e-12	0	3.19066e-12	5.39298e-12	9.77834e-12	7.3249e-12	2.09098e-11	4.60825e-12	6.18962e-12	4.56388e-12	9.26497e-12	1.11118e-11	3.90907e-11	0	1.25975e-11	2.02597e-11	3.49912e-12	6.57237e-12	2.54839e-12	7.18471e-12	2.94007e-12	1.14038e-11	2.62768e-11	6.68595e-12	5.56063e-12
	traffic area, rail/road embankment	4.48716e-12	2.45474e-12	5.61757e-12	7.78985e-12	3.02865e-12	6.83938e-12	2.21203e-11	6.76926e-12	3.17399e-12	4.61806e-12	2.05705e-12	7.70641e-12	2.9224e-12	4.58393e-12	4.57674e-11	1.50113e-12	3.81643e-12	1.92053e-12	5.02345e-12	1.57106e-12	2.70541e-11	1.00886e-11	2.13427e-11	9.49277e-12	0	2.71996e-12	5.45819e-12	9.1269e-12	7.3249e-12	2.09098e-11	4.36652e-12	6.01609e-12	4.35539e-12	8.76444e-12	1.0132e-11	3.87213e-11	0	1.26195e-11	1.95273e-11	3.53541e-12	6.04846e-12	2.32688e-12	7.15033e-12	2.43162e-12	1.07663e-11	2.54716e-11	6.68595e-12	5.1742e-12
	bare area	6.19747e-13	2.67582e-13	6.77559e-13	1.82494e-13	4.87308e-13	1.98622e-12	2.36059e-12	1.45231e-12	4.64562e-13	3.05637e-13	5.26728e-13	3.70939e-13	6.90544e-13	2.72672e-13	9.33582e-13	2.36405e-13	5.27216e-13	5.20941e-13	2.88292e-13	4.47036e-13	2.26366e-12	7.56784e-13	1.02978e-12	8.69065e-13	0	6.7645e-13	2.2026e-13	1.61534e-12	1.5142e-12	3.29657e-12	5.26095e-13	2.37738e-13	5.26187e-13	9.40128e-13	9.78947e-13	2.53722e-13	0	1.62093e-12	2.02646e-12	2.2266e-13	3.73608e-13	4.06588e-13	1.63574e-12	3.54831e-13	3.09248e-12	2.67371e-12	7.46699e-13	8.55607e-13
	snow and ice	6.19747e-13	2.67582e-13	6.77559e-13	1.82494e-13	4.87308e-13	1.98622e-12	2.36059e-12	1.45231e-12	4.64562e-13	3.05637e-13	5.26728e-13	3.70939e-13	6.90544e-13	2.72672e-13	9.33582e-13	2.36405e-13	5.27216e-13	5.20941e-13	2.88292e-13	4.47036e-13	2.26366e-12	7.56784e-13	1.02978e-12	8.69065e-13	0	6.7645e-13	2.2026e-13	1.61534e-12	1.5142e-12	3.29657e-12	5.26095e-13	2.37738e-13	5.26187e-13	9.40128e-13	9.78947e-13	2.53722e-13	0	1.62093e-12	2.02646e-12	2.2266e-13	3.73608e-13	4.06588e-13	1.63574e-12	3.54831e-13	3.09248e-12	2.67371e-12	7.46699e-13	8.55607e-13
[truncated: 165 more columns]

## Sheet: Transformation from_NSQI
NSQI aggregated values
Aggregated CFs at country scale for land transformation
Indicator	Land Use Type	Average Value	Afghanistan	Albania	Algeria	Andorra	Angola	Anguilla	Antigua and Barbuda	Argentina	Armenia	Aruba	Australia	Austria	Azerbaijan	Bahamas	Bahrain	Bangladesh	Barbados	Belarus	Belgium	Belize	Benin	Bhutan	Bolivia	Bonaire	Bosnia and Herzegovina	Botswana	Brazil	British Virgin Islands	Brunei Darussalam	Bulgaria	Burkina Faso	Burundi	Cambodia	Cameroon	Canada	Canarias	Cayman Islands	Central African Republic	Chad	Chile	China	Colombia	Comoros	Congo	Congo DRC	Costa Rica	Cote d'Ivoire
Aggregated LU potential	unspecified	-1.45612e-12	-1.02388e-12	-1.33247e-12	-2.43123e-12	-1.21007e-12	-1.336e-12	-3.13666e-12	-1.79222e-12	-1.32738e-12	-1.41053e-12	-9.85734e-13	-1.26852e-12	-1.29027e-12	-9.35355e-13	-5.48948e-12	-1.01782e-12	-1.27341e-12	-8.18744e-13	-1.44755e-12	-9.28396e-13	-3.78408e-12	-1.78245e-12	-3.01885e-12	-1.65771e-12	0	-1.29889e-12	-1.4073e-12	-1.7883e-12	-1.42878e-12	-3.77779e-12	-1.12926e-12	-1.45491e-12	-1.16907e-12	-1.82941e-12	-1.95046e-12	-4.73966e-12	0	-2.22675e-12	-2.88277e-12	-1.30216e-12	-1.94186e-12	-1.00002e-12	-1.49142e-12	-1.21456e-12	-1.93336e-12	-3.51975e-12	-1.56905e-12	-1.16842e-12
	unspecified, used	-1.95014e-12	-1.3148e-12	-1.68515e-12	-4.02187e-12	-1.69277e-12	-1.84764e-12	-5.05413e-12	-2.17417e-12	-1.80154e-12	-1.55061e-12	-7.37556e-13	-1.80146e-12	-1.69572e-12	-1.21153e-12	-9.72489e-12	-6.44217e-13	-1.45387e-12	-8.23305e-13	-1.74386e-12	-1.03159e-12	-6.21825e-12	-2.60646e-12	-4.77417e-12	-2.39468e-12	0	-1.63084e-12	-1.67382e-12	-2.49289e-12	-1.87731e-12	-5.59314e-12	-1.37736e-12	-1.8388e-12	-1.30329e-12	-2.47262e-12	-2.74452e-12	-8.32348e-12	0	-3.13901e-12	-4.61591e-12	-1.89692e-12	-3.14239e-12	-1.30671e-12	-1.9866e-12	-1.46733e-12	-2.84518e-12	-5.86545e-12	-2.0182e-12	-1.52632e-12
	unspecified, natural	-1.53042e-13	-9.7316e-14	-1.82329e-13	-1.16049e-13	-1.2936e-13	-1.33217e-13	-2.12446e-13	-2.64075e-13	-1.43317e-13	-2.08332e-13	-1.34528e-13	-9.22807e-14	-1.63735e-13	-1.00377e-13	-2.60439e-13	-1.45887e-13	-1.73677e-13	-1.4566e-13	-2.03747e-13	-1.49738e-13	-2.72838e-13	-1.68282e-13	-1.9355e-13	-1.64516e-13	0	-1.82049e-13	-1.93024e-13	-2.04885e-13	-1.47884e-13	-4.12991e-13	-1.62138e-13	-1.9354e-13	-1.54953e-13	-2.18417e-13	-2.17353e-13	-1.68186e-13	0	-2.53352e-13	-2.20999e-13	-1.05209e-13	-1.16562e-13	-1.11689e-13	-1.95233e-13	-1.77414e-13	-2.16391e-13	-2.384e-13	-2.20231e-13	-1.52557e-13
	forest	-1.17807e-13	-8.81443e-14	-9.18578e-14	-1.75502e-13	-7.1549e-14	-1.36065e-13	-2.95957e-13	-2.39285e-13	-1.35614e-13	-1.46273e-13	-1.18477e-12	-1.69312e-13	-8.78169e-14	-1.64995e-13	-3.22179e-13	-1.24221e-13	-9.3592e-14	-1.05129e-13	-1.75451e-13	-1.06314e-13	-1.28641e-13	-1.30991e-13	-6.33386e-14	-8.24366e-14	0	-1.02726e-13	-1.83362e-13	-1.06801e-13	-5.07729e-13	-1.27613e-13	-1.17809e-13	-1.74566e-13	-1.03269e-13	-1.02726e-13	-1.07976e-13	-1.88404e-13	0	-3.58084e-13	-1.36219e-13	-1.39245e-13	-5.96976e-14	-1.07646e-13	-7.08989e-14	-9.17305e-14	-1.41594e-13	-1.461e-13	-6.75178e-14	-1.05724e-13
	forest, natural	-1.07404e-13	-7.63257e-14	-8.44077e-14	-1.62538e-13	-6.50266e-14	-1.29074e-13	-2.83412e-13	-2.28149e-13	-1.26382e-13	-1.32123e-13	-1.16001e-12	-1.56943e-13	-8.08884e-14	-1.56392e-13	-3.07218e-13	-1.24221e-13	-8.62032e-14	-9.77489e-14	-1.68152e-13	-9.99348e-14	-1.20887e-13	-1.24189e-13	-4.8332e-14	-7.42513e-14	0	-9.56642e-14	-1.7101e-13	-1.00207e-13	-4.94072e-13	-1.21169e-13	-1.1069e-13	-1.66178e-13	-8.9056e-14	-9.50627e-14	-1.01117e-13	-1.75139e-13	0	-3.42127e-13	-1.2929e-13	-1.29378e-13	-5.08591e-14	-9.96408e-14	-6.37986e-14	-8.41287e-14	-1.35875e-13	-1.39846e-13	-6.05347e-14	-9.97101e-14
	forest, primary	-1.07404e-13	-7.63257e-14	-8.44077e-14	-1.62538e-13	-6.50266e-14	-1.29074e-13	-2.83412e-13	-2.28149e-13	-1.26382e-13	-1.32123e-13	-1.16001e-12	-1.56943e-13	-8.08884e-14	-1.56392e-13	-3.07218e-13	-1.24221e-13	-8.62032e-14	-9.77489e-14	-1.68152e-13	-9.99348e-14	-1.20887e-13	-1.24189e-13	-4.8332e-14	-7.42513e-14	0	-9.56642e-14	-1.7101e-13	-1.00207e-13	-4.94072e-13	-1.21169e-13	-1.1069e-13	-1.66178e-13	-8.9056e-14	-9.50627e-14	-1.01117e-13	-1.75139e-13	0	-3.42127e-13	-1.2929e-13	-1.29378e-13	-5.08591e-14	-9.96408e-14	-6.37986e-14	-8.41287e-14	-1.35875e-13	-1.39846e-13	-6.05347e-14	-9.97101e-14
	forest, secondary	-1.08034e-13	-7.64791e-14	-8.48211e-14	-1.62569e-13	-6.53384e-14	-1.30902e-13	-2.85531e-13	-2.29297e-13	-1.2668e-13	-1.32144e-13	-1.16033e-12	-1.5733e-13	-8.13455e-14	-1.56552e-13	-3.07909e-13	-1.24232e-13	-8.64193e-14	-9.80711e-14	-1.68153e-13	-1.00172e-13	-1.22726e-13	-1.24702e-13	-4.8332e-14	-7.48796e-14	0	-9.60859e-14	-1.7101e-13	-1.01499e-13	-4.95623e-13	-1.25622e-13	-1.11007e-13	-1.66178e-13	-8.93632e-14	-9.56409e-14	-1.01762e-13	-1.75139e-13	0	-3.43495e-13	-1.30993e-13	-1.29477e-13	-5.10482e-14	-9.99125e-14	-6.75746e-14	-8.46082e-14	-1.38674e-13	-1.42178e-13	-6.2489e-14	-1.00353e-13
	forest, used	-2.72838e-13	-2.00013e-13	-2.02528e-13	-5.97259e-13	-2.09312e-13	-2.83874e-13	-7.95165e-13	-3.71066e-13	-2.81273e-13	-2.31053e-13	-1.21736e-12	-3.40376e-13	-2.09036e-13	-2.6163e-13	-1.3742e-12	-1.3575e-13	-1.63318e-13	-1.33541e-13	-2.71891e-13	-1.54184e-13	-7.31611e-13	-3.5029e-13	-5.31287e-13	-2.86433e-13	0	-2.07105e-13	-2.91292e-13	-2.98018e-13	-6.6481e-13	-5.74594e-13	-2.02562e-13	-2.95598e-13	-1.87185e-13	-2.82703e-13	-3.20567e-13	-1.08022e-12	0	-6.32511e-13	-5.71085e-13	-3.15409e-13	-3.74719e-13	-2.09383e-13	-2.17179e-13	-1.79512e-13	-3.72817e-13	-7.19807e-13	-2.00717e-13	-2.10866e-13
	forest, extensive	-1.14339e-13	-8.42048e-14	-8.93744e-14	-1.71181e-13	-6.93748e-14	-1.33735e-13	-2.91775e-13	-2.35573e-13	-1.32537e-13	-1.41557e-13	-1.17652e-12	-1.65189e-13	-8.55074e-14	-1.62127e-13	-3.17192e-13	-1.24221e-13	-9.11291e-14	-1.02669e-13	-1.73018e-13	-1.04188e-13	-1.26056e-13	-1.28724e-13	-5.83364e-14	-7.97082e-14	0	-1.00372e-13	-1.79245e-13	-1.04603e-13	-5.03176e-13	-1.25465e-13	-1.15436e-13	-1.7177e-13	-9.85312e-14	-1.00172e-13	-1.0569e-13	-1.83982e-13	0	-3.52765e-13	-1.33909e-13	-1.35956e-13	-5.67515e-14	-1.04978e-13	-6.85321e-14	-8.91966e-14	-1.39688e-13	-1.44016e-13	-6.51901e-14	-1.03719e-13
	forest, intensive	-2.72838e-13	-2.00013e-13	-2.02528e-13	-5.97259e-13	-2.09312e-13	-2.83874e-13	-7.95165e-13	-3.71066e-13	-2.81273e-13	-2.31053e-13	-1.21736e-12	-3.40376e-13	-2.09036e-13	-2.6163e-13	-1.3742e-12	-1.3575e-13	-1.63318e-13	-1.33541e-13	-2.71891e-13	-1.54184e-13	-7.31611e-13	-3.5029e-13	-5.31287e-13	-2.86433e-13	0	-2.07105e-13	-2.91292e-13	-2.98018e-13	-6.6481e-13	-5.74594e-13	-2.02562e-13	-2.95598e-13	-1.87185e-13	-2.82703e-13	-3.20567e-13	-1.08022e-12	0	-6.32511e-13	-5.71085e-13	-3.15409e-13	-3.74719e-13	-2.09383e-13	-2.17179e-13	-1.79512e-13	-3.72817e-13	-7.19807e-13	-2.00717e-13	-2.10866e-13
	wetlands	-1.39884e-13	-6.58655e-14	-1.74447e-13	-9.18094e-14	-1.04145e-13	-1.07008e-13	-8.60428e-14	-1.63575e-13	-7.65606e-14	-1.72719e-13	-4.34995e-14	-6.46373e-14	-1.46889e-13	-6.8098e-14	-5.42018e-14	-1.20385e-13	-2.16218e-13	-1.07075e-13	-1.94957e-13	-1.29022e-13	-3.25131e-13	-1.57091e-13	-3.81341e-13	-1.47395e-13	0	-1.66452e-13	-1.15561e-13	-2.38664e-13	-6.65825e-15	-4.02681e-13	-1.1971e-13	-1.47106e-13	-1.03461e-13	-2.6475e-13	-2.63831e-13	-1.67056e-13	0	-5.47673e-14	-2.3406e-13	-5.97256e-14	-1.19174e-13	-8.15197e-14	-1.6126e-13	-1.61572e-13	-2.26925e-13	-2.65009e-13	-1.71327e-13	-1.3663e-13
	wetlands, coastal	-1.39884e-13	-6.58655e-14	-1.74447e-13	-9.18094e-14	-1.04145e-13	-1.07008e-13	-8.60428e-14	-1.63575e-13	-7.65606e-14	-1.72719e-13	-4.34995e-14	-6.46373e-14	-1.46889e-13	-6.8098e-14	-5.42018e-14	-1.20385e-13	-2.16218e-13	-1.07075e-13	-1.94957e-13	-1.29022e-13	-3.25131e-13	-1.57091e-13	-3.81341e-13	-1.47395e-13	0	-1.66452e-13	-1.15561e-13	-2.38664e-13	-6.65825e-15	-4.02681e-13	-1.1971e-13	-1.47106e-13	-1.03461e-13	-2.6475e-13	-2.63831e-13	-1.67056e-13	0	-5.47673e-14	-2.3406e-13	-5.97256e-14	-1.19174e-13	-8.15197e-14	-1.6126e-13	-1.61572e-13	-2.26925e-13	-2.65009e-13	-1.71327e-13	-1.3663e-13
	wetlands, inland	-1.39884e-13	-6.58655e-14	-1.74447e-13	-9.18094e-14	-1.04145e-13	-1.07008e-13	-8.60428e-14	-1.63575e-13	-7.65606e-14	-1.72719e-13	-4.34995e-14	-6.46373e-14	-1.46889e-13	-6.8098e-14	-5.42018e-14	-1.20385e-13	-2.16218e-13	-1.07075e-13	-1.94957e-13	-1.29022e-13	-3.25131e-13	-1.57091e-13	-3.81341e-13	-1.47395e-13	0	-1.66452e-13	-1.15561e-13	-2.38664e-13	-6.65825e-15	-4.02681e-13	-1.1971e-13	-1.47106e-13	-1.03461e-13	-2.6475e-13	-2.63831e-13	-1.67056e-13	0	-5.47673e-14	-2.3406e-13	-5.97256e-14	-1.19174e-13	-8.15197e-14	-1.6126e-13	-1.61572e-13	-2.26925e-13	-2.65009e-13	-1.71327e-13	-1.3663e-13
	shrub land	-1.05875e-13	-7.98158e-14	-1.00135e-13	-1.1722e-13	-7.86948e-14	-1.12148e-13	-3.12738e-13	-2.52715e-13	-1.45442e-13	-1.60406e-13	-1.21018e-12	-8.72095e-14	-9.56597e-14	-8.67222e-14	-3.38522e-13	-1.46857e-13	-1.01413e-13	-1.13154e-13	-1.82752e-13	-1.13168e-13	-1.40073e-13	-1.3882e-13	-7.8911e-14	-9.18784e-14	0	-1.10632e-13	-1.95715e-13	-1.15979e-13	-5.24488e-13	-1.42963e-13	-1.25562e-13	-1.82954e-13	-1.18096e-13	-1.11546e-13	-1.16125e-13	-1.42835e-13	0	-3.76776e-13	-1.46554e-13	-1.07422e-13	-5.72108e-14	-7.78819e-14	-8.55512e-14	-1.00291e-13	-1.52912e-13	-1.57018e-13	-7.84095e-14	-1.13025e-13
	field margins/hedgerows	-1.7102e-13	-1.10044e-13	-1.78189e-13	-1.78776e-13	-1.25636e-13	-1.64951e-13	-2.08321e-13	-2.58946e-13	-1.37758e-13	-1.99001e-13	-1.18663e-13	-1.79669e-13	-1.6003e-13	-1.81998e-13	-2.51847e-13	-1.26663e-13	-1.69184e-13	-1.41384e-13	-1.98884e-13	-1.45961e-13	-2.71347e-13	-1.64774e-13	-1.88817e-13	-1.60316e-13	0	-1.78185e-13	-1.84788e-13	-2.03072e-13	-1.41881e-13	-4.17602e-13	-1.58026e-13	-1.87948e-13	-1.46092e-13	-2.14465e-13	-2.1407e-13	-2.18177e-13	0	-2.4545e-13	-2.19787e-13	-1.40619e-13	-1.34555e-13	-1.44937e-13	-1.98052e-13	-1.73305e-13	-2.18176e-13	-2.38894e-13	-2.19484e-13	-1.49834e-13
	grassland	-1.7102e-13	-1.10044e-13	-1.78189e-13	-1.78776e-13	-1.25636e-13	-1.64951e-13	-2.08321e-13	-2.58946e-13	-1.37758e-13	-1.99001e-13	-1.18663e-13	-1.79669e-13	-1.6003e-13	-1.81998e-13	-2.51847e-13	-1.26663e-13	-1.69184e-13	-1.41384e-13	-1.98884e-13	-1.45961e-13	-2.71347e-13	-1.64774e-13	-1.88817e-13	-1.60316e-13	0	-1.78185e-13	-1.84788e-13	-2.03072e-13	-1.41881e-13	-4.17602e-13	-1.58026e-13	-1.87948e-13	-1.46092e-13	-2.14465e-13	-2.1407e-13	-2.18177e-13	0	-2.4545e-13	-2.19787e-13	-1.40619e-13	-1.34555e-13	-1.44937e-13	-1.98052e-13	-1.73305e-13	-2.18176e-13	-2.38894e-13	-2.19484e-13	-1.49834e-13
	grassland, not used	-1.7102e-13	-1.10044e-13	-1.78189e-13	-1.78776e-13	-1.25636e-13	-1.64951e-13	-2.08321e-13	-2.58946e-13	-1.37758e-13	-1.99001e-13	-1.18663e-13	-1.79669e-13	-1.6003e-13	-1.81998e-13	-2.51847e-13	-1.26663e-13	-1.69184e-13	-1.41384e-13	-1.98884e-13	-1.45961e-13	-2.71347e-13	-1.64774e-13	-1.88817e-13	-1.60316e-13	0	-1.78185e-13	-1.84788e-13	-2.03072e-13	-1.41881e-13	-4.17602e-13	-1.58026e-13	-1.87948e-13	-1.46092e-13	-2.14465e-13	-2.1407e-13	-2.18177e-13	0	-2.4545e-13	-2.19787e-13	-1.40619e-13	-1.34555e-13	-1.44937e-13	-1.98052e-13	-1.73305e-13	-2.18176e-13	-2.38894e-13	-2.19484e-13	-1.49834e-13
	grassland, for livestock grazing	-3.45396e-13	-2.31138e-13	-3.18216e-13	-6.03971e-13	-2.82036e-13	-3.22058e-13	-7.09174e-13	-3.99175e-13	-2.85216e-13	-3.03986e-13	-1.58353e-13	-3.55505e-13	-3.05715e-13	-2.85606e-13	-1.28445e-12	-1.5281e-13	-2.61619e-13	-1.88102e-13	-3.03812e-13	-2.09067e-13	-9.42106e-13	-3.94164e-13	-7.79843e-13	-3.90562e-13	0	-3.08207e-13	-2.95617e-13	-4.28206e-13	-3.01509e-13	-9.2955e-13	-2.56895e-13	-3.14521e-13	-2.51804e-13	-4.35749e-13	-4.65606e-13	-1.12483e-12	0	-4.86679e-13	-6.83082e-13	-3.19012e-13	-4.78692e-13	-2.60074e-13	-3.82399e-13	-2.88755e-13	-4.72734e-13	-8.42987e-13	-3.78274e-13	-2.70938e-13
	pasture/meadow	-3.45396e-13	-2.31138e-13	-3.18216e-13	-6.03971e-13	-2.82036e-13	-3.22058e-13	-7.09174e-13	-3.99175e-13	-2.85216e-13	-3.03986e-13	-1.58353e-13	-3.55505e-13	-3.05715e-13	-2.85606e-13	-1.28445e-12	-1.5281e-13	-2.61619e-13	-1.88102e-13	-3.03812e-13	-2.09067e-13	-9.42106e-13	-3.94164e-13	-7.79843e-13	-3.90562e-13	0	-3.08207e-13	-2.95617e-13	-4.28206e-13	-3.01509e-13	-9.2955e-13	-2.56895e-13	-3.14521e-13	-2.51804e-13	-4.35749e-13	-4.65606e-13	-1.12483e-12	0	-4.86679e-13	-6.83082e-13	-3.19012e-13	-4.78692e-13	-2.60074e-13	-3.82399e-13	-2.88755e-13	-4.72734e-13	-8.42987e-13	-3.78274e-13	-2.70938e-13
	pasture/meadow, extensive	-1.73874e-13	-1.13831e-13	-1.80259e-13	-1.83067e-13	-1.27498e-13	-1.65453e-13	-2.10383e-13	-2.61511e-13	-1.40538e-13	-2.03696e-13	-1.26596e-13	-1.83405e-13	-1.61883e-13	-1.84706e-13	-2.56143e-13	-1.36275e-13	-1.7143e-13	-1.43522e-13	-2.01315e-13	-1.4785e-13	-2.72092e-13	-1.66528e-13	-1.89113e-13	-1.62416e-13	0	-1.80117e-13	-1.88906e-13	-2.03978e-13	-1.44882e-13	-4.15296e-13	-1.60082e-13	-1.90744e-13	-1.50522e-13	-2.16441e-13	-2.15711e-13	-2.22599e-13	0	-2.49401e-13	-2.20393e-13	-1.43809e-13	-1.37312e-13	-1.47334e-13	-1.96643e-13	-1.7536e-13	-2.17283e-13	-2.38647e-13	-2.19857e-13	-1.51196e-13
	pasture/meadow, intensive	-3.48718e-13	-2.34881e-13	-3.20576e-13	-6.08077e-13	-2.84102e-13	-3.24272e-13	-7.13146e-13	-4.02701e-13	-2.88139e-13	-3.08467e-13	-1.66195e-13	-3.59422e-13	-3.07909e-13	-2.88331e-13	-1.28919e-12	-1.61952e-13	-2.63959e-13	-1.9044e-13	-3.06123e-13	-2.11087e-13	-9.44561e-13	-3.96318e-13	-7.84595e-13	-3.93154e-13	0	-3.10443e-13	-2.99528e-13	-4.30294e-13	-3.05833e-13	-9.3159e-13	-2.59149e-13	-3.17177e-13	-2.56304e-13	-4.38176e-13	-4.67778e-13	-1.12904e-12	0	-4.91732e-13	-6.85276e-13	-3.22136e-13	-4.81491e-13	-2.62609e-13	-3.84648e-13	-2.91162e-13	-4.74545e-13	-8.44967e-13	-3.80485e-13	-2.72843e-13
	agriculture	-4.81623e-13	-2.55789e-13	-3.73498e-13	-6.05883e-13	-3.31643e-13	-8.37563e-13	-1.32625e-12	-7.1745e-13	-3.68883e-13	-2.65295e-13	-2.37808e-13	-4.5844e-13	-3.84783e-13	-3.17261e-13	-1.53296e-12	-1.38452e-13	-2.68895e-13	-2.44001e-13	-2.84846e-13	-2.42166e-13	-1.33833e-12	-5.19854e-13	-1.05856e-12	-5.15766e-13	0	-3.74277e-13	-2.89679e-13	-7.24445e-13	-7.50395e-13	-2.02724e-12	-3.1823e-13	-3.01647e-13	-3.02215e-13	-5.05316e-13	-5.60411e-13	-1.09289e-12	0	-9.65551e-13	-1.11305e-12	-3.43692e-13	-4.68911e-13	-3.09796e-13	-1.40248e-12	-3.22449e-13	-1.23551e-12	-1.45195e-12	-7.65136e-13	-4.20945e-13
	arable	-5.25013e-13	-2.71132e-13	-4.14839e-13	-6.08969e-13	-3.62819e-13	-1.02044e-12	-1.53812e-12	-8.32183e-13	-3.98672e-13	-2.67407e-13	-2.70058e-13	-4.97216e-13	-4.30497e-13	-3.33309e-13	-1.60205e-12	-1.39555e-13	-2.90498e-13	-2.76219e-13	-2.84966e-13	-2.65919e-13	-1.52221e-12	-5.71179e-13	-1.05856e-12	-5.78593e-13	0	-4.16454e-13	-2.89679e-13	-8.53637e-13	-9.05493e-13	-2.47257e-12	-3.4993e-13	-3.01647e-13	-3.32937e-13	-5.63133e-13	-6.24919e-13	-1.09289e-12	0	-1.10234e-12	-1.28338e-12	-3.5364e-13	-4.87822e-13	-3.36965e-13	-1.65344e-12	-3.22449e-13	-1.5154e-12	-1.68511e-12	-7.65136e-13	-4.85271e-13
	arable, fallow	-5.573e-13	-2.86474e-13	-4.5618e-13	-6.12054e-13	-3.93995e-13	-1.20332e-12	-1.74999e-12	-9.46916e-13	-4.28462e-13	-2.69519e-13	-3.02309e-13	-5.35993e-13	-4.76211e-13	-3.49358e-13	-1.67114e-12	-1.40658e-13	-3.12101e-13	-3.08437e-13	-2.85086e-13	-2.89673e-13	-1.7061e-12	-6.22504e-13	-1.05856e-12	-6.41419e-13	0	-4.58631e-13	-2.8968e-13	-9.82829e-13	-1.06059e-12	-2.9179e-12	-3.81629e-13	-3.01647e-13	-3.6366e-13	-6.2095e-13	-6.89426e-13	-1.09289e-12	0	-1.23914e-12	-1.45371e-12	-3.63589e-13	-5.06733e-13	-3.64134e-13	-1.65344e-12	-3.22449e-13	-1.7953e-12	-1.91827e-12	-7.65136e-13	-5.49598e-13
	arable, non-irrigated	-5.25013e-13	-2.71132e-13	-4.14839e-13	-6.08969e-13	-3.62819e-13	-1.02044e-12	-1.53812e-12	-8.32183e-13	-3.98672e-13	-2.67407e-13	-2.70058e-13	-4.97216e-13	-4.30497e-13	-3.33309e-13	-1.60205e-12	-1.39555e-13	-2.90498e-13	-2.76219e-13	-2.84966e-13	-2.65919e-13	-1.52221e-12	-5.71179e-13	-1.05856e-12	-5.78593e-13	0	-4.16454e-13	-2.89679e-13	-8.53637e-13	-9.05493e-13	-2.47257e-12	-3.4993e-13	-3.01647e-13	-3.32937e-13	-5.63133e-13	-6.24919e-13	-1.09289e-12	0	-1.10234e-12	-1.28338e-12	-3.5364e-13	-4.87822e-13	-3.36965e-13	-1.65344e-12	-3.22449e-13	-1.5154e-12	-1.68511e-12	-7.65136e-13	-4.85271e-13
	arable, non-irrigated, extensive	-5.03834e-13	-2.59718e-13	-3.91809e-13	-6.0332e-13	-3.45165e-13	-9.26789e-13	-1.42821e-12	-7.7129e-13	-3.80854e-13	-2.6187e-13	-2.46091e-13	-4.73911e-13	-4.05446e-13	-3.22561e-13	-1.56277e-12	-1.39003e-13	-2.77357e-13	-2.57773e-13	-2.82594e-13	-2.52023e-13	-1.42781e-12	-5.43363e-13	-1.05381e-12	-5.44587e-13	0	-3.9313e-13	-2.85767e-13	-7.86953e-13	-8.23619e-13	-2.24786e-12	-3.31826e-13	-2.98991e-13	-3.13075e-13	-5.31798e-13	-5.90493e-13	-1.08869e-12	0	-1.02889e-12	-1.19602e-12	-3.45541e-13	-4.75567e-13	-3.20845e-13	-1.58903e-12	-3.20041e-13	-1.37364e-12	-1.56655e-12	-7.62924e-13	-4.51204e-13
	arable, non-irrigated, intensive	-5.41227e-13	-2.78803e-13	-4.35509e-13	-6.10511e-13	-3.78407e-13	-1.11188e-12	-1.64405e-12	-8.89549e-13	-4.13567e-13	-2.68463e-13	-2.86184e-13	-5.16604e-13	-4.53354e-13	-3.41334e-13	-1.63659e-12	-1.40107e-13	-3.01299e-13	-2.92328e-13	-2.85026e-13	-2.77796e-13	-1.61416e-12	-5.96842e-13	-1.05856e-12	-6.10006e-13	0	-4.37543e-13	-2.89679e-13	-9.18233e-13	-9.83041e-13	-2.69523e-12	-3.65779e-13	-3.01647e-13	-3.48298e-13	-5.92042e-13	-6.57172e-13	-1.09289e-12	0	-1.17074e-12	-1.36855e-12	-3.58615e-13	-4.97277e-13	-3.50549e-13	-1.65344e-12	-3.22449e-13	-1.65535e-12	-1.80169e-12	-7.65136e-13	-5.17434e-13
	arable, irrigated	-5.25013e-13	-2.71132e-13	-4.14839e-13	-6.08969e-13	-3.62819e-13	-1.02044e-12	-1.53812e-12	-8.32183e-13	-3.98672e-13	-2.67407e-13	-2.70058e-13	-4.97216e-13	-4.30497e-13	-3.33309e-13	-1.60205e-12	-1.39555e-13	-2.90498e-13	-2.76219e-13	-2.84966e-13	-2.65919e-13	-1.52221e-12	-5.71179e-13	-1.05856e-12	-5.78593e-13	0	-4.16454e-13	-2.89679e-13	-8.53637e-13	-9.05493e-13	-2.47257e-12	-3.4993e-13	-3.01647e-13	-3.32937e-13	-5.63133e-13	-6.24919e-13	-1.09289e-12	0	-1.10234e-12	-1.28338e-12	-3.5364e-13	-4.87822e-13	-3.36965e-13	-1.65344e-12	-3.22449e-13	-1.5154e-12	-1.68511e-12	-7.65136e-13	-4.85271e-13
	arable, irrigated, extensive	-5.03834e-13	-2.59718e-13	-3.91809e-13	-6.0332e-13	-3.45165e-13	-9.26789e-13	-1.42821e-12	-7.7129e-13	-3.80854e-13	-2.6187e-13	-2.46091e-13	-4.73911e-13	-4.05446e-13	-3.22561e-13	-1.56277e-12	-1.39003e-13	-2.77357e-13	-2.57773e-13	-2.82594e-13	-2.52023e-13	-1.42781e-12	-5.43363e-13	-1.05381e-12	-5.44587e-13	0	-3.9313e-13	-2.85767e-13	-7.86953e-13	-8.23619e-13	-2.24786e-12	-3.31826e-13	-2.98991e-13	-3.13075e-13	-5.31798e-13	-5.90493e-13	-1.08869e-12	0	-1.02889e-12	-1.19602e-12	-3.45541e-13	-4.75567e-13	-3.20845e-13	-1.58903e-12	-3.20041e-13	-1.37364e-12	-1.56655e-12	-7.62924e-13	-4.51204e-13
	arable, irrigated, intensive	-5.41227e-13	-2.78803e-13	-4.35509e-13	-6.10511e-13	-3.78407e-13	-1.11188e-12	-1.64405e-12	-8.89549e-13	-4.13567e-13	-2.68463e-13	-2.86184e-13	-5.16604e-13	-4.53354e-13	-3.41334e-13	-1.63659e-12	-1.40107e-13	-3.01299e-13	-2.92328e-13	-2.85026e-13	-2.77796e-13	-1.61416e-12	-5.96842e-13	-1.05856e-12	-6.10006e-13	0	-4.37543e-13	-2.89679e-13	-9.18233e-13	-9.83041e-13	-2.69523e-12	-3.65779e-13	-3.01647e-13	-3.48298e-13	-5.92042e-13	-6.57172e-13	-1.09289e-12	0	-1.17074e-12	-1.36855e-12	-3.58615e-13	-4.97277e-13	-3.50549e-13	-1.65344e-12	-3.22449e-13	-1.65535e-12	-1.80169e-12	-7.65136e-13	-5.17434e-13
	arable, flooded crops	-2.96862e-13	-2.09914e-13	-2.49889e-13	-5.96657e-13	-2.38425e-13	-2.90751e-13	-6.92754e-13	-3.744e-13	-2.79812e-13	-2.5898e-13	-1.41379e-13	-3.42498e-13	-2.48099e-13	-2.69275e-13	-1.32639e-12	-1.35153e-13	-2.04303e-13	-1.4767e-13	-2.84487e-13	-1.71144e-13	-7.88505e-13	-3.66392e-13	-5.31287e-13	-3.27915e-13	0	-2.48168e-13	-2.89677e-13	-3.38159e-13	-2.86655e-13	-6.95705e-13	-2.23449e-13	-3.01647e-13	-2.10356e-13	-3.32444e-13	-3.67532e-13	-1.09289e-12	0	-5.56541e-13	-6.03748e-13	-3.13946e-13	-4.12366e-13	-2.28561e-13	-2.73444e-13	-2.23821e-13	-3.98614e-13	-7.54797e-13	-2.80134e-13	-2.2861e-13
	arable, greenhouse	-2.93405e-13	-2.06126e-13	-2.47405e-13	-5.92543e-13	-2.36266e-13	-2.87988e-13	-6.88146e-13	-3.70529e-13	-2.76799e-13	-2.54492e-13	-1.3344e-13	-3.38465e-13	-2.45768e-13	-2.66502e-13	-1.32144e-12	-1.3515e-13	-2.01899e-13	-1.45236e-13	-2.82175e-13	-1.69052e-13	-7.85498e-13	-3.64084e-13	-5.26535e-13	-3.25135e-13	0	-2.45805e-13	-2.85766e-13	-3.35683e-13	-2.81865e-13	-6.92328e-13	-2.21099e-13	-2.98991e-13	-2.05763e-13	-3.29844e-13	-3.65167e-13	-1.08869e-12	0	-5.51078e-13	-6.01043e-13	-3.10791e-13	-4.09511e-13	-2.25945e-13	-2.70063e-13	-2.2127e-13	-3.95964e-13	-7.52117e-13	-2.77336e-13	-2.26512e-13
	field margins/hedgerows	-1.7102e-13	-1.10044e-13	-1.78189e-13	-1.78776e-13	-1.25636e-13	-1.64951e-13	-2.08321e-13	-2.58946e-13	-1.37758e-13	-1.99001e-13	-1.18663e-13	-1.79669e-13	-1.6003e-13	-1.81998e-13	-2.51847e-13	-1.26663e-13	-1.69184e-13	-1.41384e-13	-1.98884e-13	-1.45961e-13	-2.71347e-13	-1.64774e-13	-1.88817e-13	-1.60316e-13	0	-1.78185e-13	-1.84788e-13	-2.03072e-13	-1.41881e-13	-4.17602e-13	-1.58026e-13	-1.87948e-13	-1.46092e-13	-2.14465e-13	-2.1407e-13	-2.18177e-13	0	-2.4545e-13	-2.19787e-13	-1.40619e-13	-1.34555e-13	-1.44937e-13	-1.98052e-13	-1.73305e-13	-2.18176e-13	-2.38894e-13	-2.19484e-13	-1.49834e-13
	permanent crops	-5.25013e-13	-2.71132e-13	-4.14839e-13	-6.08969e-13	-3.62819e-13	-1.02044e-12	-1.53812e-12	-8.32183e-13	-3.98672e-13	-2.67407e-13	-2.70058e-13	-4.97216e-13	-4.30497e-13	-3.33309e-13	-1.60205e-12	-1.39555e-13	-2.90498e-13	-2.76219e-13	-2.84966e-13	-2.65919e-13	-1.52221e-12	-5.71179e-13	-1.05856e-12	-5.78593e-13	0	-4.16454e-13	-2.89679e-13	-8.53637e-13	-9.05493e-13	-2.47257e-12	-3.4993e-13	-3.01647e-13	-3.32937e-13	-5.63133e-13	-6.24919e-13	-1.09289e-12	0	-1.10234e-12	-1.28338e-12	-3.5364e-13	-4.87822e-13	-3.36965e-13	-1.65344e-12	-3.22449e-13	-1.5154e-12	-1.68511e-12	-7.65136e-13	-4.85271e-13
	permanent crops, non-irrigated	-5.25013e-13	-2.71132e-13	-4.14839e-13	-6.08969e-13	-3.62819e-13	-1.02044e-12	-1.53812e-12	-8.32183e-13	-3.98672e-13	-2.67407e-13	-2.70058e-13	-4.97216e-13	-4.30497e-13	-3.33309e-13	-1.60205e-12	-1.39555e-13	-2.90498e-13	-2.76219e-13	-2.84966e-13	-2.65919e-13	-1.52221e-12	-5.71179e-13	-1.05856e-12	-5.78593e-13	0	-4.16454e-13	-2.89679e-13	-8.53637e-13	-9.05493e-13	-2.47257e-12	-3.4993e-13	-3.01647e-13	-3.32937e-13	-5.63133e-13	-6.24919e-13	-1.09289e-12	0	-1.10234e-12	-1.28338e-12	-3.5364e-13	-4.87822e-13	-3.36965e-13	-1.65344e-12	-3.22449e-13	-1.5154e-12	-1.68511e-12	-7.65136e-13	-4.85271e-13
	permanent crops, non-irrigated, extensive	-5.03834e-13	-2.59718e-13	-3.91809e-13	-6.0332e-13	-3.45165e-13	-9.26789e-13	-1.42821e-12	-7.7129e-13	-3.80854e-13	-2.6187e-13	-2.46091e-13	-4.73911e-13	-4.05446e-13	-3.22561e-13	-1.56277e-12	-1.39003e-13	-2.77357e-13	-2.57773e-13	-2.82594e-13	-2.52023e-13	-1.42781e-12	-5.43363e-13	-1.05381e-12	-5.44587e-13	0	-3.9313e-13	-2.85767e-13	-7.86953e-13	-8.23619e-13	-2.24786e-12	-3.31826e-13	-2.98991e-13	-3.13075e-13	-5.31798e-13	-5.90493e-13	-1.08869e-12	0	-1.02889e-12	-1.19602e-12	-3.45541e-13	-4.75567e-13	-3.20845e-13	-1.58903e-12	-3.20041e-13	-1.37364e-12	-1.56655e-12	-7.62924e-13	-4.51204e-13
	permanent crops, non-irrigated, intensive	-5.25013e-13	-2.71132e-13	-4.14839e-13	-6.08969e-13	-3.62819e-13	-1.02044e-12	-1.53812e-12	-8.32183e-13	-3.98672e-13	-2.67407e-13	-2.70058e-13	-4.97216e-13	-4.30497e-13	-3.33309e-13	-1.60205e-12	-1.39555e-13	-2.90498e-13	-2.76219e-13	-2.84966e-13	-2.65919e-13	-1.52221e-12	-5.71179e-13	-1.05856e-12	-5.78593e-13	0	-4.16454e-13	-2.89679e-13	-8.53637e-13	-9.05493e-13	-2.47257e-12	-3.4993e-13	-3.01647e-13	-3.32937e-13	-5.63133e-13	-6.24919e-13	-1.09289e-12	0	-1.10234e-12	-1.28338e-12	-3.5364e-13	-4.87822e-13	-3.36965e-13	-1.65344e-12	-3.22449e-13	-1.5154e-12	-1.68511e-12	-7.65136e-13	-4.85271e-13
	permanent crops, irrigated	-5.25013e-13	-2.71132e-13	-4.14839e-13	-6.08969e-13	-3.62819e-13	-1.02044e-12	-1.53812e-12	-8.32183e-13	-3.98672e-13	-2.67407e-13	-2.70058e-13	-4.97216e-13	-4.30497e-13	-3.33309e-13	-1.60205e-12	-1.39555e-13	-2.90498e-13	-2.76219e-13	-2.84966e-13	-2.65919e-13	-1.52221e-12	-5.71179e-13	-1.05856e-12	-5.78593e-13	0	-4.16454e-13	-2.89679e-13	-8.53637e-13	-9.05493e-13	-2.47257e-12	-3.4993e-13	-3.01647e-13	-3.32937e-13	-5.63133e-13	-6.24919e-13	-1.09289e-12	0	-1.10234e-12	-1.28338e-12	-3.5364e-13	-4.87822e-13	-3.36965e-13	-1.65344e-12	-3.22449e-13	-1.5154e-12	-1.68511e-12	-7.65136e-13	-4.85271e-13
	permanent crops, irrigated, extensive	-5.03834e-13	-2.59718e-13	-3.91809e-13	-6.0332e-13	-3.45165e-13	-9.26789e-13	-1.42821e-12	-7.7129e-13	-3.80854e-13	-2.6187e-13	-2.46091e-13	-4.73911e-13	-4.05446e-13	-3.22561e-13	-1.56277e-12	-1.39003e-13	-2.77357e-13	-2.57773e-13	-2.82594e-13	-2.52023e-13	-1.42781e-12	-5.43363e-13	-1.05381e-12	-5.44587e-13	0	-3.9313e-13	-2.85767e-13	-7.86953e-13	-8.23619e-13	-2.24786e-12	-3.31826e-13	-2.98991e-13	-3.13075e-13	-5.31798e-13	-5.90493e-13	-1.08869e-12	0	-1.02889e-12	-1.19602e-12	-3.45541e-13	-4.75567e-13	-3.20845e-13	-1.58903e-12	-3.20041e-13	-1.37364e-12	-1.56655e-12	-7.62924e-13	-4.51204e-13
	permanent crops, irrigated, intensive	-5.25013e-13	-2.71132e-13	-4.14839e-13	-6.08969e-13	-3.62819e-13	-1.02044e-12	-1.53812e-12	-8.32183e-13	-3.98672e-13	-2.67407e-13	-2.70058e-13	-4.97216e-13	-4.30497e-13	-3.33309e-13	-1.60205e-12	-1.39555e-13	-2.90498e-13	-2.76219e-13	-2.84966e-13	-2.65919e-13	-1.52221e-12	-5.71179e-13	-1.05856e-12	-5.78593e-13	0	-4.16454e-13	-2.89679e-13	-8.53637e-13	-9.05493e-13	-2.47257e-12	-3.4993e-13	-3.01647e-13	-3.32937e-13	-5.63133e-13	-6.24919e-13	-1.09289e-12	0	-1.10234e-12	-1.28338e-12	-3.5364e-13	-4.87822e-13	-3.36965e-13	-1.65344e-12	-3.22449e-13	-1.5154e-12	-1.68511e-12	-7.65136e-13	-4.85271e-13
	agriculture, mosaic	-4.81623e-13	-2.55789e-13	-3.73498e-13	-6.05883e-13	-3.31643e-13	-8.37563e-13	-1.32625e-12	-7.1745e-13	-3.68883e-13	-2.65295e-13	-2.37808e-13	-4.5844e-13	-3.84783e-13	-3.17261e-13	-1.53296e-12	-1.38452e-13	-2.68895e-13	-2.44001e-13	-2.84846e-13	-2.42166e-13	-1.33833e-12	-5.19854e-13	-1.05856e-12	-5.15766e-13	0	-3.74277e-13	-2.89679e-13	-7.24445e-13	-7.50395e-13	-2.02724e-12	-3.1823e-13	-3.01647e-13	-3.02215e-13	-5.05316e-13	-5.60411e-13	-1.09289e-12	0	-9.65551e-13	-1.11305e-12	-3.43692e-13	-4.68911e-13	-3.09796e-13	-1.40248e-12	-3.22449e-13	-1.23551e-12	-1.45195e-12	-7.65136e-13	-4.20945e-13
	artificial areas	-4.80479e-12	-2.57275e-12	-6.14986e-12	-7.78173e-12	-3.25717e-12	-7.14837e-12	-2.20671e-11	-6.85066e-12	-3.15105e-12	-4.93566e-12	-2.05544e-12	-7.79305e-12	-3.34677e-12	-4.67583e-12	-4.56038e-11	-1.48579e-12	-4.22105e-12	-2.20001e-12	-5.53413e-12	-1.92055e-12	-2.76718e-11	-1.05681e-11	-2.33999e-11	-9.95831e-12	0	-3.18136e-12	-5.39648e-12	-9.74375e-12	-7.28724e-12	-2.07906e-11	-4.60178e-12	-6.192e-12	-4.55968e-12	-9.25166e-12	-1.10946e-11	-3.90944e-11	0	-1.25654e-11	-2.0216e-11	-3.50192e-12	-6.57488e-12	-2.55065e-12	-7.08561e-12	-2.92939e-12	-1.13289e-11	-2.62143e-11	-6.6356e-12	-5.54341e-12
	urban	-4.80748e-12	-2.5761e-12	-6.15197e-12	-7.78541e-12	-3.25902e-12	-7.15035e-12	-2.20707e-11	-6.85382e-12	-3.15367e-12	-4.93967e-12	-2.06245e-12	-7.79655e-12	-3.34874e-12	-4.67827e-12	-4.5608e-11	-1.49397e-12	-4.22105e-12	-2.2021e-12	-5.53619e-12	-1.92235e-12	-2.76718e-11	-1.05701e-11	-2.34041e-11	-9.96063e-12	0	-3.18336e-12	-5.39998e-12	-9.74375e-12	-7.29111e-12	-2.07906e-11	-4.6038e-12	-6.19437e-12	-4.5637e-12	-9.25383e-12	-1.10946e-11	-3.90982e-11	0	-1.25699e-11	-2.0218e-11	-3.50471e-12	-6.57738e-12	-2.55292e-12	-7.08763e-12	-2.93154e-12	-1.13289e-11	-2.62143e-11	-6.63581e-12	-5.54341e-12
	urban/industrial fallow	-4.80656e-12	-2.56941e-12	-6.15179e-12	-7.77836e-12	-3.25837e-12	-7.14639e-12	-2.20843e-11	-6.85872e-12	-3.15135e-12	-4.93186e-12	-2.05157e-12	-7.78954e-12	-3.34928e-12	-4.67339e-12	-4.56063e-11	-1.47772e-12	-4.22232e-12	-2.20107e-12	-5.53207e-12	-1.92106e-12	-2.76897e-11	-1.05712e-11	-2.33956e-11	-9.96213e-12	0	-3.18349e-12	-5.39298e-12	-9.75638e-12	-7.29853e-12	-2.08341e-11	-4.60286e-12	-6.18962e-12	-4.55865e-12	-9.25514e-12	-1.11009e-11	-3.90907e-11	0	-1.25743e-11	-2.02307e-11	-3.49912e-12	-6.57237e-12	-2.54839e-12	-7.12051e-12	-2.93192e-12	-1.13562e-11	-2.62371e-11	-6.65273e-12	-5.54969e-12
	urban, continuously built	-6.24628e-12	-2.60089e-12	-9.85848e-12	-7.7826e-12	-3.25902e-12	-1.21517e-11	-3.88793e-11	-1.12266e-11	-3.14917e-12	-7.78513e-12	-2.97687e-12	-1.35254e-11	-3.34874e-12	-7.91439e-12	-8.12432e-11	-1.87948e-12	-6.52995e-12	-3.13768e-12	-8.89522e-12	-2.01292e-12	-4.80531e-11	-1.80587e-11	-3.92038e-11	-1.69186e-11	0	-3.28514e-12	-8.96144e-12	-1.61526e-11	-1.24785e-11	-3.5789e-11	-7.47444e-12	-1.0283e-11	-7.31435e-12	-1.52969e-11	-1.85009e-11	-6.94299e-11	0	-2.17364e-11	-3.50818e-11	-3.49732e-12	-6.69066e-12	-2.60082e-12	-1.18805e-11	-2.98224e-12	-1.92162e-11	-4.5801e-11	-1.10467e-11	-9.1509e-12
	urban, discontinuously built	-4.42424e-12	-2.41339e-12	-5.48664e-12	-7.76999e-12	-2.94334e-12	-6.86047e-12	-2.2044e-11	-6.6946e-12	-3.1535e-12	-4.53262e-12	-2.00983e-12	-7.69206e-12	-2.80955e-12	-4.55263e-12	-4.55763e-11	-1.453e-12	-3.86954e-12	-1.83064e-12	-5.07451e-12	-1.51689e-12	-2.67116e-11	-1.00933e-11	-2.07907e-11	-9.36718e-12	0	-2.60352e-12	-5.43093e-12	-8.99704e-12	-7.26209e-12	-2.06511e-11	-4.2986e-12	-6.0133e-12	-4.24667e-12	-8.62646e-12	-9.99927e-12	-3.87391e-11	0	-1.2536e-11	-1.93925e-11	-3.51788e-12	-5.9299e-12	-2.2701e-12	-6.88204e-12	-2.30524e-12	-1.06232e-11	-2.5323e-11	-6.52999e-12	-5.11564e-12
	urban, green areas	-1.99789e-12	-1.34677e-12	-1.80314e-12	-4.03091e-12	-1.76761e-12	-1.82101e-12	-5.08444e-12	-2.22048e-12	-1.80963e-12	-1.62447e-12	-7.59653e-13	-1.80599e-12	-1.79529e-12	-1.236e-12	-9.8924e-12	-6.69263e-13	-1.39122e-12	-9.0186e-13	-1.687e-12	-1.07666e-12	-6.52819e-12	-2.58757e-12	-5.2518e-12	-2.50309e-12	0	-1.73451e-12	-1.69127e-12	-2.60337e-12	-1.90292e-12	-5.78106e-12	-1.43425e-12	-1.83494e-12	-1.39551e-12	-2.5947e-12	-2.8609e-12	-8.29515e-12	0	-3.18652e-12	-4.71621e-12	-1.90661e-12	-3.25394e-12	-1.35713e-12	-2.18506e-12	-1.57952e-12	-2.94511e-12	-5.97917e-12	-2.13539e-12	-1.57855e-12
	industrial area	-4.81003e-12	-2.56321e-12	-6.11814e-12	-7.77778e-12	-3.25506e-12	-7.17197e-12	-2.20618e-11	-6.83324e-12	-3.14778e-12	-4.91465e-12	-2.04814e-12	-7.79262e-12	-3.33453e-12	-4.66856e-12	-4.5599e-11	-1.47556e-12	-4.22003e-12	-2.16277e-12	-5.57667e-12	-1.92677e-12	-2.76702e-11	-1.0584e-11	-2.33956e-11	-9.92951e-12	0	-3.15356e-12	-5.38727e-12	-9.74265e-12	-7.28205e-12	-2.07868e-11	-4.58643e-12	-6.19605e-12	-4.51116e-12	-9.249e-12	-1.11168e-11	-3.91215e-11	0	-1.25597e-11	-2.02297e-11	-3.49778e-12	-6.54405e-12	-2.53641e-12	-7.08039e-12	-2.89955e-12	-1.13413e-11	-2.62311e-11	-6.63351e-12	-5.55185e-12
	mineral extraction site	-4.59302e-12	-2.72935e-12	-3.80232e-12	-7.88653e-12	-3.78512e-12	-8.3635e-12	-1.57554e-11	-6.82422e-12	-4.05936e-12	-2.44589e-12	-2.3239e-12	-3.90716e-12	-4.05112e-12	-2.50868e-12	-2.13077e-11	-1.24604e-12	-2.50181e-12	-2.04825e-12	-2.54646e-12	-2.13142e-12	-1.65833e-11	-5.96855e-12	-1.06795e-11	-5.96989e-12	0	-3.73399e-12	-2.78365e-12	-7.7823e-12	-8.00387e-12	-2.06089e-11	-3.06958e-12	-2.94493e-12	-3.07567e-12	-5.52725e-12	-6.27778e-12	-1.59548e-11	0	-1.01384e-11	-1.32479e-11	-3.81391e-12	-6.28448e-12	-2.92236e-12	-8.94544e-12	-2.59206e-12	-1.29647e-11	-1.74849e-11	-5.02492e-12	-4.28452e-12
	dump site	-3.44517e-12	-2.45608e-12	-2.83662e-12	-7.79046e-12	-3.02078e-12	-3.15633e-12	-9.45673e-12	-3.46918e-12	-3.1668e-12	-2.53593e-12	-1.36514e-12	-3.42391e-12	-2.91055e-12	-2.17231e-12	-1.90236e-11	-1.21039e-12	-2.07962e-12	-1.23695e-12	-2.60536e-12	-1.56523e-12	-1.17173e-11	-4.53371e-12	-9.43217e-12	-4.33567e-12	0	-2.70911e-12	-2.77563e-12	-4.28456e-12	-3.39303e-12	-9.53791e-12	-2.24479e-12	-2.97707e-12	-2.29501e-12	-4.21701e-12	-4.74743e-12	-1.60548e-11	0	-5.70863e-12	-8.47364e-12	-3.53652e-12	-6.04946e-12	-2.32778e-12	-3.45219e-12	-2.41943e-12	-4.89578e-12	-1.08717e-11	-3.32613e-12	-2.52495e-12
	construction site	-4.59302e-12	-2.72935e-12	-3.80232e-12	-7.88653e-12	-3.78512e-12	-8.3635e-12	-1.57554e-11	-6.82422e-12	-4.05936e-12	-2.44589e-12	-2.3239e-12	-3.90716e-12	-4.05112e-12	-2.50868e-12	-2.13077e-11	-1.24604e-12	-2.50181e-12	-2.04825e-12	-2.54646e-12	-2.13142e-12	-1.65833e-11	-5.96855e-12	-1.06795e-11	-5.96989e-12	0	-3.73399e-12	-2.78365e-12	-7.7823e-12	-8.00387e-12	-2.06089e-11	-3.06958e-12	-2.94493e-12	-3.07567e-12	-5.52725e-12	-6.27778e-12	-1.59548e-11	0	-1.01384e-11	-1.32479e-11	-3.81391e-12	-6.28448e-12	-2.92236e-12	-8.94544e-12	-2.59206e-12	-1.29647e-11	-1.74849e-11	-5.02492e-12	-4.28452e-12
	traffic area	-4.80175e-12	-2.56941e-12	-6.1474e-12	-7.77803e-12	-3.25506e-12	-7.14639e-12	-2.20618e-11	-6.84653e-12	-3.14818e-12	-4.93163e-12	-2.04814e-12	-7.78954e-12	-3.34442e-12	-4.67339e-12	-4.5599e-11	-1.4776e-12	-4.22003e-12	-2.19765e-12	-5.53206e-12	-1.91854e-12	-2.76702e-11	-1.05658e-11	-2.33956e-11	-9.95546e-12	0	-3.179e-12	-5.39298e-12	-9.74265e-12	-7.28205e-12	-2.07868e-11	-4.59949e-12	-6.18962e-12	-4.55539e-12	-9.249e-12	-1.1094e-11	-3.90907e-11	0	-1.25597e-11	-2.02126e-11	-3.49912e-12	-6.57237e-12	-2.54839e-12	-7.08039e-12	-2.92703e-12	-1.13265e-11	-2.62124e-11	-6.63351e-12	-5.54286e-12
	traffic area, road network	-6.17956e-12	-2.57476e-12	-9.84462e-12	-7.78391e-12	-3.25802e-12	-1.20614e-11	-3.88761e-11	-1.12111e-11	-3.15237e-12	-7.71559e-12	-2.97379e-12	-1.3507e-11	-3.34756e-12	-7.89407e-12	-8.12409e-11	-1.88231e-12	-6.52977e-12	-3.10169e-12	-8.76054e-12	-1.92143e-12	-4.80515e-11	-1.79574e-11	-3.92021e-11	-1.68134e-11	0	-3.18221e-12	-8.9772e-12	-1.61515e-11	-1.24757e-11	-3.57853e-11	-7.4211e-12	-1.02467e-11	-7.29984e-12	-1.52956e-11	-1.82496e-11	-6.93206e-11	0	-2.17334e-11	-3.48922e-11	-3.50359e-12	-6.57638e-12	-2.55201e-12	-1.18765e-11	-2.93048e-12	-1.90508e-11	-4.5593e-11	-1.10466e-11	-9.0515e-12
	traffic area, rail network	-4.81469e-12	-2.56941e-12	-6.15882e-12	-7.77888e-12	-3.26367e-12	-7.14639e-12	-2.21203e-11	-6.87823e-12	-3.15641e-12	-4.93222e-12	-2.05705e-12	-7.78954e-12	-3.35705e-12	-4.67339e-12	-4.56181e-11	-1.47791e-12	-4.22599e-12	-2.20655e-12	-5.53209e-12	-1.9251e-12	-2.7721e-11	-1.05799e-11	-2.3458e-11	-9.97281e-12	0	-3.19066e-12	-5.39298e-12	-9.77834e-12	-7.3249e-12	-2.09098e-11	-4.60825e-12	-6.18962e-12	-4.56388e-12	-9.26497e-12	-1.11118e-11	-3.90907e-11	0	-1.25975e-11	-2.02597e-11	-3.49912e-12	-6.57237e-12	-2.54839e-12	-7.18471e-12	-2.94007e-12	-1.14038e-11	-2.62768e-11	-6.68595e-12	-5.56063e-12
	traffic area, rail/road embankment	-4.48716e-12	-2.45474e-12	-5.61757e-12	-7.78985e-12	-3.02865e-12	-6.83938e-12	-2.21203e-11	-6.76926e-12	-3.17399e-12	-4.61806e-12	-2.05705e-12	-7.70641e-12	-2.9224e-12	-4.58393e-12	-4.57674e-11	-1.50113e-12	-3.81643e-12	-1.92053e-12	-5.02345e-12	-1.57106e-12	-2.70541e-11	-1.00886e-11	-2.13427e-11	-9.49277e-12	0	-2.71996e-12	-5.45819e-12	-9.1269e-12	-7.3249e-12	-2.09098e-11	-4.36652e-12	-6.01609e-12	-4.35539e-12	-8.76444e-12	-1.0132e-11	-3.87213e-11	0	-1.26195e-11	-1.95273e-11	-3.53541e-12	-6.04846e-12	-2.32688e-12	-7.15033e-12	-2.43162e-12	-1.07663e-11	-2.54716e-11	-6.68595e-12	-5.1742e-12
	bare area	-6.19747e-13	-2.67582e-13	-6.77559e-13	-1.82494e-13	-4.87308e-13	-1.98622e-12	-2.36059e-12	-1.45231e-12	-4.64562e-13	-3.05637e-13	-5.26728e-13	-3.70939e-13	-6.90544e-13	-2.72672e-13	-9.33582e-13	-2.36405e-13	-5.27216e-13	-5.20941e-13	-2.88292e-13	-4.47036e-13	-2.26366e-12	-7.56784e-13	-1.02978e-12	-8.69065e-13	0	-6.7645e-13	-2.2026e-13	-1.61534e-12	-1.5142e-12	-3.29657e-12	-5.26095e-13	-2.37738e-13	-5.26187e-13	-9.40128e-13	-9.78947e-13	-2.53722e-13	0	-1.62093e-12	-2.02646e-12	-2.2266e-13	-3.73608e-13	-4.06588e-13	-1.63574e-12	-3.54831e-13	-3.09248e-12	-2.67371e-12	-7.46699e-13	-8.55607e-13
	snow and ice	-6.19747e-13	-2.67582e-13	-6.77559e-13	-1.82494e-13	-4.87308e-13	-1.98622e-12	-2.36059e-12	-1.45231e-12	-4.64562e-13	-3.05637e-13	-5.26728e-13	-3.70939e-13	-6.90544e-13	-2.72672e-13	-9.33582e-13	-2.36405e-13	-5.27216e-13	-5.20941e-13	-2.88292e-13	-4.47036e-13	-2.26366e-12	-7.56784e-13	-1.02978e-12	-8.69065e-13	0	-6.7645e-13	-2.2026e-13	-1.61534e-12	-1.5142e-12	-3.29657e-12	-5.26095e-13	-2.37738e-13	-5.26187e-13	-9.40128e-13	-9.78947e-13	-2.53722e-13	0	-1.62093e-12	-2.02646e-12	-2.2266e-13	-3.73608e-13	-4.06588e-13	-1.63574e-12	-3.54831e-13	-3.09248e-12	-2.67371e-12	-7.46699e-13	-8.55607e-13
[truncated: 165 more columns]

## Sheet: Histograms_NSQI
Indicator	Land Use Type	BP	EP	GR	MF	pt
Global	unspecified	8.98909e-15	9.04908e-16	9.15286e-15	1.52147e-14	3.42616e-14
	unspecified, used	5.39855e-15	9.04908e-16	9.15286e-15	3.04294e-14	4.58857e-14
	unspecified, natural	5.9929e-15	1.00984e-15	8.30148e-15	0	1.53042e-14
	forest	6.24719e-15	1.44703e-15	4.08649e-15	0	1.17807e-14
	forest, natural	5.20684e-15	1.44703e-15	4.08649e-15	0	1.07404e-14
	forest, primary	5.20684e-15	1.44703e-15	4.08649e-15	0	1.07404e-14
	forest, secondary	5.20684e-15	1.51005e-15	4.08649e-15	0	1.08034e-14
	forest, used	6.4726e-15	1.51005e-15	4.08649e-15	1.52147e-14	2.72838e-14
	forest, extensive	5.90041e-15	1.44703e-15	4.08649e-15	0	1.14339e-14
	forest, intensive	6.4726e-15	1.51005e-15	4.08649e-15	1.52147e-14	2.72838e-14
	wetlands	8.8349e-17	8.78716e-16	1.30213e-14	0	1.39884e-14
	wetlands, coastal	8.8349e-17	8.78716e-16	1.30213e-14	0	1.39884e-14
	wetlands, inland	8.8349e-17	8.78716e-16	1.30213e-14	0	1.39884e-14
	shrub land	5.9929e-15	1.05733e-15	3.53728e-15	0	1.05875e-14
	field margins/hedgerows	6.59497e-15	1.63801e-15	8.86899e-15	0	1.7102e-14
	grassland	6.59497e-15	1.63801e-15	8.86899e-15	0	1.7102e-14
	grassland, not used	6.59497e-15	1.63801e-15	8.86899e-15	0	1.7102e-14
	grassland, for livestock grazing	7.13688e-15	1.63801e-15	1.055e-14	1.52147e-14	3.45396e-14
	pasture/meadow	7.13688e-15	1.63801e-15	1.055e-14	1.52147e-14	3.45396e-14
	pasture/meadow, extensive	6.94459e-15	1.57382e-15	8.86899e-15	0	1.73874e-14
	pasture/meadow, intensive	7.46902e-15	1.63801e-15	1.055e-14	1.52147e-14	3.48718e-14
	agriculture	6.4726e-15	1.98614e-14	6.61362e-15	1.52147e-14	4.81623e-14
	arable	6.4726e-15	2.42004e-14	6.61362e-15	1.52147e-14	5.25013e-14
	arable, fallow	6.4726e-15	2.74291e-14	6.61362e-15	1.52147e-14	5.573e-14
	arable, non-irrigated	6.4726e-15	2.42004e-14	6.61362e-15	1.52147e-14	5.25013e-14
	arable, non-irrigated, extensive	6.14316e-15	2.24119e-14	6.61362e-15	1.52147e-14	5.03834e-14
	arable, non-irrigated, intensive	6.4726e-15	2.58217e-14	6.61362e-15	1.52147e-14	5.41227e-14
	arable, irrigated	6.4726e-15	2.42004e-14	6.61362e-15	1.52147e-14	5.25013e-14
	arable, irrigated, extensive	6.14316e-15	2.24119e-14	6.61362e-15	1.52147e-14	5.03834e-14
	arable, irrigated, intensive	6.4726e-15	2.58217e-14	6.61362e-15	1.52147e-14	5.41227e-14
	arable, flooded crops	6.4726e-15	1.38528e-15	6.61362e-15	1.52147e-14	2.96862e-14
	arable, greenhouse	6.14316e-15	1.36906e-15	6.61362e-15	1.52147e-14	2.93405e-14
	field margins/hedgerows	6.59497e-15	1.63801e-15	8.86899e-15	0	1.7102e-14
	permanent crops	6.4726e-15	2.42004e-14	6.61362e-15	1.52147e-14	5.25013e-14
	permanent crops, non-irrigated	6.4726e-15	2.42004e-14	6.61362e-15	1.52147e-14	5.25013e-14
	permanent crops, non-irrigated, extensive	6.14316e-15	2.24119e-14	6.61362e-15	1.52147e-14	5.03834e-14
	permanent crops, non-irrigated, intensive	6.4726e-15	2.42004e-14	6.61362e-15	1.52147e-14	5.25013e-14
	permanent crops, irrigated	6.4726e-15	2.42004e-14	6.61362e-15	1.52147e-14	5.25013e-14
	permanent crops, irrigated, extensive	6.14316e-15	2.24119e-14	6.61362e-15	1.52147e-14	5.03834e-14
	permanent crops, irrigated, intensive	6.4726e-15	2.42004e-14	6.61362e-15	1.52147e-14	5.25013e-14
	agriculture, mosaic	6.4726e-15	1.98614e-14	6.61362e-15	1.52147e-14	4.81623e-14
	artificial areas	9.36274e-15	9.04908e-16	1.7689e-14	8.50972e-14	1.13054e-13
	urban	9.42596e-15	9.04908e-16	1.7689e-14	8.50972e-14	1.13117e-13
	urban/industrial fallow	9.29946e-15	1.00984e-15	1.7689e-14	8.50972e-14	1.13096e-13
	urban, continuously built	9.42596e-15	9.04908e-16	1.92254e-14	1.17415e-13	1.46971e-13
	urban, discontinuously built	8.94469e-15	9.04908e-16	9.15286e-15	8.50972e-14	1.041e-13
	urban, green areas	5.58734e-15	1.00984e-15	9.98252e-15	3.04294e-14	4.70091e-14
	industrial area	9.29946e-15	8.96599e-16	1.78839e-14	8.50972e-14	1.13177e-13
	mineral extraction site	9.32479e-15	3.18413e-14	6.04611e-15	6.08588e-14	1.08071e-13
	dump site	9.32479e-15	8.96599e-16	9.98252e-15	6.08588e-14	8.10627e-14
	construction site	9.32479e-15	3.18413e-14	6.04611e-15	6.08588e-14	1.08071e-13
	traffic area	9.29946e-15	8.96599e-16	1.7689e-14	8.50972e-14	1.12982e-13
	traffic area, road network	9.40068e-15	8.96599e-16	1.7689e-14	1.17415e-13	1.45401e-13
	traffic area, rail network	9.29946e-15	1.20105e-15	1.7689e-14	8.50972e-14	1.13287e-13
	traffic area, rail/road embankment	9.29946e-15	1.20105e-15	9.98252e-15	8.50972e-14	1.0558e-13
	bare area	8.96488e-15	3.99885e-14	1.30213e-14	0	6.19747e-14
	snow and ice	8.96488e-15	3.99885e-14	1.30213e-14	0	6.19747e-14
Sweden	unspecified	1.38145e-14	7.08484e-15	1.11239e-14	3.83278e-14	7.0351e-14
Erosion potential	unspecified, used	8.8264e-15	7.08484e-15	1.11239e-14	7.66557e-14	1.03691e-13
Erosion potential	unspecified, natural	9.64713e-15	7.085e-15	8.0572e-15	0	2.47893e-14			#REF!
Erosion potential	forest	8.19879e-15	7.08493e-15	4.99055e-15	0	2.02743e-14
Erosion potential	forest, natural	6.75044e-15	7.08493e-15	4.99055e-15	0	1.88259e-14
Erosion potential	forest, primary	6.75044e-15	7.08493e-15	4.99055e-15	0	1.88259e-14
Erosion potential	forest, secondary	6.75044e-15	7.085e-15	4.99055e-15	0	1.8826e-14
Erosion potential	forest, used	8.5126e-15	7.085e-15	4.99055e-15	3.83278e-14	5.8916e-14
Erosion potential	forest, extensive	7.71601e-15	7.08493e-15	4.99055e-15	0	1.97915e-14
Erosion potential	forest, intensive	8.5126e-15	7.085e-15	4.99055e-15	3.83278e-14	5.8916e-14
Erosion potential	wetlands	0	7.08479e-15	1.7189e-14	0	2.42738e-14
Erosion potential	wetlands, coastal	0	7.08479e-15	1.7189e-14	0	2.42738e-14
Erosion potential	wetlands, inland	0	7.08479e-15	1.7189e-14	0	2.42738e-14
Erosion potential	shrub land	9.64713e-15	7.08507e-15	4.99055e-15	0	2.17228e-14
Erosion potential	field margins/hedgerows	8.68157e-15	7.08515e-15	8.0572e-15	0	2.38239e-14
Erosion potential	grassland	8.68157e-15	7.08515e-15	8.0572e-15	0	2.38239e-14
Erosion potential	grassland, not used	8.68157e-15	7.08515e-15	8.0572e-15	0	2.38239e-14
Erosion potential	grassland, for livestock grazing	9.42988e-15	7.08515e-15	8.9772e-15	3.83278e-14	6.38201e-14
Erosion potential	pasture/meadow	9.42988e-15	7.08515e-15	8.9772e-15	3.83278e-14	6.38201e-14
Erosion potential	pasture/meadow, extensive	9.16435e-15	7.08507e-15	8.0572e-15	0	2.43066e-14
Erosion potential	pasture/meadow, intensive	9.88852e-15	7.08515e-15	8.9772e-15	3.83278e-14	6.42787e-14
Erosion potential	agriculture	8.5126e-15	7.106e-15	6.83054e-15	3.83278e-14	6.0777e-14
Erosion potential	arable	8.5126e-15	7.11308e-15	6.83054e-15	3.83278e-14	6.0784e-14
Erosion potential	arable, fallow	8.5126e-15	7.12015e-15	6.83054e-15	3.83278e-14	6.07911e-14
Erosion potential	arable, non-irrigated	8.5126e-15	7.11308e-15	6.83054e-15	3.83278e-14	6.0784e-14
Erosion potential	arable, non-irrigated, extensive	8.05395e-15	7.10954e-15	6.83054e-15	3.83278e-14	6.03219e-14
Erosion potential	arable, non-irrigated, intensive	8.5126e-15	7.11661e-15	6.83054e-15	3.83278e-14	6.07876e-14
Erosion potential	arable, irrigated	8.5126e-15	7.11308e-15	6.83054e-15	3.83278e-14	6.0784e-14
Erosion potential	arable, irrigated, extensive	8.05395e-15	7.10954e-15	6.83054e-15	3.83278e-14	6.03219e-14
Erosion potential	arable, irrigated, intensive	8.5126e-15	7.11661e-15	6.83054e-15	3.83278e-14	6.07876e-14
Erosion potential	arable, flooded crops	8.5126e-15	7.08486e-15	6.83054e-15	3.83278e-14	6.07558e-14
Erosion potential	arable, greenhouse	8.05395e-15	7.08484e-15	6.83054e-15	3.83278e-14	6.02972e-14
Erosion potential	field margins/hedgerows	8.68157e-15	7.08515e-15	8.0572e-15	0	2.38239e-14
Erosion potential	permanent crops	8.5126e-15	7.11308e-15	6.83054e-15	3.83278e-14	6.0784e-14
Erosion potential	permanent crops, non-irrigated	8.5126e-15	7.11308e-15	6.83054e-15	3.83278e-14	6.0784e-14
Erosion potential	permanent crops, non-irrigated, extensive	8.05395e-15	7.10954e-15	6.83054e-15	3.83278e-14	6.03219e-14
Erosion potential	permanent crops, non-irrigated, intensive	8.5126e-15	7.11308e-15	6.83054e-15	3.83278e-14	6.0784e-14
Erosion potential	permanent crops, irrigated	8.5126e-15	7.11308e-15	6.83054e-15	3.83278e-14	6.0784e-14
Erosion potential	permanent crops, irrigated, extensive	8.05395e-15	7.10954e-15	6.83054e-15	3.83278e-14	6.03219e-14
Erosion potential	permanent crops, irrigated, intensive	8.5126e-15	7.11308e-15	6.83054e-15	3.83278e-14	6.0784e-14
Erosion potential	agriculture, mosaic	8.5126e-15	7.106e-15	6.83054e-15	3.83278e-14	6.0777e-14
Erosion potential	artificial areas	1.43784e-14	7.08484e-15	2.64571e-14	3.83278e-13	4.31199e-13
Erosion potential	urban	1.44749e-14	7.08484e-15	2.64571e-14	3.83278e-13	4.31295e-13
Erosion potential	urban/industrial fallow	1.42818e-14	7.085e-15	2.64571e-14	3.83278e-13	4.31102e-13
Erosion potential	urban, continuously built	1.44749e-14	7.08484e-15	3.10571e-14	6.89901e-13	7.42518e-13
Erosion potential	urban, discontinuously built	1.37508e-14	7.08484e-15	1.11239e-14	3.83278e-13	4.15238e-13
Erosion potential	urban, green areas	9.08711e-15	7.085e-15	8.9772e-15	7.66557e-14	1.01805e-13
Erosion potential	industrial area	1.42818e-14	7.08483e-15	2.79905e-14	3.83278e-13	4.32635e-13
Erosion potential	mineral extraction site	1.43205e-14	7.13429e-15	6.83054e-15	1.53311e-13	1.81597e-13
Erosion potential	dump site	1.43205e-14	7.08483e-15	8.9772e-15	1.53311e-13	1.83694e-13
Erosion potential	construction site	1.43205e-14	7.13429e-15	6.83054e-15	1.53311e-13	1.81597e-13
Erosion potential	traffic area	1.42818e-14	7.08483e-15	2.64571e-14	3.83278e-13	4.31102e-13
Erosion potential	traffic area, road network	1.44363e-14	7.08483e-15	2.64571e-14	6.89901e-13	7.37879e-13
Erosion potential	traffic area, rail network	1.42818e-14	7.08529e-15	2.64571e-14	3.83278e-13	4.31103e-13
Erosion potential	traffic area, rail/road embankment	1.42818e-14	7.08529e-15	8.9772e-15	3.83278e-13	4.13623e-13
Erosion potential	bare area	1.37797e-14	7.1555e-15	1.7189e-14	0	3.81243e-14
Erosion potential	snow and ice	1.37797e-14	7.1555e-15	1.7189e-14	0	3.81243e-14
Greece	unspecified	9.11561e-15	7.68245e-16	8.14929e-15	1.00747e-14	2.81079e-14
Groundwater Regeneration Reduction Potential	unspecified, used	6.46798e-15	7.68245e-16	8.14929e-15	2.01494e-14	3.55349e-14
Groundwater Regeneration Reduction Potential	unspecified, natural	6.90362e-15	8.8857e-16	8.02514e-15	0	1.58173e-14
Groundwater Regeneration Reduction Potential	forest	6.13485e-15	8.36255e-16	3.05914e-15	0	1.00302e-14
Groundwater Regeneration Reduction Potential	forest, natural	5.36608e-15	8.36255e-16	3.05914e-15	0	9.26148e-15
Groundwater Regeneration Reduction Potential	forest, primary	5.36608e-15	8.36255e-16	3.05914e-15	0	9.26148e-15
Groundwater Regeneration Reduction Potential	forest, secondary	5.36608e-15	8.8857e-16	3.05914e-15	0	9.31379e-15
Groundwater Regeneration Reduction Potential	forest, used	6.30141e-15	8.8857e-16	3.05914e-15	1.00747e-14	2.03238e-14
Groundwater Regeneration Reduction Potential	forest, extensive	5.87859e-15	8.36255e-16	3.05914e-15	0	9.77399e-15
Groundwater Regeneration Reduction Potential	forest, intensive	6.30141e-15	8.8857e-16	3.05914e-15	1.00747e-14	2.03238e-14
Groundwater Regeneration Reduction Potential	wetlands	0	7.31625e-16	1.17404e-14	0	1.24721e-14
Groundwater Regeneration Reduction Potential	wetlands, coastal	0	7.31625e-16	1.17404e-14	0	1.24721e-14
Groundwater Regeneration Reduction Potential	wetlands, inland	0	7.31625e-16	1.17404e-14	0	1.24721e-14
Groundwater Regeneration Reduction Potential	shrub land	6.90362e-15	9.40885e-16	3.05914e-15	0	1.09036e-14
Groundwater Regeneration Reduction Potential	field margins/hedgerows	6.3911e-15	9.932e-16	8.02514e-15	0	1.54094e-14
Groundwater Regeneration Reduction Potential	grassland	6.3911e-15	9.932e-16	8.02514e-15	0	1.54094e-14
Groundwater Regeneration Reduction Potential	grassland, not used	6.3911e-15	9.932e-16	8.02514e-15	0	1.54094e-14
Groundwater Regeneration Reduction Potential	grassland, for livestock grazing	6.7883e-15	9.932e-16	9.68047e-15	1.00747e-14	2.75367e-14
Groundwater Regeneration Reduction Potential	pasture/meadow	6.7883e-15	9.932e-16	9.68047e-15	1.00747e-14	2.75367e-14
Groundwater Regeneration Reduction Potential	pasture/meadow, extensive	6.64736e-15	9.40885e-16	8.02514e-15	0	1.56134e-14
Groundwater Regeneration Reduction Potential	pasture/meadow, intensive	7.03174e-15	9.932e-16	9.68047e-15	1.00747e-14	2.77801e-14
Groundwater Regeneration Reduction Potential	agriculture	6.30141e-15	1.64261e-14	5.95597e-15	1.00747e-14	3.87582e-14
Groundwater Regeneration Reduction Potential	arable	6.30141e-15	2.16576e-14	5.95597e-15	1.00747e-14	4.39897e-14
Groundwater Regeneration Reduction Potential	arable, fallow	6.30141e-15	2.68891e-14	5.95597e-15	1.00747e-14	4.92212e-14
Groundwater Regeneration Reduction Potential	arable, non-irrigated	6.30141e-15	2.16576e-14	5.95597e-15	1.00747e-14	4.39897e-14
Groundwater Regeneration Reduction Potential	arable, non-irrigated, extensive	6.05797e-15	1.90418e-14	5.95597e-15	1.00747e-14	4.11305e-14
Groundwater Regeneration Reduction Potential	arable, non-irrigated, intensive	6.30141e-15	2.42733e-14	5.95597e-15	1.00747e-14	4.66054e-14
Groundwater Regeneration Reduction Potential	arable, irrigated	6.30141e-15	2.16576e-14	5.95597e-15	1.00747e-14	4.39897e-14
Groundwater Regeneration Reduction Potential	arable, irrigated, extensive	6.05797e-15	1.90418e-14	5.95597e-15	1.00747e-14	4.11305e-14
Groundwater Regeneration Reduction Potential	arable, irrigated, intensive	6.30141e-15	2.42733e-14	5.95597e-15	1.00747e-14	4.66054e-14
Groundwater Regeneration Reduction Potential	arable, flooded crops	6.30141e-15	7.8394e-16	5.95597e-15	1.00747e-14	2.3116e-14
Groundwater Regeneration Reduction Potential	arable, greenhouse	6.05797e-15	7.68245e-16	5.95597e-15	1.00747e-14	2.28569e-14
Groundwater Regeneration Reduction Potential	field margins/hedgerows	6.3911e-15	9.932e-16	8.02514e-15	0	1.54094e-14
Groundwater Regeneration Reduction Potential	permanent crops	6.30141e-15	2.16576e-14	5.95597e-15	1.00747e-14	4.39897e-14
Groundwater Regeneration Reduction Potential	permanent crops, non-irrigated	6.30141e-15	2.16576e-14	5.95597e-15	1.00747e-14	4.39897e-14
Groundwater Regeneration Reduction Potential	permanent crops, non-irrigated, extensive	6.05797e-15	1.90418e-14	5.95597e-15	1.00747e-14	4.11305e-14
Groundwater Regeneration Reduction Potential	permanent crops, non-irrigated, intensive	6.30141e-15	2.16576e-14	5.95597e-15	1.00747e-14	4.39897e-14
Groundwater Regeneration Reduction Potential	permanent crops, irrigated	6.30141e-15	2.16576e-14	5.95597e-15	1.00747e-14	4.39897e-14
Groundwater Regeneration Reduction Potential	permanent crops, irrigated, extensive	6.05797e-15	1.90418e-14	5.95597e-15	1.00747e-14	4.11305e-14
Groundwater Regeneration Reduction Potential	permanent crops, irrigated, intensive	6.30141e-15	2.16576e-14	5.95597e-15	1.00747e-14	4.39897e-14
Groundwater Regeneration Reduction Potential	agriculture, mosaic	6.30141e-15	1.64261e-14	5.95597e-15	1.00747e-14	3.87582e-14
Groundwater Regeneration Reduction Potential	artificial areas	9.41492e-15	7.68245e-16	1.73364e-14	1.00747e-13	1.28267e-13
Groundwater Regeneration Reduction Potential	urban	9.46617e-15	7.68245e-16	1.73364e-14	1.00747e-13	1.28318e-13
Groundwater Regeneration Reduction Potential	urban/industrial fallow	9.36367e-15	8.8857e-16	1.73364e-14	1.00747e-13	1.28336e-13
Groundwater Regeneration Reduction Potential	urban, continuously built	9.46617e-15	7.68245e-16	1.89917e-14	1.81345e-13	2.10571e-13
Groundwater Regeneration Reduction Potential	urban, discontinuously built	9.08179e-15	7.68245e-16	8.14929e-15	1.00747e-13	1.18746e-13
Groundwater Regeneration Reduction Potential	urban, green areas	6.60636e-15	8.8857e-16	9.68047e-15	2.01494e-14	3.73248e-14
Groundwater Regeneration Reduction Potential	industrial area	9.36367e-15	7.57782e-16	1.69226e-14	1.00747e-13	1.27791e-13
Groundwater Regeneration Reduction Potential	mineral extraction site	9.38417e-15	3.73521e-14	5.95597e-15	4.02988e-14	9.29911e-14
Groundwater Regeneration Reduction Potential	dump site	9.38417e-15	7.57782e-16	9.68047e-15	4.02988e-14	6.01213e-14
Groundwater Regeneration Reduction Potential	construction site	9.38417e-15	3.73521e-14	5.95597e-15	4.02988e-14	9.29911e-14
Groundwater Regeneration Reduction Potential	traffic area	9.36367e-15	7.57782e-16	1.73364e-14	1.00747e-13	1.28205e-13
Groundwater Regeneration Reduction Potential	traffic area, road network	9.44567e-15	7.57782e-16	1.73364e-14	1.81345e-13	2.08885e-13
Groundwater Regeneration Reduction Potential	traffic area, rail network	9.36367e-15	1.09783e-15	1.73364e-14	1.00747e-13	1.28545e-13
Groundwater Regeneration Reduction Potential	traffic area, rail/road embankment	9.36367e-15	1.09783e-15	9.68047e-15	1.00747e-13	1.20889e-13
Groundwater Regeneration Reduction Potential	bare area	9.09716e-15	5.30465e-14	1.17404e-14	0	7.38841e-14
Groundwater Regeneration Reduction Potential	snow and ice	9.09716e-15	5.30465e-14	1.17404e-14	0	7.38841e-14

## Sheet: Reference
LANCA Characterisation Factors
Version number	2.5
Provided by	University of Stuttgart, LBP-GaBi and Fraunhofer Institute for Building Physics, dept. GaBi
Download of report	http://publica.fraunhofer.de/documents/N-379310.html
Contact person	Rafael Horn; rafael.horn@iabp.uni-stuttgart.de
Description	Characterization factors for the land use impact categories Erosion Resistance, Mechanical Filtration, Physicochemical Filtration, Groundwater Regeneration, and Biotic Production are presented.
Citation	Horn R., and Maier, S. (2018). LANCA® - Characterisation Factors for Life Cycle Impact Assessment, Version 2.5, Fraunhofer Verlag, Stuttgart (2018).
Normalisation based soil quality index Characterisation Factors
Version number	1
Provided by	European Commission-Joint Research Centre, Directorate D-Sustainable Resources, Bioeconomy Unit, Via Enrico Fermi 2749, I-21027 Ispra (VA), Italy
Contact person	Serenella Sala; serenella.sala@ec.europa.eu
Description	Characterization factors for the soil quality index for occupation and transformation flows are presented.
Citation	De Laurentiis V., Secchi M., Bos B., Horn R., Laurent A., Sala S. (2018). Soil quality index: exploring options for a comprehensive assessment of land use impacts in LCA. Journal of Cleaner Production.
